# Supplementary material for: What are housekeeping genes?
Source: PLoS Comput Biol. 2022 Jul 13;18(7):e1010295. doi: 10.1371/journal.pcbi.1010295 (PMC9312424; doi:10.1371/journal.pcbi.1010295)
Supplement: S2 Table — Shown are enriched terms in each of the organisms. The GC threshold was set as bottom 20th percentile. The results only account for genes which have a 1:1 orthologs in all the organisms. (XLSX) [file pcbi.1010295.s013.xlsx]

## Sheet: README
Table S2. GO term enrichment analysis of Gini genes identified using transcriptomes published in Brawand et al.
Shown are enriched terms in each of the organisms. The GC threshold was set as bottom 20th percentile. The results only account for genes which have a 1:1 orthologs in all the organisms.
Each sheet is named after the organism for which the enrichment belongs to.

## Sheet: Human
GO term	hits	chip	p-values (BH correction)
2	2	5	0.274197
12	4	8	0.0875299
27	1	2	0.1989
28	4	4	0
45	7	27	0.551323
56	1	1	0
76	1	6	0.788954
77	2	19	0.56287
79	3	16	0.788954
82	7	54	0.365094
83	1	12	0.627025
86	6	46	0.393214
105	1	1	0
122	61	349	0.231005
154	2	2	0
165	18	105	0.551323
184	5	22	0.736133
185	1	6	0.788954
186	9	22	0.063911
187	9	50	0.788954
188	2	14	0.788954
209	31	116	0.252821
212	1	2	0.1989
226	5	42	0.376271
244	1	10	0.788954
245	1	4	0.551323
266	3	14	0.788954
278	6	50	0.29803
281	7	25	0.452806
288	2	5	0.274197
289	3	16	0.788954
301	1	1	0
302	1	5	0.788954
303	1	3	0.386849
338	2	2	0
375	4	7	0.0463343
379	1	2	0.1989
380	2	9	0.720676
381	9	30	0.331991
387	6	17	0.216206
398	49	101	2.47667e-09
413	4	11	0.267074
422	7	13	0.0153426
423	4	5	0.00373692
447	1	1	0
451	1	2	0.1989
454	1	1	0
455	1	1	0
460	4	6	0.0169027
462	4	6	0.0169027
467	3	6	0.130615
470	3	5	0.0610652
472	1	1	0
479	1	1	0
480	2	2	0
495	1	1	0
715	8	8	0
717	5	6	0.000821085
719	1	1	0
720	1	2	0.1989
723	1	16	0.391458
724	7	44	0.668559
731	1	5	0.788954
733	1	4	0.551323
738	1	2	0.1989
902	8	36	0.788954
956	2	6	0.386849
958	3	3	0
962	3	3	0
964	1	1	0
965	2	2	0
971	1	1	0
972	1	3	0.386849
1501	9	57	0.577024
1503	5	31	0.785887
1508	1	8	0.788954
1510	4	7	0.0463343
1514	2	6	0.386849
1522	2	2	0
1525	13	92	0.262031
1541	1	15	0.46407
1553	1	2	0.1989
1554	1	2	0.1989
1556	1	8	0.788954
1558	3	27	0.475789
1561	1	4	0.551323
1568	2	13	0.788954
1569	2	19	0.56287
1570	3	25	0.551323
1573	1	2	0.1989
1574	1	7	0.788954
1578	1	11	0.720676
1649	8	42	0.788954
1654	1	10	0.788954
1657	1	15	0.46407
1658	2	14	0.788954
1659	3	8	0.274197
1666	11	66	0.622288
1667	2	2	0
1676	1	11	0.720676
1678	2	8	0.61937
1682	3	5	0.0610652
1701	21	76	0.274197
1702	1	6	0.788954
1706	1	3	0.386849
1707	3	9	0.386849
1709	1	6	0.788954
1731	3	3	0
1732	7	7	0
1736	1	5	0.788954
1754	1	2	0.1989
1755	3	22	0.720676
1756	1	16	0.391458
1764	2	47	0.0112863
1765	1	2	0.1989
1768	1	2	0.1989
1774	1	6	0.788954
1778	2	5	0.274197
1779	1	4	0.551323
1782	2	7	0.518733
1817	1	6	0.788954
1822	9	44	0.788954
1824	3	6	0.130615
1825	4	8	0.0875299
1835	2	6	0.386849
1837	5	17	0.423931
1843	2	25	0.312968
1878	1	2	0.1989
1880	1	1	0
1887	1	3	0.386849
1889	10	28	0.13867
1890	3	16	0.788954
1892	4	10	0.1989
1893	1	5	0.788954
1895	2	8	0.61937
1916	1	3	0.386849
1920	1	3	0.386849
1932	1	12	0.627025
1933	5	24	0.788954
1934	6	74	0.0189707
1937	3	12	0.622288
1938	8	40	0.788954
1942	4	19	0.788954
1944	2	7	0.518733
1947	4	31	0.551323
1953	1	8	0.788954
1955	1	3	0.386849
1956	1	1	0
1958	2	11	0.788954
1959	2	3	0.063911
1961	1	2	0.1989
1967	1	5	0.788954
1974	3	13	0.720676
1975	1	13	0.568297
2011	1	5	0.788954
2021	1	3	0.386849
2028	1	6	0.788954
2040	6	23	0.551323
2042	1	11	0.720676
2043	1	4	0.551323
2051	1	3	0.386849
2053	1	12	0.627025
2062	2	15	0.788954
2063	3	13	0.720676
2064	1	7	0.788954
2082	1	2	0.1989
2084	1	6	0.788954
2088	3	16	0.788954
2089	1	7	0.788954
2090	1	2	0.1989
2092	2	15	0.788954
2098	6	7	0.000181121
2100	1	1	0
2101	1	1	0
2143	1	1	0
2154	1	2	0.1989
2181	2	3	0.063911
2183	1	1	0
2188	1	1	0
2191	1	1	0
2218	1	4	0.551323
2223	14	29	0.0024186
2224	1	12	0.627025
2250	3	42	0.0920372
2262	1	1	0
2315	2	5	0.274197
2320	1	2	0.1989
2376	2	9	0.720676
2456	1	2	0.1989
2474	4	6	0.0169027
2479	13	18	4.44469e-06
2526	2	4	0.183049
2548	3	9	0.386849
2553	1	2	0.1989
2576	7	38	0.788954
2687	1	4	0.551323
2711	1	2	0.1989
2735	1	1	0
2739	1	1	0
2741	1	2	0.1989
2755	6	10	0.010453
2756	3	5	0.0610652
2821	1	3	0.386849
2845	2	2	0
2862	2	3	0.063911
2865	1	3	0.386849
2866	1	2	0.1989
2903	1	1	0
2931	3	24	0.613845
2943	1	2	0.1989
3007	1	9	0.788954
3009	1	6	0.788954
3015	1	3	0.386849
3016	2	5	0.274197
3091	1	11	0.720676
3094	2	5	0.274197
3104	1	3	0.386849
3127	1	1	0
3130	1	1	0
3138	1	3	0.386849
3139	1	5	0.788954
3143	1	3	0.386849
3148	3	17	0.788954
3151	1	16	0.391458
3156	1	1	0
3162	1	1	0
3170	1	4	0.551323
3180	2	18	0.622288
3181	2	7	0.518733
3183	1	3	0.386849
3184	2	9	0.720676
3203	3	9	0.386849
3209	1	1	0
3215	1	6	0.788954
3222	2	3	0.063911
3223	1	2	0.1989
3229	1	2	0.1989
3231	1	3	0.386849
3247	1	1	0
3274	1	2	0.1989
3279	2	6	0.386849
3281	1	13	0.568297
3283	1	5	0.788954
3289	2	3	0.063911
3308	1	1	0
3323	1	6	0.788954
3333	4	19	0.788954
3334	1	4	0.551323
3341	2	24	0.364882
3342	1	1	0
3344	1	4	0.551323
3351	1	8	0.788954
3366	1	1	0
3382	1	9	0.788954
3383	1	2	0.1989
3400	1	2	0.1989
3402	1	3	0.386849
3406	1	3	0.386849
3408	1	2	0.1989
3417	1	3	0.386849
3418	1	1	0
5975	9	32	0.391744
5977	3	11	0.551323
5979	1	2	0.1989
5980	1	3	0.386849
5981	1	1	0
5999	1	1	0
6000	1	5	0.788954
6002	1	8	0.788954
6003	1	7	0.788954
6004	1	4	0.551323
6006	5	23	0.788954
6012	1	4	0.551323
6013	3	4	0.0163731
6014	1	1	0
6020	2	4	0.183049
6027	1	7	0.788954
6029	2	3	0.063911
6032	1	1	0
6041	1	1	0
6048	4	10	0.1989
6071	1	3	0.386849
6081	2	3	0.063911
6085	1	1	0
6086	2	2	0
6090	6	10	0.010453
6091	5	17	0.423931
6094	3	22	0.720676
6098	2	3	0.063911
6099	13	24	0.000721491
6102	1	1	0
6103	6	10	0.010453
6104	1	4	0.551323
6106	2	2	0
6107	3	8	0.274197
6108	5	9	0.0326186
6110	4	15	0.551323
6111	2	4	0.183049
6114	1	3	0.386849
6119	2	2	0
6120	19	19	0
6122	3	3	0
6139	4	9	0.15273
6154	1	5	0.788954
6164	2	3	0.063911
6166	1	3	0.386849
6167	1	1	0
6189	1	1	0
6193	1	1	0
6195	1	5	0.788954
6198	1	5	0.788954
6206	1	1	0
6213	1	1	0
6218	1	1	0
6220	1	1	0
6226	1	1	0
6231	1	1	0
6259	1	9	0.788954
6260	9	73	0.1989
6261	9	21	0.0471096
6264	7	10	0.0010756
6265	9	11	1.55372e-05
6266	1	5	0.788954
6268	1	9	0.788954
6269	1	2	0.1989
6270	2	17	0.69205
6281	24	86	0.222034
6282	1	1	0
6283	21	29	4.46317e-09
6284	6	16	0.1989
6285	1	1	0
6287	1	4	0.551323
6289	7	12	0.0074052
6290	1	3	0.386849
6293	5	6	0.000821085
6294	16	19	3.64628e-09
6295	8	9	8.31484e-06
6296	5	9	0.0326186
6298	1	26	0.109072
6301	1	2	0.1989
6302	5	28	0.788954
6303	2	26	0.274197
6306	2	12	0.788954
6307	5	5	0
6309	1	7	0.788954
6310	6	28	0.788954
6323	1	1	0
6325	5	30	0.788954
6333	1	1	0
6335	1	3	0.386849
6336	1	3	0.386849
6338	9	38	0.688642
6342	2	6	0.386849
6346	1	4	0.551323
6348	1	2	0.1989
6349	1	6	0.788954
6351	8	32	0.605041
6352	2	4	0.183049
6353	1	2	0.1989
6355	38	149	0.32373
6356	1	1	0
6357	51	220	0.554729
6359	1	2	0.1989
6361	8	18	0.0477702
6362	5	10	0.0620181
6363	4	9	0.15273
6364	33	49	5.41646e-12
6366	25	98	0.391225
6367	27	85	0.057341
6368	31	53	6.29649e-09
6369	2	9	0.720676
6370	4	15	0.551323
6376	5	9	0.0326186
6383	4	9	0.15273
6384	1	1	0
6388	9	11	1.55372e-05
6390	1	4	0.551323
6393	1	1	0
6396	5	14	0.24266
6397	23	52	0.000451725
6400	10	15	0.000206525
6401	6	7	0.000181121
6402	6	7	0.000181121
6405	7	16	0.0659762
6406	27	79	0.0189707
6409	4	14	0.487265
6412	14	22	2.65475e-05
6413	34	39	0
6414	1	4	0.551323
6415	2	3	0.063911
6417	5	22	0.736133
6418	6	8	0.00111412
6419	1	1	0
6420	1	1	0
6421	1	1	0
6423	1	1	0
6432	2	2	0
6436	1	1	0
6446	11	15	1.84471e-05
6448	1	1	0
6449	3	5	0.0610652
6457	21	52	0.00402817
6464	6	26	0.720676
6465	2	5	0.274197
6468	52	241	0.788954
6469	6	22	0.51562
6470	18	74	0.563444
6471	14	23	6.07807e-05
6473	1	8	0.788954
6475	2	4	0.183049
6476	4	14	0.487265
6479	3	11	0.551323
6481	1	3	0.386849
6486	12	38	0.1989
6487	13	28	0.0058005
6488	5	6	0.000821085
6489	1	4	0.551323
6490	1	2	0.1989
6491	1	7	0.788954
6493	9	24	0.118463
6497	1	5	0.788954
6501	1	2	0.1989
6505	1	1	0
6506	11	15	1.84471e-05
6508	30	150	0.788954
6509	18	34	9.30279e-05
6511	50	148	0.0010825
6513	3	20	0.788954
6515	3	7	0.1989
6517	5	9	0.0326186
6521	10	13	1.86485e-05
6531	1	2	0.1989
6532	1	1	0
6533	1	3	0.386849
6534	1	3	0.386849
6536	4	5	0.00373692
6539	1	1	0
6552	6	6	0
6554	2	6	0.386849
6556	7	9	0.000275608
6559	1	10	0.788954
6568	1	1	0
6569	1	5	0.788954
6574	1	4	0.551323
6575	1	1	0
6584	1	1	0
6590	1	6	0.788954
6595	1	1	0
6596	1	2	0.1989
6605	3	17	0.788954
6606	13	29	0.00895539
6607	1	4	0.551323
6611	2	12	0.788954
6612	7	19	0.183049
6613	2	4	0.183049
6614	4	4	0
6616	1	2	0.1989
6620	3	6	0.130615
6621	1	3	0.386849
6622	3	15	0.788954
6623	3	6	0.130615
6625	7	19	0.183049
6626	7	8	3.88263e-05
6629	11	38	0.348676
6631	11	25	0.0202784
6633	8	17	0.0306689
6635	16	33	0.00102633
6637	1	9	0.788954
6644	5	16	0.386849
6646	4	14	0.487265
6650	1	3	0.386849
6651	1	3	0.386849
6654	3	12	0.622288
6656	7	20	0.1989
6657	3	3	0
6659	2	4	0.183049
6661	12	50	0.627025
6663	1	2	0.1989
6664	1	1	0
6665	1	8	0.788954
6672	4	5	0.00373692
6679	2	3	0.063911
6680	2	2	0
6687	4	14	0.487265
6691	1	5	0.788954
6693	2	5	0.274197
6695	1	21	0.202715
6702	1	3	0.386849
6707	1	7	0.788954
6729	1	7	0.788954
6730	4	9	0.15273
6734	2	4	0.183049
6738	1	1	0
6741	1	2	0.1989
6742	3	3	0
6743	2	3	0.063911
6744	10	24	0.0458638
6749	1	5	0.788954
6750	6	9	0.00397594
6754	1	1	0
6760	1	1	0
6768	3	3	0
6776	1	7	0.788954
6777	1	6	0.788954
6782	2	4	0.183049
6783	5	8	0.0141746
6788	1	1	0
6796	2	6	0.386849
6797	1	1	0
6801	2	13	0.788954
6805	4	12	0.35089
6807	2	3	0.063911
6810	3	16	0.788954
6811	4	43	0.1989
6812	2	16	0.735826
6813	1	32	0.0384055
6814	2	24	0.364882
6816	3	35	0.1989
6817	1	4	0.551323
6820	1	9	0.788954
6821	1	24	0.155169
6825	1	4	0.551323
6826	1	3	0.386849
6829	2	6	0.386849
6836	1	9	0.788954
6839	2	9	0.720676
6850	1	1	0
6851	11	16	5.87325e-05
6853	2	2	0
6858	3	3	0
6865	3	22	0.720676
6869	1	15	0.46407
6874	4	55	0.0407291
6878	2	6	0.386849
6879	6	19	0.344249
6884	1	7	0.788954
6886	50	123	2.6567e-06
6887	8	39	0.788954
6888	43	87	1.20952e-08
6890	22	41	1.00972e-05
6891	11	18	0.000375916
6892	6	12	0.0424184
6893	4	13	0.391661
6895	3	8	0.274197
6896	2	2	0
6897	14	62	0.754728
6898	7	33	0.788954
6900	3	4	0.0163731
6903	1	2	0.1989
6904	3	12	0.622288
6906	4	17	0.711894
6907	2	4	0.183049
6909	1	12	0.627025
6911	2	4	0.183049
6913	1	3	0.386849
6914	25	61	0.00112764
6915	43	178	0.450997
6919	6	28	0.788954
6925	1	1	0
6930	1	5	0.788954
6935	4	23	0.788954
6936	2	28	0.205553
6937	1	7	0.788954
6939	1	7	0.788954
6952	2	14	0.788954
6953	1	7	0.788954
6954	22	104	0.788954
6955	8	65	0.220793
6959	1	12	0.627025
6970	1	10	0.788954
6974	25	105	0.579304
6977	5	22	0.736133
6979	18	42	0.00357928
6983	8	9	8.31484e-06
6986	11	18	0.000375916
6990	1	1	0
6995	2	4	0.183049
6996	2	5	0.274197
6997	5	7	0.00445377
6998	4	9	0.15273
6999	1	4	0.551323
7004	3	20	0.788954
7005	26	39	1.48293e-09
7006	1	1	0
7007	1	1	0
7009	1	9	0.788954
7010	5	49	0.1989
7015	2	37	0.063911
7016	1	4	0.551323
7018	2	45	0.0163731
7020	2	8	0.61937
7021	2	4	0.183049
7023	4	5	0.00373692
7029	12	21	0.000557287
7030	23	53	0.000658781
7031	8	14	0.00510435
7032	6	16	0.1989
7033	3	5	0.0610652
7034	1	3	0.386849
7035	2	7	0.518733
7040	5	17	0.423931
7041	4	9	0.15273
7042	2	3	0.063911
7043	1	20	0.24266
7049	18	72	0.522841
7050	13	53	0.591423
7052	1	22	0.1989
7059	4	33	0.469024
7062	1	8	0.788954
7064	2	4	0.183049
7077	1	5	0.788954
7080	5	14	0.24266
7089	1	1	0
7093	1	20	0.24266
7095	1	6	0.788954
7096	1	5	0.788954
7097	1	4	0.551323
7098	2	19	0.56287
7129	1	7	0.788954
7131	1	11	0.720676
7140	1	8	0.788954
7141	1	11	0.720676
7147	1	1	0
7154	1	6	0.788954
7155	12	143	0.000336536
7156	2	50	0.00632424
7159	2	11	0.788954
7160	5	35	0.6128
7162	5	19	0.551323
7163	4	17	0.711894
7165	53	369	0.00510435
7166	8	58	0.386849
7169	4	54	0.0470864
7171	1	6	0.788954
7173	7	37	0.788954
7174	1	1	0
7175	3	6	0.130615
7179	15	32	0.00251433
7182	1	1	0
7186	17	248	5.73159e-09
7187	1	17	0.383411
7188	3	18	0.788954
7189	10	64	0.550426
7190	2	17	0.69205
7194	1	6	0.788954
7204	1	50	0.000942315
7212	1	3	0.386849
7215	1	12	0.627025
7218	1	36	0.0170266
7219	10	58	0.720676
7220	2	8	0.61937
7221	5	18	0.50693
7223	3	22	0.720676
7224	5	38	0.49651
7229	3	33	0.264014
7231	1	4	0.551323
7249	21	34	5.08088e-07
7250	1	5	0.788954
7252	2	5	0.274197
7253	1	2	0.1989
7254	7	21	0.249535
7256	3	5	0.0610652
7257	10	18	0.00240199
7259	4	10	0.1989
7264	8	32	0.605041
7265	7	27	0.551323
7266	7	27	0.551323
7267	5	72	0.00860451
7268	5	100	6.22141e-05
7269	1	21	0.202715
7275	19	165	0.0081758
7281	4	8	0.0875299
7283	18	97	0.748399
7286	4	27	0.720676
7292	2	8	0.61937
7296	2	3	0.063911
7338	1	11	0.720676
7339	1	10	0.788954
7340	1	6	0.788954
7346	6	36	0.788954
7368	6	33	0.788954
7369	3	9	0.386849
7389	2	12	0.788954
7399	14	109	0.120711
7409	2	24	0.364882
7411	8	105	0.00144344
7413	1	11	0.720676
7416	1	23	0.183049
7417	7	52	0.388537
7420	16	80	0.788954
7442	1	2	0.1989
7494	1	7	0.788954
7498	1	11	0.720676
7507	16	71	0.755471
7512	1	3	0.386849
7517	5	31	0.785887
7519	1	18	0.327061
7520	2	4	0.183049
7529	1	1	0
7530	2	8	0.61937
7565	1	25	0.130615
7566	2	15	0.788954
7568	15	59	0.51585
7584	5	21	0.693257
7585	2	13	0.788954
7586	1	6	0.788954
7595	2	14	0.788954
7596	9	66	0.344228
7599	1	1	0
7601	10	74	0.274689
7602	1	8	0.788954
7605	5	56	0.088382
7608	1	10	0.788954
7611	2	31	0.169077
7623	5	24	0.788954
7626	2	32	0.143775
7628	1	9	0.788954
8015	3	11	0.551323
8033	5	6	0.000821085
8053	12	14	1.88043e-07
8089	4	12	0.35089
8104	6	22	0.51562
8150	32	123	0.309318
8154	1	4	0.551323
8156	1	5	0.788954
8203	6	31	0.788954
8206	2	7	0.518733
8209	2	8	0.61937
8210	1	2	0.1989
8219	2	9	0.720676
8277	2	21	0.475789
8283	16	53	0.1989
8284	30	230	0.00937503
8285	17	154	0.00683954
8286	12	37	0.1989
8333	11	24	0.0137232
8334	4	12	0.35089
8340	1	6	0.788954
8344	2	21	0.475789
8354	1	2	0.1989
8360	17	69	0.551323
8361	2	8	0.61937
8366	1	2	0.1989
8380	22	47	0.000204527
8406	1	2	0.1989
8535	1	2	0.1989
8543	9	163	2.58225e-07
8544	2	24	0.364882
8584	5	40	0.406298
8585	1	7	0.788954
8593	3	11	0.551323
8595	1	4	0.551323
8610	1	3	0.386849
8625	3	6	0.130615
8630	2	19	0.56287
8631	1	7	0.788954
8637	3	4	0.0163731
8643	2	9	0.720676
8652	3	6	0.130615
8654	2	10	0.788954
9048	2	5	0.274197
9051	2	2	0
9052	2	2	0
9060	6	11	0.0220724
9062	5	12	0.155169
9083	8	11	0.000286508
9086	1	1	0
9100	1	3	0.386849
9101	1	3	0.386849
9104	2	2	0
9106	1	1	0
9108	2	3	0.063911
9117	2	3	0.063911
9143	1	1	0
9166	1	1	0
9168	1	3	0.386849
9204	1	1	0
9235	2	6	0.386849
9247	2	4	0.183049
9256	1	1	0
9263	2	3	0.063911
9267	4	29	0.622288
9268	2	4	0.183049
9298	2	2	0
9299	2	4	0.183049
9301	1	4	0.551323
9303	1	2	0.1989
9306	5	14	0.24266
9311	2	7	0.518733
9312	1	9	0.788954
9313	3	4	0.0163731
9314	1	10	0.788954
9396	1	1	0
9408	5	16	0.386849
9409	3	15	0.788954
9410	2	3	0.063911
9411	9	14	0.000705672
9416	5	11	0.0994888
9435	1	9	0.788954
9437	1	2	0.1989
9438	3	3	0
9451	1	1	0
9566	2	8	0.61937
9597	1	6	0.788954
9611	5	23	0.788954
9612	1	21	0.202715
9615	7	17	0.0994888
9617	5	32	0.720676
9620	1	3	0.386849
9635	1	1	0
9636	5	20	0.622288
9650	4	4	0
9651	1	4	0.551323
9653	3	29	0.386849
9725	1	10	0.788954
9743	1	4	0.551323
9749	5	23	0.788954
9755	3	21	0.760216
9785	1	2	0.1989
9791	8	29	0.457304
9792	2	6	0.386849
9838	5	5	0
9880	1	9	0.788954
9887	6	47	0.386849
9888	2	19	0.56287
9895	1	1	0
9948	1	6	0.788954
9952	1	27	0.0903893
9966	4	5	0.00373692
9967	2	32	0.143775
9968	3	19	0.788954
9992	1	5	0.788954
10001	2	7	0.518733
10033	2	12	0.788954
10034	1	1	0
10038	1	4	0.551323
10039	1	5	0.788954
10041	1	1	0
10042	2	3	0.063911
10043	3	9	0.386849
10044	3	4	0.0163731
10165	2	9	0.720676
10212	3	27	0.475789
10216	2	5	0.274197
10224	2	3	0.063911
10225	2	3	0.063911
10226	1	4	0.551323
10243	1	5	0.788954
10259	2	11	0.788954
10266	1	1	0
10269	2	2	0
10273	2	2	0
10324	3	4	0.0163731
10332	3	7	0.1989
10387	1	2	0.1989
10389	1	23	0.183049
10458	1	4	0.551323
10467	2	9	0.720676
10468	10	59	0.69483
10498	5	6	0.000821085
10499	5	9	0.0326186
10506	8	19	0.0647968
10507	5	14	0.24266
10508	7	26	0.517428
10512	1	1	0
10529	1	5	0.788954
10544	1	3	0.386849
10566	1	1	0
10569	2	9	0.720676
10575	4	17	0.711894
10586	3	8	0.274197
10587	1	2	0.1989
10591	1	2	0.1989
10592	2	6	0.386849
10595	5	37	0.544025
10596	1	11	0.720676
10608	4	11	0.267074
10613	2	15	0.788954
10628	34	178	0.720676
10629	17	104	0.459249
10632	1	3	0.386849
10633	3	7	0.1989
10634	1	13	0.568297
10637	1	4	0.551323
10666	1	7	0.788954
10667	3	10	0.458917
10706	1	2	0.1989
10717	1	5	0.788954
10718	3	15	0.788954
10719	2	10	0.788954
10730	1	2	0.1989
10737	1	4	0.551323
10744	2	3	0.063911
10745	1	9	0.788954
10761	4	5	0.00373692
10762	1	3	0.386849
10765	1	6	0.788954
10766	1	3	0.386849
10793	5	5	0
10795	2	2	0
10796	1	1	0
10800	3	12	0.622288
10803	6	16	0.1989
10815	1	4	0.551323
10820	4	5	0.00373692
10821	3	10	0.458917
10822	2	2	0
10824	2	5	0.274197
10827	1	6	0.788954
10831	1	4	0.551323
10838	1	3	0.386849
10839	1	5	0.788954
10862	9	40	0.7712
10863	1	9	0.788954
10875	1	10	0.788954
10876	1	1	0
10884	1	4	0.551323
10887	1	8	0.788954
10888	1	3	0.386849
10891	1	2	0.1989
10894	1	4	0.551323
10898	2	2	0
10906	2	9	0.720676
10918	2	2	0
10922	1	2	0.1989
10923	2	21	0.475789
10936	1	1	0
10940	1	1	0
10942	2	13	0.788954
10950	2	3	0.063911
10951	6	32	0.788954
10952	1	7	0.788954
10954	2	6	0.386849
10955	1	4	0.551323
10956	1	1	0
10957	1	1	0
10961	1	2	0.1989
10971	2	11	0.788954
10972	10	19	0.00445377
10976	6	50	0.29803
10977	3	21	0.760216
10990	1	1	0
10992	1	3	0.386849
10996	4	7	0.0463343
10998	1	1	0
12501	1	2	0.1989
14002	1	8	0.788954
14003	2	6	0.386849
14005	1	3	0.386849
14029	1	2	0.1989
14032	2	8	0.61937
14042	1	2	0.1989
14059	1	8	0.788954
14063	1	3	0.386849
14065	1	17	0.383411
14067	1	6	0.788954
14068	7	51	0.422008
14070	3	13	0.720676
14732	1	5	0.788954
14823	5	20	0.622288
14824	1	9	0.788954
14829	1	2	0.1989
14842	1	5	0.788954
14846	1	2	0.1989
14850	2	7	0.518733
14878	1	3	0.386849
14898	1	6	0.788954
14911	2	12	0.788954
14912	3	7	0.1989
15031	35	126	0.177124
15074	1	2	0.1989
15677	1	2	0.1989
15693	1	11	0.720676
15701	1	25	0.130615
15718	1	6	0.788954
15728	1	1	0
15734	3	5	0.0610652
15739	2	2	0
15760	1	3	0.386849
15825	1	5	0.788954
15842	1	3	0.386849
15844	1	4	0.551323
15866	1	2	0.1989
15867	2	11	0.788954
15872	1	1	0
15876	1	1	0
15884	5	6	0.000821085
15886	2	5	0.274197
15888	2	4	0.183049
15908	3	5	0.0610652
15910	1	1	0
15914	1	8	0.788954
15936	1	2	0.1989
15937	3	9	0.386849
15949	3	8	0.274197
16024	1	4	0.551323
16032	45	129	0.000916978
16036	1	1	0
16042	1	16	0.391458
16050	3	7	0.1989
16052	1	1	0
16055	17	87	0.788954
16070	8	12	0.000900201
16075	5	7	0.00445377
16076	1	2	0.1989
16082	1	5	0.788954
16126	1	8	0.788954
16139	3	5	0.0610652
16180	1	5	0.788954
16182	1	1	0
16185	1	3	0.386849
16188	1	3	0.386849
16192	17	56	0.1989
16197	17	30	4.07254e-05
16226	8	8	0
16236	27	50	7.2726e-07
16240	1	1	0
16241	20	48	0.00317697
16246	2	2	0
16254	3	7	0.1989
16255	2	9	0.720676
16266	11	24	0.0137232
16310	6	30	0.788954
16311	9	43	0.788954
16340	1	1	0
16358	2	16	0.735826
16446	1	8	0.788954
16477	10	73	0.30093
16485	5	21	0.693257
16525	3	44	0.0662301
16540	1	5	0.788954
16557	3	4	0.0163731
16558	3	6	0.130615
16559	2	7	0.518733
16567	68	248	0.0545949
16570	2	2	0
16573	3	8	0.274197
16574	1	3	0.386849
16575	2	14	0.788954
16576	3	4	0.0163731
16577	1	1	0
16579	43	117	0.000310275
16584	2	5	0.274197
16601	1	10	0.788954
16925	5	42	0.376271
16926	2	4	0.183049
16973	2	6	0.386849
17144	1	3	0.386849
17145	3	4	0.0163731
17148	8	27	0.379363
17156	3	10	0.458917
17157	3	9	0.386849
17183	8	8	0
17186	3	5	0.0610652
18022	2	5	0.274197
18026	1	7	0.788954
18027	1	3	0.386849
18063	1	1	0
18095	1	6	0.788954
18105	20	76	0.386849
18107	16	44	0.0465534
18108	12	92	0.19248
18126	2	3	0.063911
18142	2	2	0
18146	2	11	0.788954
18171	1	1	0
18205	1	1	0
18206	1	1	0
18230	7	16	0.0659762
18242	1	3	0.386849
18243	1	4	0.551323
18279	10	21	0.0132581
18298	1	7	0.788954
18312	1	1	0
18315	1	1	0
18323	1	1	0
18342	1	1	0
18344	2	2	0
18345	7	13	0.0153426
18400	1	1	0
18401	2	5	0.274197
18424	1	1	0
19058	8	10	6.58906e-05
19074	1	1	0
19076	2	2	0
19079	1	4	0.551323
19083	3	13	0.720676
19100	1	2	0.1989
19216	7	34	0.788954
19217	1	1	0
19221	22	108	0.788954
19243	1	1	0
19249	1	1	0
19255	1	1	0
19348	3	3	0
19370	5	12	0.155169
19371	1	8	0.788954
19377	1	1	0
19388	1	2	0.1989
19395	2	5	0.274197
19430	2	3	0.063911
19432	2	10	0.788954
19482	1	3	0.386849
19509	3	3	0
19511	2	3	0.063911
19538	1	3	0.386849
19550	1	1	0
19551	2	2	0
19626	1	2	0.1989
19674	2	15	0.788954
19677	3	3	0
19682	1	1	0
19693	1	1	0
19722	1	31	0.0463343
19725	2	4	0.183049
19730	1	4	0.551323
19827	6	16	0.1989
19882	2	6	0.386849
19883	1	1	0
19886	10	30	0.1989
19933	1	12	0.627025
19953	2	4	0.183049
19985	4	9	0.15273
21510	1	7	0.788954
21529	1	1	0
21536	1	1	0
21537	1	4	0.551323
21549	4	15	0.551323
21554	1	1	0
21589	1	2	0.1989
21591	2	9	0.720676
21612	1	4	0.551323
21649	1	2	0.1989
21675	1	8	0.788954
21680	1	4	0.551323
21691	2	2	0
21702	2	6	0.386849
21740	1	2	0.1989
21756	1	6	0.788954
21762	5	9	0.0326186
21766	4	29	0.622288
21799	1	1	0
21817	1	1	0
21828	1	3	0.386849
21846	1	5	0.788954
21854	1	4	0.551323
21860	1	4	0.551323
21861	1	3	0.386849
21891	1	1	0
21915	3	14	0.788954
21930	1	4	0.551323
21942	1	3	0.386849
21954	2	5	0.274197
21955	1	3	0.386849
21960	1	2	0.1989
21978	1	1	0
21987	2	25	0.312968
22008	5	14	0.24266
22010	2	7	0.518733
22011	1	11	0.720676
22038	1	3	0.386849
22408	1	5	0.788954
22409	1	2	0.1989
22604	1	11	0.720676
22614	1	3	0.386849
22615	2	2	0
22617	3	19	0.788954
22900	6	22	0.51562
22904	3	7	0.1989
23014	5	21	0.693257
23016	2	3	0.063911
23019	1	8	0.788954
30010	1	13	0.568297
30030	4	14	0.487265
30031	2	8	0.61937
30032	4	16	0.622288
30033	2	5	0.274197
30036	8	52	0.563111
30041	2	10	0.788954
30048	2	10	0.788954
30050	3	13	0.720676
30071	1	3	0.386849
30073	1	15	0.46407
30097	7	26	0.517428
30098	2	4	0.183049
30099	3	7	0.1989
30100	4	18	0.763412
30101	1	4	0.551323
30111	2	10	0.788954
30148	1	24	0.155169
30149	4	6	0.0169027
30150	5	5	0
30154	27	152	0.551323
30155	2	23	0.386849
30157	1	3	0.386849
30162	1	3	0.386849
30163	6	14	0.101926
30168	3	34	0.229221
30174	1	3	0.386849
30177	6	27	0.788954
30178	6	33	0.788954
30182	7	50	0.465203
30183	3	23	0.648645
30194	1	4	0.551323
30198	5	101	5.16843e-05
30199	4	13	0.391661
30201	3	8	0.274197
30203	1	3	0.386849
30204	1	3	0.386849
30207	1	3	0.386849
30213	4	5	0.00373692
30214	2	9	0.720676
30216	5	25	0.788954
30217	1	14	0.529446
30218	4	16	0.622288
30220	1	8	0.788954
30224	3	7	0.1989
30225	2	6	0.386849
30242	1	3	0.386849
30259	4	5	0.00373692
30278	1	4	0.551323
30279	1	7	0.788954
30282	6	27	0.788954
30301	1	6	0.788954
30307	8	28	0.391225
30308	5	44	0.299497
30311	1	6	0.788954
30316	3	11	0.551323
30317	3	23	0.648645
30324	3	30	0.37574
30325	1	9	0.788954
30326	2	16	0.735826
30327	4	4	0
30328	1	1	0
30334	3	25	0.551323
30335	17	93	0.720676
30336	10	51	0.788954
30422	2	10	0.788954
30433	21	37	4.41295e-06
30488	9	14	0.000705672
30490	5	6	0.000821085
30500	2	4	0.183049
30501	3	16	0.788954
30509	17	71	0.619767
30511	2	14	0.788954
30512	9	31	0.386849
30514	2	23	0.386849
30516	2	5	0.274197
30518	1	2	0.1989
30520	2	8	0.61937
30521	1	12	0.627025
30522	4	14	0.487265
30534	1	9	0.788954
30539	1	8	0.788954
30574	1	18	0.327061
30592	1	1	0
30643	1	3	0.386849
30682	1	1	0
30702	1	1	0
30833	3	9	0.386849
30836	1	3	0.386849
30837	1	9	0.788954
30838	3	14	0.788954
30851	1	2	0.1989
30853	1	3	0.386849
30855	2	21	0.475789
30859	2	3	0.063911
30866	4	14	0.487265
30888	1	2	0.1989
30890	1	12	0.627025
30900	1	12	0.627025
30901	1	9	0.788954
30902	2	8	0.61937
30948	1	8	0.788954
30949	3	14	0.788954
30950	1	3	0.386849
30953	1	5	0.788954
30961	1	1	0
30968	19	32	4.72811e-06
30970	9	10	1.77247e-06
31017	1	2	0.1989
31018	1	9	0.788954
31032	6	19	0.344249
31047	1	13	0.568297
31048	2	2	0
31053	1	2	0.1989
31054	1	12	0.627025
31060	1	1	0
31063	1	2	0.1989
31069	1	11	0.720676
31081	1	1	0
31098	5	21	0.693257
31100	3	16	0.788954
31113	1	9	0.788954
31116	2	13	0.788954
31118	1	1	0
31119	4	7	0.0463343
31122	3	21	0.760216
31124	8	21	0.130615
31145	38	57	2.18753e-13
31146	18	53	0.0649174
31167	6	13	0.0644915
31175	7	44	0.668559
31204	4	6	0.0169027
31293	4	11	0.267074
31295	5	28	0.788954
31297	7	19	0.183049
31333	1	10	0.788954
31334	2	13	0.788954
31365	1	1	0
31396	3	4	0.0163731
31397	9	23	0.0875299
31398	6	24	0.622267
31468	3	4	0.0163731
31529	2	4	0.183049
31532	8	33	0.636901
31573	2	5	0.274197
31584	1	1	0
31587	1	2	0.1989
31589	1	7	0.788954
31591	1	1	0
31623	6	19	0.344249
31629	1	4	0.551323
31642	1	5	0.788954
31647	14	31	0.00583281
31648	6	20	0.386849
31651	1	1	0
31663	3	8	0.274197
31665	1	1	0
31667	4	9	0.15273
31848	1	9	0.788954
31940	1	1	0
31952	1	4	0.551323
31954	5	9	0.0326186
31987	2	5	0.274197
32006	4	7	0.0463343
32007	4	14	0.487265
32008	9	21	0.0471096
32012	1	8	0.788954
32024	3	12	0.622288
32025	2	3	0.063911
32026	1	5	0.788954
32042	3	4	0.0163731
32049	2	5	0.274197
32057	4	4	0
32060	1	3	0.386849
32076	1	1	0
32088	12	28	0.0196785
32091	9	20	0.0316874
32092	7	23	0.365638
32094	2	5	0.274197
32119	1	1	0
32147	8	49	0.679815
32148	4	12	0.35089
32204	1	5	0.788954
32206	3	4	0.0163731
32211	5	11	0.0994888
32212	6	18	0.274197
32231	1	1	0
32252	1	3	0.386849
32259	8	19	0.0647968
32268	1	3	0.386849
32269	1	2	0.1989
32270	1	7	0.788954
32324	4	6	0.0169027
32330	1	3	0.386849
32331	2	7	0.518733
32348	1	4	0.551323
32350	1	1	0
32355	5	41	0.386849
32364	1	3	0.386849
32375	1	1	0
32402	3	12	0.622288
32410	2	3	0.063911
32414	1	3	0.386849
32417	1	1	0
32418	3	16	0.788954
32430	1	2	0.1989
32434	2	4	0.183049
32435	5	10	0.0620181
32436	9	26	0.190027
32438	5	12	0.155169
32447	2	2	0
32456	6	20	0.386849
32465	5	20	0.622288
32466	1	3	0.386849
32469	5	11	0.0994888
32471	1	2	0.1989
32480	4	9	0.15273
32481	7	17	0.0994888
32482	6	21	0.442914
32486	2	4	0.183049
32487	1	2	0.1989
32495	2	5	0.274197
32496	14	54	0.476339
32502	2	8	0.61937
32506	1	2	0.1989
32508	7	37	0.788954
32509	3	4	0.0163731
32510	1	1	0
32511	3	3	0
32515	4	19	0.788954
32516	1	6	0.788954
32526	3	21	0.760216
32527	2	2	0
32543	11	11	0
32570	1	7	0.788954
32581	1	1	0
32607	1	1	0
32609	1	4	0.551323
32618	1	1	0
32623	1	2	0.1989
32635	1	3	0.386849
32640	1	2	0.1989
32648	1	2	0.1989
32675	1	4	0.551323
32680	2	4	0.183049
32687	1	1	0
32688	2	5	0.274197
32689	2	9	0.720676
32693	2	5	0.274197
32700	1	3	0.386849
32715	4	11	0.267074
32720	3	17	0.788954
32722	1	5	0.788954
32727	3	3	0
32728	6	11	0.0220724
32729	3	21	0.760216
32733	1	9	0.788954
32735	2	7	0.518733
32738	1	1	0
32743	1	6	0.788954
32747	1	1	0
32755	4	13	0.391661
32757	4	10	0.1989
32760	5	18	0.50693
32781	4	19	0.788954
32784	3	5	0.0610652
32786	3	5	0.0610652
32790	6	6	0
32796	1	1	0
32802	1	8	0.788954
32825	1	4	0.551323
32836	2	9	0.720676
32868	4	30	0.581907
32869	8	31	0.551323
32870	2	11	0.788954
32872	2	3	0.063911
32880	3	21	0.760216
32889	1	1	0
32897	1	2	0.1989
32922	8	26	0.317652
32924	4	16	0.622288
32926	1	7	0.788954
32933	2	8	0.61937
32956	4	29	0.622288
32958	1	4	0.551323
32966	2	4	0.183049
32968	3	7	0.1989
32981	26	26	0
33077	2	11	0.788954
33081	1	2	0.1989
33091	1	1	0
33120	1	6	0.788954
33138	8	34	0.710801
33146	3	8	0.274197
33147	1	8	0.788954
33148	2	4	0.183049
33157	2	4	0.183049
33169	2	12	0.788954
33173	1	12	0.627025
33182	1	1	0
33189	1	10	0.788954
33194	1	3	0.386849
33197	1	2	0.1989
33209	17	49	0.063911
33210	4	8	0.0875299
33211	2	4	0.183049
33234	2	3	0.063911
33235	5	11	0.0994888
33299	1	3	0.386849
33313	1	1	0
33327	1	2	0.1989
33365	3	12	0.622288
33499	1	2	0.1989
33512	1	1	0
33522	3	3	0
33539	1	3	0.386849
33540	1	3	0.386849
33554	3	6	0.130615
33572	3	11	0.551323
33574	3	11	0.551323
33577	2	3	0.063911
33615	2	3	0.063911
33617	3	3	0
33619	2	8	0.61937
33628	1	10	0.788954
33631	1	2	0.1989
33633	1	2	0.1989
33673	3	6	0.130615
33674	2	34	0.103517
33683	8	12	0.000900201
33690	1	3	0.386849
33864	1	2	0.1989
33962	4	7	0.0463343
33993	2	14	0.788954
34058	2	4	0.183049
34063	4	9	0.15273
34067	6	14	0.101926
34097	3	17	0.788954
34101	1	1	0
34111	1	1	0
34113	3	9	0.386849
34114	1	1	0
34115	1	3	0.386849
34116	1	8	0.788954
34122	1	2	0.1989
34134	1	1	0
34137	1	2	0.1989
34138	2	4	0.183049
34139	1	1	0
34141	2	6	0.386849
34142	2	6	0.386849
34145	2	7	0.518733
34197	1	6	0.788954
34198	8	26	0.317652
34205	3	5	0.0610652
34214	1	4	0.551323
34219	1	2	0.1989
34220	11	108	0.0176137
34227	2	2	0
34243	1	2	0.1989
34244	5	6	0.000821085
34260	3	16	0.788954
34314	2	3	0.063911
34315	1	1	0
34332	2	33	0.123318
34341	2	6	0.386849
34344	1	1	0
34351	1	5	0.788954
34356	3	5	0.0610652
34383	1	10	0.788954
34389	2	7	0.518733
34394	1	12	0.627025
34405	1	3	0.386849
34427	2	4	0.183049
34446	3	24	0.613845
34472	1	6	0.788954
34473	1	3	0.386849
34475	2	4	0.183049
34476	1	3	0.386849
34477	2	2	0
34497	2	5	0.274197
34498	3	5	0.0610652
34499	1	4	0.551323
34504	5	12	0.155169
34551	2	3	0.063911
34553	2	2	0
34599	23	45	1.99774e-05
34605	1	28	0.0745522
34612	3	13	0.720676
34613	6	21	0.442914
34614	3	12	0.622288
34620	6	13	0.0644915
34629	1	4	0.551323
34638	1	10	0.788954
34642	1	1	0
34644	6	18	0.274197
34656	2	5	0.274197
34728	2	2	0
34760	1	1	0
34763	1	1	0
34765	2	42	0.028221
34968	1	4	0.551323
34975	3	4	0.0163731
34976	16	31	0.000373042
34982	2	3	0.063911
34983	2	4	0.183049
35019	7	20	0.1989
35020	1	4	0.551323
35050	1	6	0.788954
35051	2	3	0.063911
35054	1	2	0.1989
35065	2	5	0.274197
35066	2	6	0.386849
35082	1	7	0.788954
35108	1	8	0.788954
35115	1	18	0.327061
35116	1	14	0.529446
35162	1	10	0.788954
35176	1	11	0.720676
35194	1	6	0.788954
35196	2	12	0.788954
35229	1	1	0
35246	1	2	0.1989
35264	5	32	0.720676
35268	1	1	0
35269	3	9	0.386849
35278	1	8	0.788954
35307	1	8	0.788954
35308	1	2	0.1989
35329	3	17	0.788954
35331	3	5	0.0610652
35333	3	7	0.1989
35335	12	47	0.542233
35338	1	6	0.788954
35349	1	2	0.1989
35350	1	1	0
35352	1	1	0
35357	3	5	0.0610652
35360	1	2	0.1989
35435	3	9	0.386849
35437	2	2	0
35457	2	4	0.183049
35458	3	6	0.130615
35459	3	3	0
35493	1	3	0.386849
35502	1	2	0.1989
35509	3	5	0.0610652
35511	3	4	0.0163731
35513	1	2	0.1989
35518	1	1	0
35520	2	3	0.063911
35542	2	5	0.274197
35549	1	2	0.1989
35556	24	156	0.201606
35567	3	13	0.720676
35583	1	5	0.788954
35616	1	2	0.1989
35630	1	2	0.1989
35635	2	4	0.183049
35646	1	6	0.788954
35655	1	7	0.788954
35665	1	1	0
35666	4	11	0.267074
35685	1	1	0
35690	1	22	0.1989
35694	2	5	0.274197
35710	1	2	0.1989
35722	3	14	0.788954
35723	2	9	0.720676
35725	3	39	0.145206
35726	1	3	0.386849
35728	1	2	0.1989
35729	2	9	0.720676
35733	1	2	0.1989
35735	3	24	0.613845
35745	2	2	0
35774	2	17	0.69205
35791	1	4	0.551323
35793	1	2	0.1989
35802	1	1	0
35811	1	1	0
35812	1	1	0
35815	1	6	0.788954
35853	1	1	0
35855	1	8	0.788954
35860	1	5	0.788954
35865	1	2	0.1989
35879	1	1	0
35902	1	7	0.788954
35904	3	12	0.622288
35909	1	5	0.788954
35924	2	22	0.416996
35926	1	2	0.1989
35945	1	1	0
35946	1	1	0
35965	4	5	0.00373692
35970	2	11	0.788954
35973	5	7	0.00445377
35987	1	10	0.788954
35994	2	6	0.386849
35999	2	2	0
36003	1	1	0
36035	1	1	0
36046	1	1	0
36047	2	2	0
36048	3	3	0
36049	2	2	0
36065	1	4	0.551323
36066	4	8	0.0875299
36085	1	1	0
36091	1	2	0.1989
36092	1	7	0.788954
36120	2	6	0.386849
36148	1	4	0.551323
36149	1	4	0.551323
36158	3	32	0.289981
36159	2	11	0.788954
36211	1	1	0
36258	10	12	3.60996e-06
36289	2	5	0.274197
36295	1	1	0
36297	2	15	0.788954
36298	1	2	0.1989
36323	1	1	0
36335	1	1	0
36342	1	8	0.788954
36353	2	6	0.386849
36359	1	1	0
36364	1	1	0
36416	1	2	0.1989
36444	2	5	0.274197
36462	2	2	0
36471	1	1	0
36486	1	4	0.551323
36492	2	2	0
36494	1	1	0
36498	7	20	0.1989
36499	7	9	0.000275608
36500	3	3	0
36503	4	7	0.0463343
36509	2	2	0
36510	1	2	0.1989
36511	1	1	0
36512	1	1	0
36517	1	1	0
36518	1	1	0
36526	1	1	0
36527	2	2	0
36528	1	1	0
36529	2	2	0
36530	3	3	0
36531	1	1	0
38001	1	3	0.386849
38026	1	3	0.386849
38031	2	4	0.183049
38061	12	22	0.00107107
38066	1	3	0.386849
38083	1	19	0.274936
38084	4	10	0.1989
38095	16	38	0.00801469
38096	4	20	0.788954
38108	1	2	0.1989
38111	1	3	0.386849
38113	1	1	0
38114	1	1	0
38116	2	2	0
38128	4	16	0.622288
38146	1	3	0.386849
38155	1	3	0.386849
38203	1	4	0.551323
39019	2	2	0
39528	1	1	0
39530	1	1	0
39536	2	2	0
39689	1	2	0.1989
39702	10	10	0
40008	4	19	0.788954
40014	4	8	0.0875299
40016	2	4	0.183049
40018	2	12	0.788954
40019	3	5	0.0610652
40029	1	4	0.551323
40030	1	1	0
40037	4	15	0.551323
42026	2	5	0.274197
42035	1	4	0.551323
42058	2	4	0.183049
42059	3	13	0.720676
42060	6	29	0.788954
42063	1	5	0.788954
42073	5	16	0.386849
42093	1	3	0.386849
42098	3	9	0.386849
42102	2	19	0.56287
42104	1	6	0.788954
42110	4	20	0.788954
42113	1	10	0.788954
42116	1	4	0.551323
42117	2	3	0.063911
42118	2	4	0.183049
42127	10	65	0.514651
42129	1	4	0.551323
42130	1	20	0.24266
42135	1	1	0
42136	1	4	0.551323
42137	1	1	0
42147	24	45	4.44219e-06
42149	5	14	0.24266
42167	4	5	0.00373692
42176	3	7	0.1989
42177	2	12	0.788954
42220	1	9	0.788954
42245	1	1	0
42246	1	8	0.788954
42254	2	8	0.61937
42255	2	2	0
42264	1	3	0.386849
42267	1	3	0.386849
42273	3	3	0
42274	2	2	0
42276	3	13	0.720676
42304	3	5	0.0610652
42307	1	13	0.568297
42311	2	8	0.61937
42325	1	6	0.788954
42327	1	19	0.274936
42340	1	5	0.788954
42355	1	2	0.1989
42391	2	60	0.000882874
42414	1	1	0
42415	1	1	0
42417	1	5	0.788954
42420	1	4	0.551323
42428	1	3	0.386849
42445	1	6	0.788954
42461	1	1	0
42475	1	24	0.155169
42482	1	3	0.386849
42487	1	4	0.551323
42491	1	3	0.386849
42492	1	2	0.1989
42493	13	60	0.788954
42531	1	22	0.1989
42542	7	18	0.141082
42551	2	7	0.518733
42552	3	20	0.788954
42593	7	47	0.551323
42594	3	14	0.788954
42723	1	2	0.1989
42733	3	25	0.551323
42742	1	17	0.383411
42743	2	3	0.063911
42744	5	7	0.00445377
42752	5	26	0.788954
42754	2	5	0.274197
42755	1	4	0.551323
42758	1	1	0
42759	5	11	0.0994888
42760	1	1	0
42769	6	10	0.010453
42770	1	4	0.551323
42775	1	1	0
42776	1	1	0
42780	2	2	0
42789	6	8	0.00111412
42790	1	2	0.1989
42795	5	24	0.788954
42851	1	1	0
42853	1	4	0.551323
42942	1	2	0.1989
42953	4	7	0.0463343
42981	6	54	0.1989
42982	2	5	0.274197
42983	1	1	0
42984	2	3	0.063911
42985	3	7	0.1989
42986	1	2	0.1989
42987	2	9	0.720676
42994	2	4	0.183049
43000	1	1	0
43001	10	15	0.000206525
43007	1	1	0
43010	2	19	0.56287
43011	1	5	0.788954
43029	1	6	0.788954
43032	1	5	0.788954
43039	2	2	0
43041	1	1	0
43044	4	14	0.487265
43062	1	1	0
43065	27	132	0.788954
43066	41	178	0.622288
43068	1	2	0.1989
43085	6	24	0.622267
43086	5	10	0.0620181
43087	4	28	0.679443
43097	2	2	0
43101	1	5	0.788954
43113	1	8	0.788954
43122	4	12	0.35089
43123	20	62	0.0899602
43124	5	20	0.622288
43153	1	9	0.788954
43154	6	27	0.788954
43161	52	111	3.97389e-09
43162	7	11	0.00316765
43171	5	9	0.0326186
43200	3	14	0.788954
43201	1	3	0.386849
43248	2	2	0
43249	1	2	0.1989
43254	2	6	0.386849
43278	1	9	0.788954
43279	1	3	0.386849
43280	1	16	0.391458
43304	2	3	0.063911
43308	2	2	0
43312	42	104	2.38265e-05
43320	1	2	0.1989
43323	1	1	0
43330	3	7	0.1989
43371	1	2	0.1989
43378	1	2	0.1989
43392	1	9	0.788954
43393	3	11	0.551323
43401	3	26	0.527323
43405	5	9	0.0326186
43406	7	28	0.617788
43407	2	15	0.788954
43408	1	14	0.529446
43409	1	7	0.788954
43410	7	48	0.543491
43415	1	1	0
43418	1	1	0
43433	4	28	0.679443
43434	3	12	0.622288
43461	1	1	0
43462	1	2	0.1989
43473	4	10	0.1989
43484	4	13	0.391661
43486	1	3	0.386849
43488	24	49	3.54873e-05
43504	3	4	0.0163731
43506	1	2	0.1989
43507	2	15	0.788954
43508	1	6	0.788954
43516	1	2	0.1989
43518	1	4	0.551323
43523	2	10	0.788954
43524	7	48	0.543491
43534	1	3	0.386849
43536	3	24	0.613845
43542	2	11	0.788954
43547	20	107	0.745471
43549	1	2	0.1989
43551	2	6	0.386849
43552	3	15	0.788954
43555	1	2	0.1989
43569	1	2	0.1989
43588	3	10	0.458917
43616	1	8	0.788954
43619	1	5	0.788954
43620	1	2	0.1989
43627	2	20	0.535512
43647	5	23	0.788954
43666	8	20	0.093684
43687	38	139	0.183049
43928	8	19	0.0647968
43966	7	16	0.0659762
43967	5	14	0.24266
43968	2	9	0.720676
43979	1	1	0
43981	1	6	0.788954
43982	1	6	0.788954
43984	1	8	0.788954
44027	1	1	0
44029	1	1	0
44030	2	7	0.518733
44088	1	1	0
44206	2	2	0
44208	2	2	0
44211	1	1	0
44255	3	7	0.1989
44257	3	6	0.130615
44262	1	3	0.386849
44265	1	1	0
44267	10	56	0.788954
44319	2	6	0.386849
44320	1	4	0.551323
44321	1	4	0.551323
44331	1	17	0.383411
44344	2	6	0.386849
44375	2	3	0.063911
44381	1	1	0
44458	1	15	0.46407
44528	1	1	0
44565	1	1	0
44571	1	1	0
44597	1	2	0.1989
44598	1	2	0.1989
44752	1	2	0.1989
44772	1	7	0.788954
44782	1	3	0.386849
44794	2	2	0
44804	1	2	0.1989
44829	1	2	0.1989
44860	1	1	0
44878	2	2	0
45007	2	4	0.183049
45008	4	6	0.0169027
45022	4	14	0.487265
45026	1	1	0
45039	7	9	0.000275608
45046	1	3	0.386849
45047	2	3	0.063911
45055	2	10	0.788954
45056	1	4	0.551323
45060	1	4	0.551323
45070	3	6	0.130615
45071	1	3	0.386849
45080	1	4	0.551323
45081	1	1	0
45083	1	1	0
45087	35	85	7.86497e-05
45088	1	5	0.788954
45089	1	4	0.551323
45104	1	5	0.788954
[truncated: 6,522 more rows]

## Sheet: Chimpanzee
GO term	hits	chip	p-values (BH correction)
2	1	5	0.652728
12	2	8	0.535251
23	1	1	0
27	1	2	0.171436
28	4	4	0
45	10	27	0.042017
54	1	1	0
70	1	9	0.82153
76	1	6	0.82153
77	2	19	0.819539
79	1	16	0.627729
82	6	54	0.492965
83	2	12	0.82153
86	8	46	0.82153
122	52	349	0.344524
132	2	16	0.82153
147	1	1	0
154	2	2	0
165	17	105	0.82153
173	1	1	0
184	4	22	0.82153
185	3	6	0.089453
186	3	22	0.82153
187	3	50	0.112929
188	2	14	0.82153
209	29	116	0.14131
226	6	42	0.82153
244	1	10	0.82153
245	1	4	0.517279
266	2	14	0.82153
278	8	50	0.82153
281	5	25	0.77729
288	2	5	0.215197
289	3	16	0.819539
302	2	5	0.215197
338	2	2	0
375	3	7	0.155946
380	1	9	0.82153
381	7	30	0.526114
387	7	17	0.0482322
395	1	1	0
398	32	101	0.00256797
413	5	11	0.0544963
422	6	13	0.0345352
423	4	5	0.00200973
451	1	2	0.171436
455	1	1	0
460	2	6	0.342785
462	5	6	0.000368612
463	1	2	0.171436
467	1	6	0.82153
470	3	5	0.0404311
479	1	1	0
492	2	6	0.342785
495	1	1	0
715	5	8	0.00691972
717	4	6	0.00966119
723	1	16	0.627729
724	5	44	0.586506
730	1	4	0.517279
731	1	5	0.652728
902	6	36	0.82153
958	3	3	0
962	3	3	0
964	1	1	0
965	2	2	0
971	1	1	0
972	1	3	0.344524
1501	5	57	0.224287
1503	6	31	0.813767
1507	1	1	0
1508	1	8	0.82153
1510	3	7	0.155946
1514	3	6	0.089453
1516	1	8	0.82153
1522	2	2	0
1525	13	92	0.652728
1541	1	15	0.658086
1556	1	8	0.82153
1558	6	27	0.631761
1561	1	4	0.517279
1568	3	13	0.619643
1569	3	19	0.82153
1570	5	25	0.77729
1573	1	2	0.171436
1578	2	11	0.813767
1649	5	42	0.652728
1666	8	66	0.517279
1667	1	2	0.171436
1672	2	2	0
1676	1	11	0.82153
1682	5	5	0
1701	23	76	0.0255723
1702	1	6	0.82153
1707	2	9	0.649441
1709	1	6	0.82153
1731	3	3	0
1732	7	7	0
1755	3	22	0.82153
1756	3	16	0.819539
1763	1	5	0.652728
1764	7	47	0.82153
1765	1	2	0.171436
1774	3	6	0.089453
1778	1	5	0.652728
1779	2	4	0.14131
1780	1	5	0.652728
1816	1	8	0.82153
1821	2	3	0.0482322
1822	5	44	0.586506
1824	1	6	0.82153
1825	3	8	0.202946
1829	1	4	0.517279
1834	1	1	0
1835	2	6	0.342785
1836	1	2	0.171436
1843	1	25	0.235943
1878	1	2	0.171436
1881	1	4	0.517279
1889	7	28	0.440702
1890	4	16	0.517279
1892	2	10	0.720118
1893	1	5	0.652728
1894	1	6	0.82153
1895	2	8	0.535251
1916	1	3	0.344524
1920	1	3	0.344524
1932	1	12	0.82153
1933	3	24	0.82153
1934	17	74	0.396325
1935	1	8	0.82153
1937	1	12	0.82153
1938	4	40	0.51106
1942	2	19	0.819539
1944	2	7	0.440702
1945	1	2	0.171436
1946	1	6	0.82153
1947	1	31	0.134373
1953	1	8	0.82153
1954	1	7	0.82153
1956	1	1	0
1958	2	11	0.813767
1959	2	3	0.0482322
1961	1	2	0.171436
1967	1	5	0.652728
1974	4	13	0.315097
1975	1	13	0.808711
2011	1	5	0.652728
2021	2	3	0.0482322
2037	1	1	0
2040	4	23	0.82153
2042	1	11	0.82153
2043	1	4	0.517279
2053	1	12	0.82153
2063	3	13	0.619643
2064	1	7	0.82153
2082	1	2	0.171436
2084	4	6	0.00966119
2091	1	2	0.171436
2092	2	15	0.82153
2098	2	7	0.440702
2101	1	1	0
2143	1	1	0
2181	2	3	0.0482322
2183	1	1	0
2188	1	1	0
2191	1	1	0
2223	10	29	0.0699483
2224	1	12	0.82153
2244	2	22	0.65506
2250	4	42	0.429914
2262	1	1	0
2265	1	2	0.171436
2312	1	1	0
2313	1	1	0
2314	1	1	0
2315	1	5	0.652728
2329	1	1	0
2376	2	9	0.649441
2407	1	4	0.517279
2446	1	2	0.171436
2456	1	2	0.171436
2474	2	6	0.342785
2479	9	18	0.00381729
2526	2	4	0.14131
2534	1	1	0
2551	1	2	0.171436
2553	1	2	0.171436
2576	11	38	0.171436
2606	1	2	0.171436
2636	1	2	0.171436
2679	1	2	0.171436
2686	1	1	0
2710	1	1	0
2711	1	2	0.171436
2735	1	1	0
2739	1	1	0
2755	4	10	0.146437
2821	1	3	0.344524
2862	2	3	0.0482322
2866	1	2	0.171436
2903	1	1	0
2906	1	2	0.171436
2931	3	24	0.82153
2934	1	3	0.344524
2943	1	2	0.171436
3007	2	9	0.649441
3014	1	3	0.344524
3015	1	3	0.344524
3016	1	5	0.652728
3085	1	6	0.82153
3100	1	1	0
3104	1	3	0.344524
3143	1	3	0.344524
3148	5	17	0.319403
3150	1	2	0.171436
3151	3	16	0.819539
3176	1	2	0.171436
3177	1	2	0.171436
3180	4	18	0.649441
3181	3	7	0.155946
3183	2	3	0.0482322
3184	4	9	0.0941891
3186	2	2	0
3195	1	1	0
3197	2	7	0.440702
3198	5	6	0.000368612
3199	1	1	0
3203	2	9	0.649441
3208	2	6	0.342785
3214	2	5	0.215197
3215	2	6	0.342785
3222	1	3	0.344524
3229	1	2	0.171436
3231	1	3	0.344524
3247	1	1	0
3252	1	1	0
3274	1	2	0.171436
3279	2	6	0.342785
3281	1	13	0.808711
3289	2	3	0.0482322
3323	1	6	0.82153
3333	2	19	0.819539
3341	2	24	0.567586
3382	1	9	0.82153
3383	1	2	0.171436
3417	1	3	0.344524
3418	1	1	0
5513	1	8	0.82153
5975	10	32	0.14131
5977	3	11	0.446316
5979	2	2	0
5981	1	1	0
5999	1	1	0
6002	1	8	0.82153
6003	2	7	0.440702
6004	1	4	0.517279
6006	4	23	0.82153
6013	1	4	0.517279
6014	1	1	0
6020	2	4	0.14131
6024	2	12	0.82153
6027	1	7	0.82153
6029	1	3	0.344524
6044	1	2	0.171436
6046	1	1	0
6048	2	10	0.720118
6054	1	2	0.171436
6071	2	3	0.0482322
6085	1	1	0
6086	2	2	0
6090	4	10	0.146437
6091	3	17	0.82153
6094	2	22	0.65506
6096	1	12	0.82153
6098	2	3	0.0482322
6099	11	24	0.00360327
6102	1	1	0
6103	5	10	0.033701
6104	2	4	0.14131
6106	2	2	0
6107	3	8	0.202946
6108	4	9	0.0941891
6110	4	15	0.440922
6114	1	3	0.344524
6119	2	2	0
6120	19	19	0
6122	3	3	0
6139	2	9	0.649441
6154	4	5	0.00200973
6157	1	1	0
6164	1	3	0.344524
6166	1	3	0.344524
6167	1	1	0
6189	1	1	0
6193	1	1	0
6195	1	5	0.652728
6213	1	1	0
6220	1	1	0
6226	1	1	0
6231	1	1	0
6259	3	9	0.290821
6260	3	73	0.00489055
6261	9	21	0.0165739
6264	4	10	0.146437
6266	1	5	0.652728
6268	2	9	0.649441
6281	25	86	0.033701
6282	1	1	0
6283	7	29	0.499003
6284	5	16	0.252235
6285	1	1	0
6287	1	4	0.517279
6289	2	12	0.82153
6293	4	6	0.00966119
6294	13	19	1.84405e-06
6295	4	9	0.0941891
6296	4	9	0.0941891
6301	1	2	0.171436
6302	5	28	0.82153
6303	2	26	0.502165
6306	1	12	0.82153
6307	5	5	0
6309	1	7	0.82153
6310	9	28	0.14131
6312	1	4	0.517279
6325	5	30	0.82153
6333	1	1	0
6334	1	9	0.82153
6335	1	3	0.344524
6336	1	3	0.344524
6338	4	38	0.564194
6342	2	6	0.342785
6346	1	4	0.517279
6349	2	6	0.342785
6351	7	32	0.647142
6352	1	4	0.517279
6355	19	149	0.291158
6357	34	220	0.649441
6359	1	2	0.171436
6361	6	18	0.171436
6362	3	10	0.349195
6363	3	9	0.290821
6364	24	49	1.60563e-06
6366	17	98	0.82153
6367	17	85	0.71207
6368	19	53	0.00529242
6369	2	9	0.649441
6370	10	15	4.54474e-05
6376	2	9	0.649441
6378	1	6	0.82153
6383	3	9	0.290821
6386	1	1	0
6388	7	11	0.00114223
6390	1	4	0.517279
6393	1	1	0
6396	2	14	0.82153
6397	16	52	0.0589103
6400	7	15	0.0196094
6401	3	7	0.155946
6402	4	7	0.0266842
6405	6	16	0.113114
6406	24	79	0.0205524
6409	3	14	0.675266
6412	11	22	0.00126693
6413	34	39	0
6414	1	4	0.517279
6415	2	3	0.0482322
6417	7	22	0.171436
6418	3	8	0.202946
6421	1	1	0
6423	1	1	0
6446	11	15	3.27548e-06
6448	1	1	0
6449	3	5	0.0404311
6450	1	1	0
6457	16	52	0.0589103
6464	6	26	0.564194
6465	3	5	0.0404311
6468	47	241	0.658086
6469	5	22	0.61043
6470	11	74	0.813767
6471	11	23	0.00216991
6473	1	8	0.82153
6474	1	2	0.171436
6475	1	4	0.517279
6476	4	14	0.355871
6477	1	1	0
6479	4	11	0.173189
6481	2	3	0.0482322
6486	12	38	0.0929857
6487	7	28	0.440702
6488	2	6	0.342785
6489	2	4	0.14131
6490	1	2	0.171436
6491	2	7	0.440702
6493	7	24	0.252235
6501	1	2	0.171436
6506	9	15	0.000463432
6508	27	150	0.82153
6509	4	34	0.71207
6511	55	148	8.55516e-08
6513	4	20	0.773086
6515	4	7	0.0266842
6517	5	9	0.0163413
6520	2	9	0.649441
6521	10	13	3.76774e-06
6531	1	2	0.171436
6532	1	1	0
6533	1	3	0.344524
6534	1	3	0.344524
6536	3	5	0.0404311
6554	2	6	0.342785
6556	4	9	0.0941891
6559	2	10	0.720118
6564	1	2	0.171436
6568	1	1	0
6574	1	4	0.517279
6584	1	1	0
6595	1	1	0
6596	1	2	0.171436
6605	3	17	0.82153
6606	3	29	0.652728
6611	1	12	0.82153
6612	6	19	0.206517
6613	2	4	0.14131
6614	1	4	0.517279
6620	2	6	0.342785
6621	1	3	0.344524
6622	7	15	0.0196094
6623	2	6	0.342785
6625	4	19	0.707165
6626	7	8	1.20505e-05
6629	10	38	0.306787
6631	4	25	0.82153
6633	2	17	0.82153
6635	13	33	0.00935804
6641	1	4	0.517279
6644	3	16	0.819539
6646	3	14	0.675266
6650	1	3	0.344524
6651	1	3	0.344524
6654	1	12	0.82153
6656	4	20	0.773086
6657	2	3	0.0482322
6658	1	2	0.171436
6659	2	4	0.14131
6661	15	50	0.089453
6663	1	2	0.171436
6665	1	8	0.82153
6672	3	5	0.0404311
6686	1	3	0.344524
6687	3	14	0.675266
6689	1	1	0
6691	1	5	0.652728
6693	2	5	0.215197
6694	1	10	0.82153
6695	8	21	0.0563005
6699	4	17	0.570537
6700	1	7	0.82153
6701	1	2	0.171436
6703	1	1	0
6707	1	7	0.82153
6729	2	7	0.440702
6730	1	9	0.82153
6734	2	4	0.14131
6738	1	1	0
6742	3	3	0
6743	2	3	0.0482322
6744	15	24	2.12047e-06
6749	1	5	0.652728
6750	7	9	8.97774e-05
6754	1	1	0
6776	1	7	0.82153
6782	2	4	0.14131
6783	2	8	0.535251
6796	1	6	0.82153
6797	1	1	0
6801	2	13	0.82153
6805	3	12	0.5234
6809	1	5	0.652728
6810	2	16	0.82153
6811	7	43	0.82153
6812	2	16	0.82153
6813	2	32	0.284686
6814	1	24	0.272558
6816	1	35	0.0725865
6820	3	9	0.290821
6821	1	24	0.272558
6825	2	4	0.14131
6829	2	6	0.342785
6833	2	13	0.82153
6839	4	9	0.0941891
6850	1	1	0
6851	11	16	1.08776e-05
6853	1	2	0.171436
6858	2	3	0.0482322
6865	2	22	0.65506
6869	2	15	0.82153
6874	7	55	0.652728
6878	4	6	0.00966119
6879	3	19	0.82153
6880	1	1	0
6882	2	10	0.720118
6884	3	7	0.155946
6885	1	5	0.652728
6886	40	123	0.000301332
6887	4	39	0.52256
6888	40	87	4.2105e-09
6890	22	41	5.02715e-07
6891	11	18	7.6335e-05
6892	2	12	0.82153
6893	4	13	0.315097
6895	3	8	0.202946
6896	1	2	0.171436
6897	12	62	0.808711
6898	9	33	0.279134
6900	2	4	0.14131
6903	1	2	0.171436
6904	2	12	0.82153
6906	5	17	0.319403
6907	1	4	0.517279
6909	2	12	0.82153
6911	1	4	0.517279
6913	2	3	0.0482322
6914	27	61	4.94518e-06
6915	41	178	0.171436
6919	6	28	0.6577
6925	1	1	0
6930	1	5	0.652728
6933	1	1	0
6935	4	23	0.82153
6937	1	7	0.82153
6939	1	7	0.82153
6942	1	3	0.344524
6952	2	14	0.82153
6953	1	7	0.82153
6954	15	104	0.652983
6955	7	65	0.350167
6959	3	12	0.5234
6970	4	10	0.146437
6974	24	105	0.343668
6977	5	22	0.61043
6979	12	42	0.171436
6983	4	9	0.0941891
6986	3	18	0.82153
6990	1	1	0
6995	2	4	0.14131
6996	1	5	0.652728
6997	4	7	0.0266842
6998	3	9	0.290821
6999	2	4	0.14131
7005	20	39	4.92005e-06
7006	1	1	0
7007	1	1	0
7009	2	9	0.649441
7010	7	49	0.82153
7015	3	37	0.344524
7017	1	6	0.82153
7018	5	45	0.549009
7020	3	8	0.202946
7021	2	4	0.14131
7023	3	5	0.0404311
7029	6	21	0.315076
7030	17	53	0.0346453
7031	9	14	0.00018612
7032	5	16	0.252235
7033	4	5	0.00200973
7034	1	3	0.344524
7040	8	17	0.0110509
7041	4	9	0.0941891
7042	2	3	0.0482322
7043	1	20	0.417541
7049	18	72	0.229665
7050	11	53	0.667008
7051	1	7	0.82153
7052	2	22	0.65506
7059	7	33	0.663207
7062	1	8	0.82153
7077	2	5	0.215197
7080	5	14	0.171436
7089	1	1	0
7093	6	20	0.254976
7095	1	6	0.82153
7096	1	5	0.652728
7097	2	4	0.14131
7098	2	19	0.819539
7100	1	3	0.344524
7113	1	1	0
7131	1	11	0.82153
7140	1	8	0.82153
7141	1	11	0.82153
7155	13	143	0.0241423
7156	1	50	0.00681016
7157	1	16	0.627729
7159	1	11	0.82153
7160	2	35	0.200766
7162	3	19	0.82153
7163	7	17	0.0482322
7165	48	369	0.060018
7166	5	58	0.20861
7167	1	3	0.344524
7169	8	54	0.82153
7171	1	6	0.82153
7172	1	2	0.171436
7173	11	37	0.161578
7175	3	6	0.089453
7176	1	1	0
7178	1	4	0.517279
7179	8	32	0.410611
7182	1	1	0
7186	24	248	0.0024816
7188	3	18	0.82153
7189	2	64	0.00408981
7190	1	17	0.56131
7193	1	22	0.344524
7204	4	50	0.215197
7205	2	8	0.535251
7212	2	3	0.0482322
7215	3	12	0.5234
7216	1	6	0.82153
7219	12	58	0.664019
7220	2	8	0.535251
7221	1	18	0.517279
7224	3	38	0.342785
7229	7	33	0.663207
7249	7	34	0.71207
7250	1	5	0.652728
7254	5	21	0.535251
7257	3	18	0.82153
7259	2	10	0.720118
7264	7	32	0.647142
7265	6	27	0.631761
7266	10	27	0.042017
7267	4	72	0.0211594
7268	4	100	0.000350148
7269	1	21	0.360995
7271	1	17	0.56131
7275	17	165	0.0472565
7281	3	8	0.202946
7283	5	97	0.00231734
7286	2	27	0.445562
7288	1	4	0.517279
7292	1	8	0.82153
7338	1	11	0.82153
7346	5	36	0.82153
7368	5	33	0.82153
7369	3	9	0.290821
7389	1	12	0.82153
7399	19	109	0.82153
7405	2	5	0.215197
7409	5	24	0.71207
7411	13	105	0.350436
7416	1	23	0.312445
7417	4	52	0.176039
7420	10	80	0.503191
7494	1	7	0.82153
7498	1	11	0.82153
7507	10	71	0.720118
7512	1	3	0.344524
7517	9	31	0.202946
7528	1	16	0.627729
7566	1	15	0.658086
7568	15	59	0.252235
7584	3	21	0.82153
7585	5	13	0.135071
7589	1	3	0.344524
7595	1	14	0.720118
7596	11	66	0.82153
7597	2	5	0.215197
7599	1	1	0
7601	10	74	0.65234
7602	1	8	0.82153
7605	5	56	0.250179
7608	1	10	0.82153
7611	13	31	0.0044285
7612	2	17	0.82153
7613	1	32	0.113893
7617	1	1	0
7623	2	24	0.567586
7625	1	5	0.652728
7626	5	32	0.82153
7628	2	9	0.649441
8015	3	11	0.446316
8016	2	13	0.82153
8033	2	6	0.342785
8045	2	12	0.82153
8053	4	14	0.355871
8088	1	2	0.171436
8089	3	12	0.5234
8104	6	22	0.344524
8150	25	123	0.646968
8154	3	4	0.0101769
8202	1	4	0.517279
8203	7	31	0.577543
8206	1	7	0.82153
8219	1	9	0.82153
8277	2	21	0.71207
8283	12	53	0.517279
8284	30	230	0.171436
8285	18	154	0.169995
8286	8	37	0.649441
8299	3	4	0.0101769
8306	1	8	0.82153
8333	9	24	0.0482322
8334	4	12	0.236459
8340	2	6	0.342785
8344	4	21	0.819539
8356	1	1	0
8360	23	69	0.00621081
8361	2	8	0.535251
8366	1	2	0.171436
8380	19	47	0.000800303
8406	1	2	0.171436
8535	1	2	0.171436
8542	2	19	0.819539
8543	15	163	0.0143722
8544	2	24	0.567586
8582	1	2	0.171436
8584	3	40	0.278792
8589	1	10	0.82153
8593	2	11	0.813767
8610	1	3	0.344524
8612	4	4	0
8625	3	6	0.089453
8630	1	19	0.466246
8631	2	7	0.440702
8637	3	4	0.0101769
8652	1	6	0.82153
8654	3	10	0.349195
9052	2	2	0
9058	1	2	0.171436
9060	6	11	0.0100711
9062	4	12	0.236459
9083	2	11	0.813767
9100	1	3	0.344524
9106	1	1	0
9108	2	3	0.0482322
9117	1	3	0.344524
9143	1	1	0
9168	2	3	0.0482322
9200	1	1	0
9204	1	1	0
9223	1	1	0
9235	2	6	0.342785
9263	1	3	0.344524
9267	12	29	0.0075944
9268	1	4	0.517279
9299	1	4	0.517279
9303	1	2	0.171436
9306	2	14	0.82153
9313	3	4	0.0101769
9314	3	10	0.349195
9408	5	16	0.252235
9409	1	15	0.658086
9410	1	3	0.344524
9411	2	14	0.82153
9416	2	11	0.813767
9435	1	9	0.82153
9438	3	3	0
9451	1	1	0
9595	1	1	0
9597	2	6	0.342785
9611	1	23	0.312445
9612	1	21	0.360995
9615	5	17	0.319403
9617	4	32	0.808711
9620	1	3	0.344524
9636	3	20	0.82153
9650	3	4	0.0101769
9651	1	4	0.517279
9653	1	29	0.167488
9725	1	10	0.82153
9743	1	4	0.517279
9749	5	23	0.652728
9755	3	21	0.82153
9791	4	29	0.82153
9792	1	6	0.82153
9838	5	5	0
9887	4	47	0.294494
9888	1	19	0.466246
9895	1	1	0
9948	1	6	0.82153
9952	4	27	0.82153
9953	1	14	0.720118
9966	3	5	0.0404311
9967	7	32	0.647142
9968	3	19	0.82153
9987	1	2	0.171436
9992	3	5	0.0404311
10039	2	5	0.215197
10041	1	1	0
10042	1	3	0.344524
10043	1	9	0.82153
10044	2	4	0.14131
10193	1	1	0
10226	1	4	0.517279
10243	1	5	0.652728
10256	1	2	0.171436
10259	3	11	0.446316
10265	1	3	0.344524
10273	2	2	0
10288	3	10	0.349195
10324	2	4	0.14131
10332	3	7	0.155946
10387	1	2	0.171436
10389	3	23	0.82153
10458	2	4	0.14131
10459	1	3	0.344524
10460	3	11	0.446316
10463	1	2	0.171436
10467	1	9	0.82153
10468	12	59	0.71207
10498	4	6	0.00966119
10499	4	9	0.0941891
10506	7	19	0.0941891
10507	4	14	0.355871
10508	8	26	0.171436
10529	1	5	0.652728
10566	1	1	0
10569	2	9	0.649441
10575	2	17	0.82153
10587	1	2	0.171436
10591	1	2	0.171436
10592	2	6	0.342785
10594	1	2	0.171436
10595	7	37	0.82153
10603	1	1	0
10608	1	11	0.82153
10613	4	15	0.440922
10621	1	1	0
10628	24	178	0.342785
10629	17	104	0.82153
10632	2	3	0.0482322
10633	3	7	0.155946
10634	2	13	0.82153
10637	3	4	0.0101769
10649	1	4	0.517279
10666	1	7	0.82153
10667	4	10	0.146437
10706	1	2	0.171436
10718	1	15	0.658086
10719	1	10	0.82153
10737	1	4	0.517279
10744	1	3	0.344524
10756	1	2	0.171436
10761	3	5	0.0404311
10762	1	3	0.344524
10763	1	7	0.82153
10764	2	2	0
10792	1	1	0
10793	5	5	0
10795	1	2	0.171436
10800	3	12	0.5234
10801	4	9	0.0941891
10803	1	16	0.627729
10804	1	6	0.82153
10811	1	15	0.658086
10812	1	4	0.517279
10815	3	4	0.0101769
10818	2	3	0.0482322
10821	4	10	0.146437
10824	2	5	0.215197
10827	1	6	0.82153
10829	1	3	0.344524
10839	1	5	0.652728
10862	4	40	0.51106
10863	1	9	0.82153
10870	1	4	0.517279
10876	1	1	0
10880	1	3	0.344524
10884	1	4	0.517279
10887	1	8	0.82153
10906	3	9	0.290821
10917	1	3	0.344524
10918	1	2	0.171436
10923	2	21	0.71207
10934	1	2	0.171436
10936	1	1	0
10941	1	2	0.171436
10942	1	13	0.808711
10950	2	3	0.0482322
10951	5	32	0.82153
10952	2	7	0.440702
10954	1	6	0.82153
10956	1	1	0
10957	1	1	0
10970	1	3	0.344524
10971	3	11	0.446316
10972	9	19	0.00666837
10976	6	50	0.614263
10977	5	21	0.535251
10990	1	1	0
10992	2	3	0.0482322
10996	1	7	0.82153
10998	1	1	0
12501	1	2	0.171436
14002	2	8	0.535251
14003	2	6	0.342785
14005	2	3	0.0482322
14031	2	2	0
14032	2	8	0.535251
14033	1	3	0.344524
14059	1	8	0.82153
14065	4	17	0.570537
14067	2	6	0.342785
14068	6	51	0.566387
14070	2	13	0.82153
14075	1	2	0.171436
14822	1	1	0
14823	6	20	0.254976
14824	4	9	0.0941891
14826	1	1	0
14842	1	5	0.652728
14850	1	7	0.82153
14898	1	6	0.82153
14905	1	1	0
14911	5	12	0.089453
14912	1	7	0.82153
14916	2	3	0.0482322
15012	1	10	0.82153
15014	1	5	0.652728
15031	36	126	0.0104032
15677	1	2	0.171436
15698	2	6	0.342785
15734	1	5	0.652728
15739	2	2	0
15793	2	6	0.342785
15810	1	4	0.517279
15813	1	10	0.82153
15817	1	1	0
15840	1	2	0.171436
15866	1	2	0.171436
15867	3	11	0.446316
15871	3	5	0.0404311
15886	1	5	0.652728
15908	2	5	0.215197
15914	1	8	0.82153
15917	1	1	0
15937	3	9	0.290821
15949	2	8	0.535251
15986	1	1	0
16024	1	4	0.517279
16032	38	129	0.00446904
16042	2	16	0.82153
16045	1	1	0
16050	2	7	0.440702
16055	9	87	0.206013
16070	5	12	0.089453
16071	1	1	0
16082	1	5	0.652728
16125	1	5	0.652728
16126	2	8	0.535251
16180	1	5	0.652728
16185	1	3	0.344524
16188	1	3	0.344524
16192	12	56	0.617152
16197	19	30	5.96226e-08
16199	1	4	0.517279
16226	8	8	0
16236	23	50	1.19207e-05
16240	1	1	0
16241	16	48	0.0271707
16242	1	2	0.171436
16254	3	7	0.155946
16255	7	9	8.97774e-05
16256	3	3	0
16266	4	24	0.82153
16310	5	30	0.82153
16311	12	43	0.177562
16322	1	4	0.517279
16358	4	16	0.517279
16445	1	2	0.171436
16477	11	73	0.82153
16485	2	21	0.71207
16525	3	44	0.178883
16540	1	5	0.652728
16557	3	4	0.0101769
16558	3	6	0.089453
16567	53	248	0.312054
16570	2	2	0
16571	1	4	0.517279
16573	3	8	0.202946
16574	1	3	0.344524
16575	1	14	0.720118
16579	29	117	0.155946
16601	1	10	0.82153
16925	4	42	0.429914
16926	2	4	0.14131
16973	1	6	0.82153
17038	1	1	0
17085	1	2	0.171436
17145	3	4	0.0101769
17148	6	27	0.631761
17156	3	10	0.349195
17157	1	9	0.82153
17183	5	8	0.00691972
17186	3	5	0.0404311
17196	1	2	0.171436
18008	2	2	0
18022	1	5	0.652728
18023	1	1	0
18026	1	7	0.82153
18027	1	3	0.344524
18063	1	1	0
18095	1	6	0.82153
18105	13	76	0.82153
18107	7	44	0.82153
18108	12	92	0.517279
18126	3	3	0
18142	2	2	0
18146	2	11	0.813767
18205	1	1	0
18206	1	1	0
18216	2	4	0.14131
18230	8	16	0.0066682
18242	1	3	0.344524
18243	1	4	0.517279
18279	5	21	0.535251
18312	1	1	0
18323	1	1	0
18342	1	1	0
18344	2	2	0
18345	4	13	0.315097
18400	1	1	0
18401	1	5	0.652728
18424	1	1	0
19058	6	10	0.00449713
19064	2	3	0.0482322
19068	2	3	0.0482322
19076	2	2	0
19079	1	4	0.517279
19082	1	1	0
19083	3	13	0.619643
19087	2	2	0
19216	5	34	0.82153
19217	1	1	0
19221	20	108	0.82153
19229	1	7	0.82153
19233	1	23	0.312445
19243	1	1	0
19249	1	1	0
19262	2	2	0
19276	1	2	0.171436
19287	1	1	0
19348	3	3	0
19369	2	6	0.342785
19370	5	12	0.089453
19371	1	8	0.82153
19395	1	5	0.652728
19430	3	3	0
19509	3	3	0
19511	3	3	0
19550	1	1	0
19551	2	2	0
19674	1	15	0.658086
19677	3	3	0
19682	1	1	0
19693	1	1	0
19722	4	31	0.82153
19725	2	4	0.14131
19730	1	4	0.517279
19827	3	16	0.819539
19882	2	6	0.342785
19883	1	1	0
19885	1	1	0
19886	10	30	0.0901551
19915	2	4	0.14131
19918	1	2	0.171436
19935	1	1	0
19941	1	1	0
19953	1	4	0.517279
19985	1	9	0.82153
21522	1	6	0.82153
21540	1	3	0.344524
21542	1	5	0.652728
21549	2	15	0.82153
21554	1	1	0
21591	2	9	0.649441
21612	1	4	0.517279
21649	1	2	0.171436
21670	1	7	0.82153
21675	1	8	0.82153
21680	1	4	0.517279
21691	1	2	0.171436
21697	1	2	0.171436
21702	2	6	0.342785
21756	2	6	0.342785
21762	3	9	0.290821
21764	1	1	0
21766	6	29	0.71207
21828	1	3	0.344524
21846	1	5	0.652728
21860	1	4	0.517279
21915	2	14	0.82153
21954	1	5	0.652728
21955	2	3	0.0482322
21957	1	2	0.171436
21983	1	10	0.82153
21987	5	25	0.77729
22008	3	14	0.675266
22010	2	7	0.440702
22011	2	11	0.813767
22038	1	3	0.344524
22400	1	8	0.82153
22407	2	5	0.215197
22408	2	5	0.215197
22604	2	11	0.813767
22614	1	3	0.344524
22615	2	2	0
22900	3	22	0.82153
22904	2	7	0.440702
23014	3	21	0.82153
23019	2	8	0.535251
30010	3	13	0.619643
30030	3	14	0.675266
30031	4	8	0.0524598
30032	6	16	0.113114
30033	1	5	0.652728
30036	12	52	0.471002
30041	2	10	0.720118
30042	1	3	0.344524
30043	1	1	0
30048	3	10	0.349195
30071	2	3	0.0482322
30072	1	2	0.171436
30073	1	15	0.658086
30097	3	26	0.808711
30098	1	4	0.517279
30099	2	7	0.440702
30100	7	18	0.0673254
30101	2	4	0.14131
30104	2	5	0.215197
30111	4	10	0.146437
30148	4	24	0.82153
30149	1	6	0.82153
30150	5	5	0
30154	20	152	0.344524
30155	4	23	0.82153
30157	1	3	0.344524
30162	1	3	0.344524
30163	8	14	0.00172255
30166	3	13	0.619643
30168	7	34	0.71207
30174	1	3	0.344524
30177	1	27	0.181822
30178	5	33	0.82153
30182	1	50	0.00681016
30183	2	23	0.63382
30185	1	1	0
30194	2	4	0.14131
30195	1	6	0.82153
30198	7	101	0.0135016
30199	1	13	0.808711
30203	1	3	0.344524
30204	1	3	0.344524
30210	1	7	0.82153
30213	4	5	0.00200973
30214	5	9	0.0163413
30216	2	25	0.5234
30217	2	14	0.82153
30218	1	16	0.627729
30220	3	8	0.202946
30223	1	5	0.652728
30224	1	7	0.82153
30225	1	6	0.82153
30242	1	3	0.344524
30262	1	1	0
30278	1	4	0.517279
30282	6	27	0.631761
30301	3	6	0.089453
30307	5	28	0.82153
30308	11	44	0.344524
30311	1	6	0.82153
30316	4	11	0.173189
30323	1	1	0
30324	1	30	0.146645
30325	1	9	0.82153
30326	2	16	0.82153
30327	1	4	0.517279
30334	4	25	0.82153
30335	10	93	0.216248
30336	5	51	0.354287
30388	2	5	0.215197
30422	2	10	0.720118
30433	7	37	0.82153
30473	1	1	0
30488	7	14	0.0109837
30490	4	6	0.00966119
30500	1	4	0.517279
30501	2	16	0.82153
30509	11	71	0.82153
30511	1	14	0.720118
30512	1	31	0.134373
30513	2	12	0.82153
30514	1	23	0.312445
30516	2	5	0.215197
30522	2	14	0.82153
30534	3	9	0.290821
30539	1	8	0.82153
30592	1	1	0
30593	2	14	0.82153
30595	1	3	0.344524
30641	1	1	0
30833	2	9	0.649441
30834	1	1	0
30835	2	3	0.0482322
30836	1	3	0.344524
30837	1	9	0.82153
30838	5	14	0.171436
30853	1	3	0.344524
30855	2	21	0.71207
30859	2	3	0.0482322
30865	2	5	0.215197
30866	3	14	0.675266
30890	3	12	0.5234
30900	2	12	0.82153
30901	2	9	0.649441
30948	1	8	0.82153
30949	2	14	0.82153
30950	1	3	0.344524
30961	1	1	0
30968	7	32	0.647142
30970	1	10	0.82153
31016	1	9	0.82153
31018	1	9	0.82153
31032	4	19	0.707165
31047	2	13	0.82153
31053	2	2	0
31054	1	12	0.82153
31069	2	11	0.813767
31081	1	1	0
31098	3	21	0.82153
31100	3	16	0.819539
31115	1	3	0.344524
31116	1	13	0.808711
31119	7	7	0
31122	4	21	0.819539
31124	7	21	0.159613
31145	45	57	0
31146	14	53	0.213299
31167	5	13	0.135071
31175	5	44	0.586506
31204	2	6	0.342785
31214	1	6	0.82153
31274	2	6	0.342785
31290	2	9	0.649441
31293	3	11	0.446316
31295	4	28	0.82153
31333	2	10	0.720118
31334	3	13	0.619643
31365	1	1	0
31396	1	4	0.517279
31397	8	23	0.104285
31398	3	24	0.82153
31468	3	4	0.0101769
31529	2	4	0.14131
31532	8	33	0.458845
31573	1	5	0.652728
31579	2	3	0.0482322
31583	1	1	0
31584	1	1	0
31589	2	7	0.440702
31591	1	1	0
31623	4	19	0.707165
31629	1	4	0.517279
31642	2	5	0.215197
31643	1	8	0.82153
31647	7	31	0.577543
31648	4	20	0.773086
31663	1	8	0.82153
31666	1	2	0.171436
31667	4	9	0.0941891
31848	1	9	0.82153
31915	1	4	0.517279
31936	1	3	0.344524
31940	1	1	0
31987	2	5	0.215197
32006	3	7	0.155946
32007	3	14	0.675266
32008	11	21	0.000691419
32011	1	1	0
32012	4	8	0.0524598
32024	3	12	0.5234
32042	2	4	0.14131
32057	3	4	0.0101769
32060	1	3	0.344524
32076	1	1	0
32088	2	28	0.404642
32091	9	20	0.0104463
32092	4	23	0.82153
32094	2	5	0.215197
32147	5	49	0.429544
32148	4	12	0.236459
32204	1	5	0.652728
32206	3	4	0.0101769
32211	1	11	0.82153
32212	2	18	0.82153
32231	1	1	0
32233	1	3	0.344524
32252	1	3	0.344524
32259	6	19	0.206517
32261	1	1	0
32269	2	2	0
32288	1	5	0.652728
32308	1	4	0.517279
32350	1	1	0
32355	5	41	0.69053
32364	2	3	0.0482322
32367	3	6	0.089453
32375	1	1	0
32402	2	12	0.82153
32418	5	16	0.252235
32429	1	1	0
32430	1	2	0.171436
32434	1	4	0.517279
32435	3	10	0.349195
32436	6	26	0.564194
32438	1	12	0.82153
32446	2	6	0.342785
32447	2	2	0
32456	3	20	0.82153
32465	5	20	0.499003
32466	1	3	0.344524
32469	2	11	0.813767
32471	1	2	0.171436
32480	2	9	0.649441
32481	6	17	0.149454
32482	6	21	0.315076
32487	1	2	0.171436
32495	2	5	0.215197
32496	10	54	0.82153
32502	1	8	0.82153
32508	5	37	0.82153
32509	2	4	0.14131
32510	1	1	0
32511	2	3	0.0482322
32516	1	6	0.82153
32526	3	21	0.82153
32527	2	2	0
32528	1	2	0.171436
32543	9	11	3.57175e-06
32581	1	1	0
32607	1	1	0
32609	1	4	0.517279
32618	1	1	0
32623	1	2	0.171436
32635	1	3	0.344524
32640	2	2	0
32648	1	2	0.171436
32680	1	4	0.517279
32688	1	5	0.652728
32689	1	9	0.82153
32700	1	3	0.344524
32715	2	11	0.813767
32720	2	17	0.82153
32728	2	11	0.813767
32729	1	21	0.360995
32731	1	1	0
32733	1	9	0.82153
32735	1	7	0.82153
32738	1	1	0
32755	3	13	0.619643
32757	3	10	0.349195
32760	7	18	0.0673254
32781	5	19	0.42723
32784	2	5	0.215197
32786	2	5	0.215197
32790	4	6	0.00966119
32801	1	7	0.82153
32802	1	8	0.82153
32825	2	4	0.14131
32835	1	4	0.517279
32868	4	30	0.82153
32869	7	31	0.577543
32870	1	11	0.82153
32872	1	3	0.344524
32874	1	5	0.652728
32880	3	21	0.82153
32889	1	1	0
32922	2	26	0.502165
32924	4	16	0.517279
32926	1	7	0.82153
32956	9	29	0.166248
32958	1	4	0.517279
32963	2	4	0.14131
32966	2	4	0.14131
32967	1	9	0.82153
32968	6	7	6.69175e-05
32981	26	26	0
33031	1	2	0.171436
33077	3	11	0.446316
33089	1	3	0.344524
33120	2	6	0.342785
33129	1	3	0.344524
33137	2	5	0.215197
33138	6	34	0.82153
33146	4	8	0.0524598
33147	1	8	0.82153
33148	1	4	0.517279
33157	2	4	0.14131
33173	1	12	0.82153
33182	1	1	0
33189	1	10	0.82153
33197	1	2	0.171436
33209	9	49	0.82153
33210	1	8	0.82153
33211	2	4	0.14131
33234	1	3	0.344524
33235	5	11	0.0544963
33277	1	2	0.171436
33299	3	3	0
33313	1	1	0
33344	1	16	0.627729
33365	3	12	0.5234
33499	1	2	0.171436
33522	3	3	0
33554	2	6	0.342785
33572	2	11	0.813767
33574	2	11	0.813767
33577	3	3	0
33615	2	3	0.0482322
33617	3	3	0
33619	4	8	0.0524598
33622	1	3	0.344524
33628	5	10	0.033701
33629	1	5	0.652728
33632	1	2	0.171436
33633	1	2	0.171436
33673	1	6	0.82153
33674	3	34	0.45913
33683	7	12	0.0028019
33689	1	2	0.171436
33762	1	6	0.82153
33864	1	2	0.171436
33962	2	7	0.440702
33993	2	14	0.82153
34058	2	4	0.14131
34063	3	9	0.290821
34067	8	14	0.00172255
34080	1	7	0.82153
34097	3	17	0.82153
34101	1	1	0
34111	1	1	0
34113	1	9	0.82153
34114	1	1	0
34137	1	2	0.171436
34138	1	4	0.517279
34139	1	1	0
34141	2	6	0.342785
34145	2	7	0.440702
34197	1	6	0.82153
34198	12	26	0.00206631
34205	3	5	0.0404311
34214	2	4	0.14131
34219	1	2	0.171436
34220	9	108	0.0390569
34227	2	2	0
34244	4	6	0.00966119
34260	2	16	0.82153
34314	3	3	0
34315	1	1	0
34332	2	33	0.250779
34356	2	5	0.215197
34383	2	10	0.720118
34389	1	7	0.82153
34392	1	2	0.171436
34394	2	12	0.82153
34405	1	3	0.344524
34427	1	4	0.517279
34446	3	24	0.82153
34472	1	6	0.82153
34475	1	4	0.517279
34477	2	2	0
34497	2	5	0.215197
34498	2	5	0.215197
34499	1	4	0.517279
34504	5	12	0.089453
34553	2	2	0
34599	18	45	0.00136224
34612	1	13	0.808711
34613	4	21	0.819539
34620	2	13	0.82153
34622	1	8	0.82153
34629	3	4	0.0101769
34638	1	10	0.82153
34640	1	1	0
34644	5	18	0.349195
34696	1	1	0
34720	2	10	0.720118
34728	1	2	0.171436
34760	1	1	0
34766	1	2	0.171436
34968	1	4	0.517279
34969	1	2	0.171436
34976	7	31	0.577543
34982	2	3	0.0482322
34983	2	4	0.14131
35019	4	20	0.773086
35020	1	4	0.517279
35023	1	2	0.171436
35025	1	14	0.720118
35065	1	5	0.652728
35066	1	6	0.82153
35094	1	18	0.517279
35115	1	18	0.517279
35116	1	14	0.720118
35148	1	7	0.82153
35162	1	10	0.82153
35176	1	11	0.82153
35196	1	12	0.82153
35229	1	1	0
35235	1	28	0.171436
35246	1	2	0.171436
35264	4	32	0.808711
35265	1	4	0.517279
35268	1	1	0
35269	4	9	0.0941891
35305	1	1	0
35307	1	8	0.82153
35313	1	3	0.344524
35333	2	7	0.440702
35335	16	47	0.0212831
35349	1	2	0.171436
35350	1	1	0
35352	1	1	0
35385	1	6	0.82153
35418	1	1	0
35434	1	1	0
35435	2	9	0.649441
35437	1	2	0.171436
35441	1	1	0
35457	3	4	0.0101769
35458	2	6	0.342785
35459	1	3	0.344524
35493	2	3	0.0482322
35509	2	5	0.215197
35511	3	4	0.0101769
35513	1	2	0.171436
35518	1	1	0
35520	1	3	0.344524
35542	2	5	0.215197
35544	1	2	0.171436
35556	30	156	0.78555
35567	2	13	0.82153
35583	1	5	0.652728
35627	1	2	0.171436
35635	2	4	0.14131
35646	1	6	0.82153
35665	1	1	0
35666	1	11	0.82153
35672	1	1	0
35685	1	1	0
35690	3	22	0.82153
35694	2	5	0.215197
35702	1	2	0.171436
35710	1	2	0.171436
35721	1	3	0.344524
35722	2	14	0.82153
35723	1	9	0.82153
35725	4	39	0.52256
35728	2	2	0
35729	1	9	0.82153
35733	1	2	0.171436
35735	2	24	0.567586
35747	1	2	0.171436
35754	3	3	0
35774	2	17	0.82153
35789	1	1	0
35791	3	4	0.0101769
35793	1	2	0.171436
35810	3	7	0.155946
35815	1	6	0.82153
35853	1	1	0
35855	3	8	0.202946
35880	1	3	0.344524
35902	1	7	0.82153
35904	3	12	0.5234
35909	2	5	0.215197
35910	1	1	0
35912	1	2	0.171436
35914	2	18	0.82153
35924	1	22	0.344524
35926	1	2	0.171436
35945	1	1	0
35946	1	1	0
35965	4	5	0.00200973
35973	5	7	0.0021149
35994	2	6	0.342785
36003	1	1	0
36016	1	1	0
36035	1	1	0
36046	1	1	0
36047	2	2	0
36048	3	3	0
36049	2	2	0
36066	3	8	0.202946
36091	1	2	0.171436
36092	2	7	0.440702
36120	3	6	0.089453
36145	1	1	0
36149	1	4	0.517279
36158	3	32	0.52535
36159	2	11	0.813767
36211	1	1	0
36258	8	12	0.000274752
36289	1	5	0.652728
36297	2	15	0.82153
36302	1	2	0.171436
36304	1	2	0.171436
36344	2	2	0
36353	2	6	0.342785
36364	1	1	0
36416	1	2	0.171436
36444	2	5	0.215197
36462	2	2	0
36471	1	1	0
36486	1	4	0.517279
36492	2	2	0
36498	5	20	0.499003
36499	4	9	0.0941891
36503	2	7	0.440702
36526	1	1	0
36527	2	2	0
36528	1	1	0
36529	2	2	0
36530	3	3	0
36531	1	1	0
38007	1	6	0.82153
38026	1	3	0.344524
38031	1	4	0.517279
38061	9	22	0.0252657
38083	5	19	0.42723
38084	3	10	0.349195
38089	1	2	0.171436
38091	1	2	0.171436
38092	1	1	0
38095	12	38	0.0929857
38096	8	20	0.042545
38108	2	2	0
38127	1	1	0
38128	6	16	0.113114
38163	3	4	0.0101769
38165	1	2	0.171436
38203	1	4	0.517279
39536	2	2	0
39689	2	2	0
39702	9	10	3.90789e-07
40008	2	19	0.819539
40011	1	2	0.171436
40014	2	8	0.535251
40015	1	4	0.517279
40016	1	4	0.517279
40018	2	12	0.82153
40019	2	5	0.215197
42026	1	5	0.652728
42036	1	1	0
42045	1	2	0.171436
42058	2	4	0.14131
42059	4	13	0.315097
42060	3	29	0.652728
42063	1	5	0.652728
42073	3	16	0.819539
42093	1	3	0.344524
42098	1	9	0.82153
42104	1	6	0.82153
42110	6	20	0.254976
42113	1	10	0.82153
42116	1	4	0.517279
42117	2	3	0.0482322
42118	1	4	0.517279
42127	11	65	0.82153
42136	1	4	0.517279
42147	16	45	0.0124377
42149	3	14	0.675266
42167	2	5	0.215197
42176	3	7	0.155946
42177	1	12	0.82153
42228	1	1	0
42245	1	1	0
42246	1	8	0.82153
42247	1	1	0
42254	2	8	0.535251
42255	2	2	0
42267	2	3	0.0482322
42273	2	3	0.0482322
42274	1	2	0.171436
42304	2	5	0.215197
42307	2	13	0.82153
42310	2	5	0.215197
42311	3	8	0.202946
42313	1	1	0
42323	1	1	0
42327	2	19	0.819539
42391	1	60	0.00118717
42414	1	1	0
42415	1	1	0
42417	1	5	0.652728
42426	1	4	0.517279
42428	1	3	0.344524
42445	1	6	0.82153
42447	2	2	0
42474	2	4	0.14131
42475	3	24	0.82153
42481	1	2	0.171436
42482	1	3	0.344524
42491	1	3	0.344524
42493	8	60	0.683907
42532	1	3	0.344524
42535	2	8	0.535251
42542	4	18	0.649441
42551	1	7	0.82153
42552	3	20	0.82153
42554	1	8	0.82153
42593	6	47	0.708663
42594	2	14	0.82153
42632	6	40	0.82153
42692	1	5	0.652728
42733	2	25	0.5234
42742	2	17	0.82153
42743	2	3	0.0482322
42744	3	7	0.155946
42752	1	26	0.209725
42758	1	1	0
42759	5	11	0.0544963
42769	6	10	0.00449713
42770	1	4	0.517279
42775	1	1	0
42776	1	1	0
42779	1	1	0
42780	2	2	0
42789	3	8	0.202946
42795	3	24	0.82153
42953	3	7	0.155946
42981	7	54	0.673034
42982	2	5	0.215197
42983	1	1	0
42986	1	2	0.171436
42987	1	9	0.82153
42994	1	4	0.517279
43000	1	1	0
43001	8	15	0.00352921
43007	1	1	0
43010	1	19	0.466246
43029	1	6	0.82153
43030	1	3	0.344524
43044	1	14	0.720118
43046	2	9	0.649441
43065	25	132	0.82153
43066	30	178	0.82153
43069	2	7	0.440702
43085	5	24	0.71207
43086	4	10	0.146437
43087	8	28	0.244556
43101	1	5	0.652728
43103	1	2	0.171436
43113	1	8	0.82153
43122	3	12	0.5234
43123	13	62	0.649441
43124	2	20	0.77729
43154	3	27	0.737002
43161	46	111	1.97211e-08
43162	6	11	0.0100711
43171	7	9	8.97774e-05
43179	1	1	0
43200	2	14	0.82153
43249	1	2	0.171436
43254	3	6	0.089453
43277	1	5	0.652728
43278	2	9	0.649441
43279	1	3	0.344524
43280	4	16	0.517279
43297	1	3	0.344524
43303	1	4	0.517279
43304	2	3	0.0482322
43305	1	1	0
43308	2	2	0
43312	38	104	1.95068e-05
43320	1	2	0.171436
43330	1	7	0.82153
43353	1	1	0
43371	1	2	0.171436
43378	1	2	0.171436
43388	1	9	0.82153
43393	2	11	0.813767
43401	2	26	0.502165
43405	3	9	0.290821
43406	3	28	0.696857
43407	4	15	0.440922
43408	2	14	0.82153
43409	1	7	0.82153
43410	4	48	0.265176
43415	1	1	0
43418	1	1	0
43433	4	28	0.82153
43434	2	12	0.82153
43456	2	2	0
43461	1	1	0
43471	1	1	0
43473	3	10	0.349195
43484	3	13	0.619643
43486	1	3	0.344524
43488	20	49	0.000470503
43491	5	11	0.0544963
43504	1	4	0.517279
43506	1	2	0.171436
43507	5	15	0.19871
43516	1	2	0.171436
43517	4	8	0.0524598
43518	1	4	0.517279
43523	2	10	0.720118
43524	9	48	0.82153
43525	1	15	0.658086
43536	1	24	0.272558
43537	1	8	0.82153
43542	4	11	0.173189
43547	21	107	0.74151
43551	1	6	0.82153
43552	3	15	0.758876
43555	1	2	0.171436
43588	1	10	0.82153
43616	1	8	0.82153
43619	1	5	0.652728
43620	1	2	0.171436
43627	1	20	0.417541
43647	4	23	0.82153
43652	1	7	0.82153
43666	5	20	0.499003
43687	30	139	0.420177
43697	1	2	0.171436
43922	1	3	0.344524
43928	5	19	0.42723
43931	1	2	0.171436
43966	2	16	0.82153
43967	2	14	0.82153
43968	2	9	0.649441
43979	1	1	0
43981	1	6	0.82153
43982	1	6	0.82153
43984	1	8	0.82153
43985	1	1	0
44029	1	1	0
44030	3	7	0.155946
44208	2	2	0
44255	2	7	0.440702
44257	4	6	0.00966119
44265	1	1	0
44267	6	56	0.4246
44319	1	6	0.82153
44321	1	4	0.517279
44331	1	17	0.56131
44344	3	6	0.089453
44381	1	1	0
44458	1	15	0.658086
44528	1	1	0
44565	1	1	0
44571	1	1	0
44752	1	2	0.171436
44794	1	2	0.171436
44804	1	2	0.171436
44819	2	2	0
44830	1	1	0
44860	1	1	0
44878	2	2	0
45002	1	1	0
45007	2	4	0.14131
45008	4	6	0.00966119
45022	5	14	0.171436
45026	1	1	0
45039	7	9	8.97774e-05
45046	3	3	0
45047	1	3	0.344524
45055	1	10	0.82153
45056	1	4	0.517279
45060	1	4	0.517279
45070	3	6	0.089453
45071	1	3	0.344524
45078	1	3	0.344524
45080	1	4	0.517279
45081	1	1	0
45083	1	1	0
45087	25	85	0.028306
45088	1	5	0.652728
45089	1	4	0.517279
45104	2	5	0.215197
45116	2	3	0.0482322
45165	1	24	0.272558
45175	1	1	0
45176	2	7	0.440702
45184	3	16	0.819539
45190	1	6	0.82153
45191	1	2	0.171436
45197	2	5	0.215197
45198	1	5	0.652728
45199	1	4	0.517279
45200	1	1	0
45214	2	21	0.71207
45226	2	2	0
45292	3	6	0.089453
45321	2	2	0
45324	2	2	0
45333	2	6	0.342785
45410	2	5	0.215197
45429	1	13	0.808711
45444	5	23	0.652728
45445	2	10	0.720118
45446	1	3	0.344524
45453	1	9	0.82153
45454	10	32	0.14131
45471	6	35	0.82153
45494	3	16	0.819539
45540	1	10	0.82153
45560	1	1	0
45576	1	2	0.171436
45582	1	7	0.82153
45589	1	4	0.517279
45595	1	11	0.82153
45596	1	9	0.82153
45597	1	11	0.82153
45599	2	13	0.82153
45600	2	16	0.82153
45602	1	2	0.171436
45603	1	5	0.652728
45604	1	2	0.171436
45607	1	1	0
45616	3	5	0.0404311
45636	1	3	0.344524
45637	1	5	0.652728
45638	1	6	0.82153
45639	2	2	0
45646	1	3	0.344524
45648	3	10	0.349195
45651	1	6	0.82153
45652	2	13	0.82153
45655	1	1	0
45656	1	2	0.171436
45657	1	3	0.344524
45661	1	5	0.652728
45662	1	10	0.82153
45664	2	6	0.342785
45665	3	25	0.82153
45666	3	32	0.52535
45667	1	3	0.344524
45668	1	13	0.808711
45669	3	32	0.52535
45684	1	2	0.171436
45719	2	5	0.215197
45721	1	6	0.82153
45722	1	3	0.344524
45724	2	5	0.215197
45727	7	20	0.130144
45732	8	39	0.71207
45737	1	14	0.720118
45739	3	20	0.82153
45746	4	26	0.82153
45747	5	24	0.71207
45761	1	1	0
45765	2	13	0.82153
45766	7	69	0.284686
45773	3	21	0.82153
45776	1	10	0.82153
45778	1	5	0.652728
45785	1	16	0.627729
45786	3	16	0.819539
45787	1	11	0.82153
45792	1	3	0.344524
45793	2	6	0.342785
45806	2	10	0.720118
45815	3	11	0.446316
45820	2	7	0.440702
45821	2	12	0.82153
45824	2	5	0.215197
45830	1	5	0.652728
45839	1	5	0.652728
45840	2	18	0.82153
45842	1	2	0.171436
45859	2	8	0.535251
45860	6	18	0.171436
45861	1	6	0.82153
45862	4	7	0.0266842
45869	1	3	0.344524
45880	2	12	0.82153
45892	23	211	0.0351213
45893	41	319	0.0795998
45899	1	3	0.344524
45906	1	2	0.171436
45923	1	3	0.344524
45930	1	12	0.82153
45931	2	10	0.720118
45943	3	6	0.089453
45944	81	641	0.00213031
45947	2	7	0.440702
45948	3	5	0.0404311
45953	1	1	0
45987	4	9	0.0941891
45995	2	6	0.342785
46034	2	8	0.535251
46037	1	5	0.652728
46061	1	1	0
[truncated: 1,356 more rows]

## Sheet: Gorilla
GO term	hits	chip	p-values (BH correction)
2	1	5	0.636749
23	1	1	0
27	1	2	0.165497
28	4	4	0
45	7	27	0.32501
56	1	1	0
70	1	9	0.835862
76	1	6	0.765826
77	3	19	0.835862
79	3	16	0.776523
82	4	54	0.255025
83	1	12	0.835862
86	4	46	0.451874
122	52	349	0.759607
132	5	16	0.202145
147	1	1	0
154	2	2	0
165	18	105	0.835862
173	1	1	0
185	1	6	0.765826
186	6	22	0.308234
187	3	50	0.165497
188	4	14	0.32501
209	30	116	0.0333309
212	1	2	0.165497
226	3	42	0.32501
244	1	10	0.835862
266	2	14	0.835862
278	9	50	0.835862
281	4	25	0.835862
288	2	5	0.196653
289	1	16	0.735017
302	3	5	0.0321165
338	1	2	0.165497
375	4	7	0.0199795
379	1	2	0.165497
380	3	9	0.255025
381	6	30	0.684125
387	3	17	0.835862
398	39	101	2.82185e-07
413	4	11	0.165497
422	5	13	0.103587
423	2	5	0.196653
451	2	2	0
454	1	1	0
455	1	1	0
460	2	6	0.314867
462	4	6	0.00699489
463	1	2	0.165497
470	3	5	0.0321165
492	2	6	0.314867
578	1	4	0.492775
715	4	8	0.041578
717	2	6	0.314867
720	1	2	0.165497
724	4	44	0.493624
730	1	4	0.492775
731	1	5	0.636749
902	4	36	0.803418
904	1	1	0
958	3	3	0
962	3	3	0
964	1	1	0
965	2	2	0
1501	8	57	0.835862
1503	8	31	0.308234
1504	1	6	0.765826
1510	3	7	0.134582
1514	2	6	0.314867
1522	2	2	0
1525	11	92	0.569117
1541	2	15	0.835862
1544	1	2	0.165497
1547	1	4	0.492775
1558	3	27	0.835862
1568	1	13	0.835862
1569	3	19	0.835862
1570	5	25	0.69749
1573	1	2	0.165497
1574	1	7	0.835862
1578	2	11	0.781789
1649	6	42	0.835862
1657	1	15	0.78759
1658	1	14	0.835862
1659	1	8	0.835862
1666	11	66	0.835862
1676	1	11	0.835862
1678	1	8	0.835862
1682	3	5	0.0321165
1701	22	76	0.0206106
1702	4	6	0.00699489
1707	1	9	0.835862
1708	2	14	0.835862
1709	2	6	0.314867
1711	1	1	0
1731	3	3	0
1732	5	7	0.0014058
1755	3	22	0.835862
1756	1	16	0.735017
1757	1	2	0.165497
1763	1	5	0.636749
1764	5	47	0.645584
1765	1	2	0.165497
1768	1	2	0.165497
1774	1	6	0.765826
1778	1	5	0.636749
1782	1	7	0.835862
1783	1	2	0.165497
1821	1	3	0.32501
1822	5	44	0.765826
1824	2	6	0.314867
1825	3	8	0.176432
1829	1	4	0.492775
1835	2	6	0.314867
1836	1	2	0.165497
1837	4	17	0.501599
1840	1	1	0
1843	2	25	0.64568
1878	1	2	0.165497
1880	1	1	0
1889	5	28	0.835862
1890	3	16	0.776523
1892	4	10	0.126223
1893	2	5	0.196653
1894	1	6	0.765826
1895	1	8	0.835862
1916	2	3	0.041578
1932	2	12	0.835862
1933	6	24	0.377481
1934	13	74	0.835862
1936	1	3	0.32501
1937	3	12	0.492775
1938	3	40	0.385737
1942	5	19	0.348088
1944	2	7	0.396149
1945	2	2	0
1947	2	31	0.41241
1953	1	8	0.835862
1955	1	3	0.32501
1958	1	11	0.835862
1959	1	3	0.32501
1961	1	2	0.165497
1974	2	13	0.835862
1975	1	13	0.835862
2011	3	5	0.0321165
2021	1	3	0.32501
2037	1	1	0
2040	8	23	0.0714845
2042	2	11	0.781789
2043	1	4	0.492775
2051	1	3	0.32501
2052	2	13	0.835862
2053	2	12	0.835862
2062	1	15	0.78759
2063	1	13	0.835862
2064	1	7	0.835862
2084	1	6	0.765826
2087	1	3	0.32501
2088	1	16	0.735017
2089	1	7	0.835862
2092	3	15	0.708856
2098	5	7	0.0014058
2100	1	1	0
2101	1	1	0
2143	1	1	0
2155	1	3	0.32501
2181	1	3	0.32501
2188	1	1	0
2191	1	1	0
2223	10	29	0.0416364
2224	4	12	0.196747
2244	2	22	0.807727
2250	6	42	0.835862
2262	1	1	0
2314	1	1	0
2315	1	5	0.636749
2353	1	1	0
2376	2	9	0.611416
2456	1	2	0.165497
2474	1	6	0.765826
2479	7	18	0.0452153
2526	1	4	0.492775
2548	3	9	0.255025
2576	9	38	0.365161
2606	1	2	0.165497
2636	1	2	0.165497
2674	1	1	0
2686	1	1	0
2711	1	2	0.165497
2739	1	1	0
2740	1	2	0.165497
2755	2	10	0.69749
2756	2	5	0.196653
2821	1	3	0.32501
2862	2	3	0.041578
2866	1	2	0.165497
2906	2	2	0
2931	3	24	0.835862
2943	1	2	0.165497
3015	1	3	0.32501
3016	2	5	0.196653
3085	1	6	0.765826
3104	2	3	0.041578
3140	1	1	0
3143	1	3	0.32501
3148	2	17	0.835862
3151	2	16	0.835862
3156	1	1	0
3162	1	1	0
3170	2	4	0.127544
3180	2	18	0.835862
3181	2	7	0.396149
3183	1	3	0.32501
3184	3	9	0.255025
3198	3	6	0.0746716
3203	2	9	0.611416
3208	1	6	0.765826
3209	1	1	0
3215	1	6	0.765826
3222	1	3	0.32501
3223	1	2	0.165497
3266	1	1	0
3274	1	2	0.165497
3279	2	6	0.314867
3281	2	13	0.835862
3289	2	3	0.041578
3323	2	6	0.314867
3333	3	19	0.835862
3334	1	4	0.492775
3338	1	3	0.32501
3340	1	1	0
3342	1	1	0
3344	1	4	0.492775
5975	4	32	0.835862
5977	3	11	0.396149
5980	1	3	0.32501
5999	1	1	0
6002	1	8	0.835862
6004	1	4	0.492775
6006	4	23	0.835862
6012	1	4	0.492775
6013	1	4	0.492775
6014	1	1	0
6020	2	4	0.127544
6024	1	12	0.835862
6027	1	7	0.835862
6044	1	2	0.165497
6071	3	3	0
6085	1	1	0
6086	2	2	0
6090	4	10	0.126223
6091	5	17	0.26242
6094	2	22	0.807727
6096	1	12	0.835862
6098	2	3	0.041578
6099	15	24	6.69978e-07
6103	6	10	0.00284998
6104	4	4	0
6105	1	1	0
6106	2	2	0
6107	1	8	0.835862
6108	4	9	0.0751161
6110	3	15	0.708856
6119	1	2	0.165497
6120	17	19	1.50825e-12
6122	3	3	0
6139	1	9	0.835862
6154	4	5	0.00140858
6157	1	1	0
6164	1	3	0.32501
6165	1	5	0.636749
6167	1	1	0
6172	1	1	0
6189	1	1	0
6193	1	1	0
6195	1	5	0.636749
6198	1	5	0.636749
6213	1	1	0
6220	1	1	0
6226	1	1	0
6231	1	1	0
6259	3	9	0.255025
6260	6	73	0.196653
6261	9	21	0.00945821
6264	5	10	0.0237267
6265	7	11	0.000654738
6268	2	9	0.611416
6269	1	2	0.165497
6281	26	86	0.00506071
6282	1	1	0
6283	5	29	0.835862
6284	4	16	0.454773
6287	2	4	0.127544
6289	6	12	0.0127654
6293	2	6	0.314867
6294	5	19	0.348088
6295	5	9	0.0113775
6296	2	9	0.611416
6298	1	26	0.313365
6301	2	2	0
6302	1	28	0.24306
6303	6	26	0.492775
6306	2	12	0.835862
6307	5	5	0
6309	1	7	0.835862
6310	10	28	0.0327314
6312	1	4	0.492775
6325	5	30	0.835862
6333	1	1	0
6334	2	9	0.611416
6335	1	3	0.32501
6336	1	3	0.32501
6338	8	38	0.585686
6342	4	6	0.00699489
6346	1	4	0.492775
6349	3	6	0.0746716
6351	6	32	0.781789
6352	2	4	0.127544
6355	25	149	0.835862
6357	41	220	0.592925
6359	1	2	0.165497
6361	2	18	0.835862
6362	1	10	0.835862
6363	1	9	0.835862
6364	20	49	0.000137332
6366	15	98	0.835862
6367	23	85	0.041578
6368	25	53	4.65945e-07
6369	1	9	0.835862
6370	2	15	0.835862
6376	2	9	0.611416
6383	2	9	0.611416
6388	2	11	0.781789
6390	1	4	0.492775
6393	1	1	0
6396	4	14	0.32501
6397	17	52	0.0117678
6400	5	15	0.165497
6401	3	7	0.134582
6405	5	16	0.202145
6406	17	79	0.38837
6409	2	14	0.835862
6412	13	22	1.08531e-05
6413	24	39	4.08861e-10
6414	1	4	0.492775
6415	1	3	0.32501
6417	3	22	0.835862
6418	1	8	0.835862
6419	1	1	0
6421	1	1	0
6423	1	1	0
6446	5	15	0.165497
6448	1	1	0
6449	3	5	0.0321165
6457	11	52	0.507557
6464	7	26	0.282598
6465	1	5	0.636749
6468	40	241	0.835862
6469	4	22	0.815025
6470	10	74	0.835862
6471	7	23	0.165497
6473	1	8	0.835862
6475	1	4	0.492775
6476	3	14	0.636749
6479	1	11	0.835862
6482	1	6	0.765826
6486	10	38	0.214877
6487	8	28	0.183911
6489	1	4	0.492775
6491	3	7	0.134582
6493	9	24	0.031207
6501	1	2	0.165497
6505	1	1	0
6506	6	15	0.056191
6508	23	150	0.835862
6509	3	34	0.603378
6511	42	148	0.00101762
6513	4	20	0.708147
6515	1	7	0.835862
6517	5	9	0.0113775
6520	1	9	0.835862
6521	8	13	0.000396681
6534	1	3	0.32501
6536	3	5	0.0321165
6552	6	6	0
6554	3	6	0.0746716
6556	4	9	0.0751161
6574	2	4	0.127544
6595	1	1	0
6596	1	2	0.165497
6605	4	17	0.501599
6606	6	29	0.636749
6612	6	19	0.165497
6613	1	4	0.492775
6620	1	6	0.765826
6621	1	3	0.32501
6622	4	15	0.377179
6623	1	6	0.765826
6625	2	19	0.835862
6626	7	8	6.58377e-06
6629	9	38	0.365161
6631	5	25	0.69749
6633	7	17	0.0321165
6635	11	33	0.0421424
6641	1	4	0.492775
6644	4	16	0.454773
6646	3	14	0.636749
6650	1	3	0.32501
6651	1	3	0.32501
6656	2	20	0.835862
6657	1	3	0.32501
6661	7	50	0.835862
6664	1	1	0
6672	3	5	0.0321165
6680	2	2	0
6686	1	3	0.32501
6687	5	14	0.142172
6689	1	1	0
6691	2	5	0.196653
6693	1	5	0.636749
6699	4	17	0.501599
6700	1	7	0.835862
6701	1	2	0.165497
6707	1	7	0.835862
6729	1	7	0.835862
6730	3	9	0.255025
6734	1	4	0.492775
6743	2	3	0.041578
6744	23	24	0
6749	1	5	0.636749
6750	7	9	4.99543e-05
6754	1	1	0
6760	1	1	0
6766	1	2	0.165497
6768	3	3	0
6777	1	6	0.765826
6782	4	4	0
6783	6	8	0.000268313
6790	1	3	0.32501
6796	2	6	0.314867
6797	1	1	0
6801	2	13	0.835862
6805	2	12	0.835862
6809	1	5	0.636749
6811	4	43	0.53314
6812	1	16	0.735017
6814	2	24	0.707505
6825	1	4	0.492775
6826	1	3	0.32501
6829	1	6	0.765826
6835	1	2	0.165497
6839	2	9	0.611416
6850	1	1	0
6851	7	16	0.0206106
6853	2	2	0
6858	2	3	0.041578
6865	1	22	0.436921
6869	3	15	0.708856
6874	5	55	0.400491
6878	1	6	0.765826
6879	3	19	0.835862
6882	3	10	0.32501
6884	1	7	0.835862
6886	22	123	0.807727
6887	2	39	0.196747
6888	14	87	0.835862
6890	11	41	0.17295
6891	4	18	0.586153
6893	3	13	0.558575
6895	3	8	0.176432
6897	9	62	0.835862
6898	6	33	0.824929
6900	3	4	0.00801716
6904	2	12	0.835862
6906	4	17	0.501599
6907	1	4	0.492775
6909	1	12	0.835862
6911	2	4	0.127544
6913	1	3	0.32501
6914	22	61	0.000631798
6915	37	178	0.276541
6919	9	28	0.0943173
6930	1	5	0.636749
6935	4	23	0.835862
6936	4	28	0.835862
6939	1	7	0.835862
6952	2	14	0.835862
6954	13	104	0.612122
6955	4	65	0.109195
6959	1	12	0.835862
6968	2	6	0.314867
6970	3	10	0.32501
6974	15	105	0.835862
6977	6	22	0.308234
6979	10	42	0.326105
6983	4	9	0.0751161
6986	3	18	0.835862
6990	1	1	0
6995	3	4	0.00801716
6996	2	5	0.196653
6997	5	7	0.0014058
6998	4	9	0.0751161
7004	2	20	0.835862
7005	18	39	3.5773e-05
7006	1	1	0
7007	1	1	0
7010	6	49	0.809611
7015	4	37	0.765826
7017	1	6	0.765826
7020	2	8	0.492801
7021	1	4	0.492775
7023	2	5	0.196653
7029	3	21	0.835862
7030	10	53	0.754278
7031	4	14	0.32501
7032	4	16	0.454773
7033	2	5	0.196653
7034	1	3	0.32501
7040	6	17	0.118755
7041	2	9	0.611416
7042	1	3	0.32501
7043	3	20	0.835862
7049	12	72	0.835862
7050	11	53	0.552939
7051	1	7	0.835862
7052	1	22	0.436921
7059	5	33	0.835862
7062	5	8	0.0047031
7064	2	4	0.127544
7077	1	5	0.636749
7080	3	14	0.636749
7093	2	20	0.835862
7095	1	6	0.765826
7096	1	5	0.636749
7097	1	4	0.492775
7098	2	19	0.835862
7113	1	1	0
7129	1	7	0.835862
7131	1	11	0.835862
7140	1	8	0.835862
7141	1	11	0.835862
7155	21	143	0.835862
7156	5	50	0.552129
7157	2	16	0.835862
7160	2	35	0.314722
7162	3	19	0.835862
7163	2	17	0.835862
7165	46	369	0.165497
7166	6	58	0.519502
7167	1	3	0.32501
7169	8	54	0.835862
7171	1	6	0.765826
7173	10	37	0.188955
7175	3	6	0.0746716
7178	2	4	0.127544
7179	12	32	0.010651
7186	19	248	0.000452919
7188	3	18	0.835862
7189	2	64	0.0103915
7194	1	6	0.765826
7202	2	14	0.835862
7204	3	50	0.165497
7212	1	3	0.32501
7215	3	12	0.492775
7217	1	2	0.165497
7219	13	58	0.372319
7220	2	8	0.492801
7221	6	18	0.152352
7223	5	22	0.517013
7224	5	38	0.835862
7228	1	3	0.32501
7229	3	33	0.636749
7249	13	34	0.00612144
7252	1	5	0.636749
7253	1	2	0.165497
7254	4	21	0.765826
7256	1	5	0.636749
7257	5	18	0.321177
7259	1	10	0.835862
7264	5	32	0.835862
7265	4	27	0.835862
7266	4	27	0.835862
7267	2	72	0.00328621
7268	5	100	0.00549284
7269	2	21	0.835862
7271	2	17	0.835862
7275	17	165	0.141856
7281	4	8	0.041578
7283	9	97	0.196508
7286	1	27	0.274714
7296	1	3	0.32501
7338	1	11	0.835862
7346	4	36	0.803418
7368	4	33	0.835862
7369	3	9	0.255025
7371	1	1	0
7386	1	2	0.165497
7387	1	1	0
7388	1	1	0
7389	2	12	0.835862
7398	2	5	0.196653
7399	12	109	0.344528
7403	1	1	0
7409	3	24	0.835862
7411	14	105	0.73949
7416	1	23	0.392542
7417	9	52	0.835862
7420	9	80	0.50639
7435	1	4	0.492775
7494	2	7	0.396149
7498	2	11	0.781789
7507	12	71	0.835862
7517	3	31	0.723555
7519	2	18	0.835862
7520	2	4	0.127544
7528	2	16	0.835862
7529	1	1	0
7530	2	8	0.492801
7549	1	1	0
7566	3	15	0.708856
7568	12	59	0.586153
7569	1	8	0.835862
7584	5	21	0.486075
7585	2	13	0.835862
7586	1	6	0.765826
7596	6	66	0.32501
7597	1	5	0.636749
7599	1	1	0
7601	9	74	0.667013
7602	1	8	0.835862
7605	5	56	0.376638
7608	1	10	0.835862
7611	4	31	0.835862
7613	1	32	0.165497
7623	5	24	0.636749
8015	2	11	0.781789
8016	1	13	0.835862
8033	2	6	0.314867
8053	11	14	3.15821e-07
8089	2	12	0.835862
8104	6	22	0.308234
8150	25	123	0.427524
8154	1	4	0.492775
8156	1	5	0.636749
8202	1	4	0.492775
8203	9	31	0.165497
8206	2	7	0.396149
8209	1	8	0.835862
8217	2	19	0.835862
8219	3	9	0.255025
8277	5	21	0.486075
8283	7	53	0.835862
8284	23	230	0.0375866
8285	13	154	0.0318836
8286	4	37	0.765826
8299	1	4	0.492775
8333	6	24	0.377481
8334	4	12	0.196747
8344	2	21	0.835862
8354	1	2	0.165497
8360	14	69	0.558336
8380	20	47	6.18369e-05
8542	1	19	0.575195
8543	6	163	4.14971e-06
8544	1	24	0.347299
8584	2	40	0.18095
8593	1	11	0.835862
8610	1	3	0.32501
8625	4	6	0.00699489
8630	2	19	0.835862
8631	2	7	0.396149
8637	3	4	0.00801716
8654	2	10	0.69749
9052	2	2	0
9058	1	2	0.165497
9060	5	11	0.041578
9062	3	12	0.492775
9083	9	11	1.66734e-06
9106	1	1	0
9108	2	3	0.041578
9117	1	3	0.32501
9142	1	4	0.492775
9143	1	1	0
9168	2	3	0.041578
9204	1	1	0
9234	3	3	0
9235	2	6	0.314867
9267	10	29	0.0416364
9268	1	4	0.492775
9299	1	4	0.492775
9303	1	2	0.165497
9306	2	14	0.835862
9311	2	7	0.396149
9313	3	4	0.00801716
9314	1	10	0.835862
9395	1	7	0.835862
9396	1	1	0
9408	7	16	0.0206106
9409	3	15	0.708856
9411	7	14	0.00699489
9416	1	11	0.835862
9438	3	3	0
9566	1	8	0.835862
9595	1	1	0
9611	3	23	0.835862
9612	2	21	0.835862
9615	5	17	0.26242
9617	4	32	0.835862
9620	2	3	0.041578
9635	1	1	0
9636	3	20	0.835862
9650	4	4	0
9651	1	4	0.492775
9653	1	29	0.210829
9725	3	10	0.32501
9749	3	23	0.835862
9755	2	21	0.835862
9791	4	29	0.835862
9838	2	5	0.196653
9880	1	9	0.835862
9887	5	47	0.645584
9888	2	19	0.835862
9895	1	1	0
9948	1	6	0.765826
9950	1	3	0.32501
9952	5	27	0.807727
9954	2	10	0.69749
9966	3	5	0.0321165
9967	2	32	0.377179
9968	3	19	0.835862
9992	1	5	0.636749
10001	2	7	0.396149
10033	3	12	0.492775
10038	1	4	0.492775
10039	2	5	0.196653
10042	1	3	0.32501
10043	3	9	0.255025
10044	2	4	0.127544
10212	4	27	0.835862
10216	1	5	0.636749
10224	1	3	0.32501
10225	1	3	0.32501
10226	1	4	0.492775
10259	2	11	0.781789
10265	1	3	0.32501
10266	1	1	0
10269	1	2	0.165497
10273	1	2	0.165497
10288	1	10	0.835862
10324	3	4	0.00801716
10332	1	7	0.835862
10389	1	23	0.392542
10457	1	6	0.765826
10458	2	4	0.127544
10460	1	11	0.835862
10464	1	1	0
10467	2	9	0.611416
10468	8	59	0.835862
10498	4	6	0.00699489
10499	4	9	0.0751161
10506	4	19	0.636749
10507	4	14	0.32501
10508	8	26	0.149567
10512	1	1	0
10519	1	1	0
10529	1	5	0.636749
10544	1	3	0.32501
10566	1	1	0
10575	2	17	0.835862
10586	4	8	0.041578
10591	1	2	0.165497
10595	2	37	0.252311
10596	1	11	0.835862
10608	1	11	0.835862
10614	1	8	0.835862
10628	21	178	0.299991
10629	15	104	0.835862
10633	2	7	0.396149
10634	3	13	0.558575
10637	1	4	0.492775
10664	1	3	0.32501
10667	2	10	0.69749
10706	1	2	0.165497
10717	1	5	0.636749
10718	3	15	0.708856
10719	1	10	0.835862
10742	1	1	0
10744	2	3	0.041578
10745	4	9	0.0751161
10750	1	3	0.32501
10756	1	2	0.165497
10758	1	2	0.165497
10761	2	5	0.196653
10764	1	2	0.165497
10792	1	1	0
10793	4	5	0.00140858
10795	1	2	0.165497
10800	1	12	0.835862
10801	4	9	0.0751161
10803	2	16	0.835862
10804	1	6	0.765826
10812	1	4	0.492775
10815	1	4	0.492775
10821	3	10	0.32501
10822	2	2	0
10823	1	1	0
10824	1	5	0.636749
10831	1	4	0.492775
10839	1	5	0.636749
10862	5	40	0.835862
10863	3	9	0.255025
10871	1	1	0
10872	1	1	0
10875	2	10	0.69749
10876	1	1	0
10884	1	4	0.492775
10887	3	8	0.176432
10888	1	3	0.32501
10891	1	2	0.165497
10906	1	9	0.835862
10909	1	1	0
10917	1	3	0.32501
10918	2	2	0
10923	3	21	0.835862
10934	1	2	0.165497
10936	1	1	0
10940	1	1	0
10942	1	13	0.835862
10951	3	32	0.667013
10952	1	7	0.835862
10954	1	6	0.765826
10955	1	4	0.492775
10956	1	1	0
10957	1	1	0
10960	1	6	0.765826
10961	1	2	0.165497
10972	9	19	0.00361303
10976	8	50	0.835862
10977	3	21	0.835862
10996	2	7	0.396149
10998	1	1	0
12501	2	2	0
14002	4	8	0.041578
14003	3	6	0.0746716
14005	1	3	0.32501
14028	1	1	0
14031	1	2	0.165497
14032	1	8	0.835862
14044	1	1	0
14047	1	9	0.835862
14066	1	5	0.636749
14067	1	6	0.765826
14068	9	51	0.835862
14070	2	13	0.835862
14732	2	5	0.196653
14807	1	3	0.32501
14823	3	20	0.835862
14842	2	5	0.196653
14850	2	7	0.396149
14866	1	1	0
14878	1	3	0.32501
14911	6	12	0.0127654
14912	1	7	0.835862
15012	1	10	0.835862
15031	25	126	0.492775
15721	1	13	0.835862
15813	2	10	0.69749
15817	1	1	0
15825	1	5	0.636749
15866	1	2	0.165497
15867	2	11	0.781789
15871	3	5	0.0321165
15884	4	6	0.00699489
15886	2	5	0.196653
15909	1	3	0.32501
15910	1	1	0
15917	1	1	0
15937	3	9	0.255025
15949	2	8	0.492801
16032	35	129	0.00793038
16042	1	16	0.735017
16045	1	1	0
16050	1	7	0.835862
16051	1	2	0.165497
16052	1	1	0
16055	9	87	0.348088
16064	1	2	0.165497
16070	3	12	0.492775
16071	1	1	0
16076	1	2	0.165497
16081	1	2	0.165497
16101	1	2	0.165497
16125	1	5	0.636749
16126	1	8	0.835862
16139	3	5	0.0321165
16180	1	5	0.636749
16185	1	3	0.32501
16188	1	3	0.32501
16192	8	56	0.835862
16197	14	30	0.000264068
16226	7	8	6.58377e-06
16236	21	50	5.06185e-05
16240	1	1	0
16241	10	48	0.5639
16246	1	2	0.165497
16254	3	7	0.134582
16255	5	9	0.0113775
16266	6	24	0.377481
16310	8	30	0.259056
16311	5	43	0.793174
16339	2	16	0.835862
16340	1	1	0
16358	1	16	0.735017
16446	2	8	0.492801
16477	14	73	0.676415
16485	2	21	0.835862
16525	8	44	0.820077
16557	1	4	0.492775
16558	2	6	0.314867
16559	2	7	0.396149
16567	41	248	0.835862
16570	2	2	0
16571	1	4	0.492775
16573	3	8	0.176432
16574	1	3	0.32501
16575	2	14	0.835862
16577	1	1	0
16579	32	117	0.0102989
16584	1	5	0.636749
16601	1	10	0.835862
16925	2	42	0.165497
16926	1	4	0.492775
16973	2	6	0.314867
17015	1	4	0.492775
17085	1	2	0.165497
17145	2	4	0.127544
17148	6	27	0.52548
17156	2	10	0.69749
17157	1	9	0.835862
17183	4	8	0.041578
17186	3	5	0.0321165
17196	1	2	0.165497
18022	2	5	0.196653
18026	3	7	0.134582
18027	1	3	0.32501
18063	1	1	0
18105	15	76	0.612544
18107	4	44	0.493624
18108	18	92	0.603857
18126	3	3	0
18142	2	2	0
18146	3	11	0.396149
18206	1	1	0
18216	2	4	0.127544
18230	9	16	0.000523516
18242	1	3	0.32501
18243	1	4	0.492775
18279	3	21	0.835862
18315	1	1	0
18323	1	1	0
18342	1	1	0
18344	2	2	0
18345	8	13	0.000396681
18395	2	2	0
18401	1	5	0.636749
19048	1	1	0
19058	5	10	0.0237267
19064	2	3	0.041578
19079	1	4	0.492775
19083	2	13	0.835862
19085	1	1	0
19086	1	1	0
19087	2	2	0
19216	6	34	0.835862
19217	1	1	0
19221	17	108	0.835862
19236	1	1	0
19243	1	1	0
19249	1	1	0
19276	1	2	0.165497
19370	4	12	0.196747
19371	1	8	0.835862
19377	1	1	0
19395	3	5	0.0321165
19430	1	3	0.32501
19482	1	3	0.32501
19511	3	3	0
19563	1	2	0.165497
19626	1	2	0.165497
19682	1	1	0
19693	1	1	0
19722	5	31	0.835862
19725	1	4	0.492775
19827	4	16	0.454773
19882	2	6	0.314867
19883	1	1	0
19886	2	30	0.460271
19915	1	4	0.492775
19918	1	2	0.165497
19935	1	1	0
19953	1	4	0.492775
19985	4	9	0.0751161
21510	2	7	0.396149
21516	1	5	0.636749
21517	1	2	0.165497
21522	1	6	0.765826
21540	1	3	0.32501
21542	1	5	0.636749
21549	3	15	0.708856
21688	1	1	0
21693	1	2	0.165497
21696	1	1	0
21740	1	2	0.165497
21762	2	9	0.611416
21766	2	29	0.492775
21794	1	4	0.492775
21795	1	4	0.492775
21799	1	1	0
21817	1	1	0
21819	1	3	0.32501
21904	1	4	0.492775
21910	1	1	0
21915	1	14	0.835862
21938	1	1	0
21953	1	3	0.32501
21954	1	5	0.636749
21955	1	3	0.32501
21957	1	2	0.165497
21960	1	2	0.165497
21987	3	25	0.835862
22008	1	14	0.835862
22009	1	2	0.165497
22010	2	7	0.396149
22408	1	5	0.636749
22409	1	2	0.165497
22604	1	11	0.835862
22615	1	2	0.165497
22617	1	19	0.575195
22900	4	22	0.815025
22904	5	7	0.0014058
23014	3	21	0.835862
30010	1	13	0.835862
30029	1	2	0.165497
30030	5	14	0.142172
30031	2	8	0.492801
30032	7	16	0.0206106
30036	7	52	0.835862
30041	1	10	0.835862
30048	3	10	0.32501
30050	3	13	0.558575
30071	1	3	0.32501
30073	1	15	0.78759
30097	7	26	0.282598
30098	1	4	0.492775
30099	1	7	0.835862
30100	5	18	0.321177
30111	2	10	0.69749
30148	4	24	0.835862
30150	5	5	0
30154	23	152	0.835862
30155	3	23	0.835862
30162	1	3	0.32501
30163	4	14	0.32501
30166	2	13	0.835862
30168	4	34	0.835862
30174	1	3	0.32501
30178	7	33	0.59238
30182	1	50	0.014923
30183	3	23	0.835862
30198	7	101	0.0406558
30199	1	13	0.835862
30203	2	3	0.041578
30206	1	11	0.835862
30210	1	7	0.835862
30214	7	9	4.99543e-05
30216	4	25	0.835862
30218	3	16	0.776523
30220	1	8	0.835862
30224	3	7	0.134582
30241	1	3	0.32501
30242	1	3	0.32501
30259	1	5	0.636749
30278	1	4	0.492775
30282	6	27	0.52548
30301	1	6	0.765826
30307	7	28	0.341524
30308	8	44	0.820077
30311	5	6	0.000239403
30316	3	11	0.396149
30324	2	30	0.460271
30325	1	9	0.835862
30326	2	16	0.835862
30334	5	25	0.69749
30335	18	93	0.636749
30336	7	51	0.835862
30422	1	10	0.835862
30433	14	37	0.00479789
30488	5	14	0.142172
30490	4	6	0.00699489
30501	3	16	0.776523
30509	11	71	0.835862
30510	1	4	0.492775
30511	4	14	0.32501
30512	4	31	0.835862
30513	1	12	0.835862
30514	1	23	0.392542
30516	2	5	0.196653
30520	2	8	0.492801
30521	3	12	0.492775
30522	1	14	0.835862
30534	1	9	0.835862
30539	1	8	0.835862
30702	1	1	0
30728	2	4	0.127544
30833	3	9	0.255025
30835	1	3	0.32501
30837	1	9	0.835862
30838	4	14	0.32501
30855	3	21	0.835862
30857	2	4	0.127544
30859	2	3	0.041578
30866	1	14	0.835862
30890	1	12	0.835862
30900	1	12	0.835862
30902	2	8	0.492801
30947	2	2	0
30948	3	8	0.176432
30949	3	14	0.636749
30950	1	3	0.32501
30953	2	5	0.196653
30961	1	1	0
30968	10	32	0.0917681
30970	4	10	0.126223
30997	1	1	0
31000	1	4	0.492775
31016	1	9	0.835862
31018	1	9	0.835862
31032	3	19	0.835862
31047	3	13	0.558575
31048	2	2	0
31053	1	2	0.165497
31054	1	12	0.835862
31060	1	1	0
31063	1	2	0.165497
31069	2	11	0.781789
31098	3	21	0.835862
31100	3	16	0.776523
31113	1	9	0.835862
31116	4	13	0.266889
31118	1	1	0
31119	2	7	0.396149
31122	3	21	0.835862
31124	5	21	0.486075
31134	2	2	0
31145	28	57	2.61548e-08
31146	16	53	0.0373852
31167	9	13	3.10914e-05
31175	3	44	0.30135
31204	2	6	0.314867
31214	1	6	0.765826
31274	2	6	0.314867
31293	3	11	0.396149
31295	1	28	0.24306
31297	4	19	0.636749
31334	1	13	0.835862
31365	1	1	0
31396	2	4	0.127544
31397	7	23	0.165497
31398	3	24	0.835862
31468	3	4	0.00801716
31529	2	4	0.127544
31532	5	33	0.835862
31573	2	5	0.196653
31581	1	5	0.636749
31584	1	1	0
31589	2	7	0.396149
31623	3	19	0.835862
31641	1	4	0.492775
31642	1	5	0.636749
31647	8	31	0.308234
31648	3	20	0.835862
31663	2	8	0.492801
31667	3	9	0.255025
31848	2	9	0.611416
31915	1	4	0.492775
31929	1	6	0.765826
31936	1	3	0.32501
31952	1	4	0.492775
31954	3	9	0.255025
31987	2	5	0.196653
32006	2	7	0.396149
32007	5	14	0.142172
32008	12	21	4.22137e-05
32012	1	8	0.835862
32024	3	12	0.492775
32025	2	3	0.041578
32026	1	5	0.636749
32042	1	4	0.492775
32049	2	5	0.196653
32057	3	4	0.00801716
32076	1	1	0
32088	4	28	0.835862
32091	7	20	0.0913913
32092	1	23	0.392542
32094	1	5	0.636749
32147	5	49	0.595088
32148	4	12	0.196747
32194	1	1	0
32204	1	5	0.636749
32211	1	11	0.835862
32212	1	18	0.635538
32233	1	3	0.32501
32259	7	19	0.0664031
32261	1	1	0
32269	1	2	0.165497
32270	1	7	0.835862
32324	4	6	0.00699489
32330	1	3	0.32501
32331	2	7	0.396149
32332	1	9	0.835862
32355	4	41	0.618246
32364	1	3	0.32501
32367	1	6	0.765826
32375	1	1	0
32388	1	2	0.165497
32402	1	12	0.835862
32418	6	16	0.0825613
32435	4	10	0.126223
32436	6	26	0.492775
32438	1	12	0.835862
32447	2	2	0
32456	6	20	0.19742
32465	7	20	0.0913913
32466	1	3	0.32501
32469	1	11	0.835862
32480	2	9	0.611416
32481	3	17	0.835862
32482	4	21	0.765826
32495	2	5	0.196653
32496	5	54	0.436907
32506	1	2	0.165497
32508	3	37	0.492775
32509	2	4	0.127544
32511	2	3	0.041578
32515	1	19	0.575195
32516	2	6	0.314867
32526	6	21	0.252137
32527	1	2	0.165497
32543	9	11	1.66734e-06
32607	1	1	0
32609	1	4	0.492775
32623	1	2	0.165497
32635	1	3	0.32501
32640	1	2	0.165497
32675	1	4	0.492775
32680	2	4	0.127544
32682	1	1	0
32688	1	5	0.636749
32689	1	9	0.835862
32693	1	5	0.636749
32715	2	11	0.781789
32720	2	17	0.835862
32729	1	21	0.492775
32731	1	1	0
32747	1	1	0
32755	1	13	0.835862
32757	3	10	0.32501
32760	4	18	0.586153
32765	1	2	0.165497
32781	3	19	0.835862
32784	2	5	0.196653
32786	3	5	0.0321165
32790	2	6	0.314867
32796	1	1	0
32801	1	7	0.835862
32802	1	8	0.835862
32823	1	1	0
32825	2	4	0.127544
32835	1	4	0.492775
32868	3	30	0.765826
32869	8	31	0.308234
32874	1	5	0.636749
32880	3	21	0.835862
32889	1	1	0
32897	2	2	0
32922	2	26	0.623366
32924	7	16	0.0206106
32926	1	7	0.835862
32927	1	3	0.32501
32930	1	5	0.636749
32933	2	8	0.492801
32956	2	29	0.492775
32958	1	4	0.492775
32959	1	7	0.835862
32963	2	4	0.127544
32966	1	4	0.492775
32967	1	9	0.835862
32968	2	7	0.396149
32981	21	26	5.13433e-13
33077	4	11	0.165497
33081	2	2	0
33082	1	1	0
33089	1	3	0.32501
33120	1	6	0.765826
33129	1	3	0.32501
33138	9	34	0.237758
33146	2	8	0.492801
33147	1	8	0.835862
33148	1	4	0.492775
33151	1	9	0.835862
33157	2	4	0.127544
33169	1	12	0.835862
33173	1	12	0.835862
33182	1	1	0
33189	1	10	0.835862
33197	2	2	0
33209	12	49	0.270153
33210	1	8	0.835862
33211	2	4	0.127544
33234	3	3	0
33235	4	11	0.165497
33278	1	3	0.32501
33299	1	3	0.32501
33344	3	16	0.776523
33365	2	12	0.835862
33512	1	1	0
33522	3	3	0
33539	2	3	0.041578
33554	1	6	0.765826
33572	1	11	0.835862
33574	1	11	0.835862
33590	1	1	0
33594	1	1	0
33598	1	2	0.165497
33615	2	3	0.041578
33617	2	3	0.041578
33619	2	8	0.492801
33628	3	10	0.32501
33632	1	2	0.165497
33633	1	2	0.165497
33673	1	6	0.765826
33674	7	34	0.636749
33683	4	12	0.196747
33700	1	6	0.765826
33864	1	2	0.165497
33962	1	7	0.835862
33993	3	14	0.636749
34058	1	4	0.492775
34063	2	9	0.611416
34067	2	14	0.835862
34097	5	17	0.26242
34113	1	9	0.835862
34114	1	1	0
34116	1	8	0.835862
34138	2	4	0.127544
34139	1	1	0
34142	1	6	0.765826
34157	1	2	0.165497
34165	1	2	0.165497
34198	10	26	0.0172281
34205	2	5	0.196653
34220	7	108	0.019393
34227	2	2	0
34244	4	6	0.00699489
34315	1	1	0
34332	4	33	0.835862
34333	2	4	0.127544
34351	2	5	0.196653
34356	2	5	0.196653
34374	1	3	0.32501
34375	2	6	0.314867
34394	3	12	0.492775
34405	2	3	0.041578
34436	2	2	0
34446	4	24	0.835862
34447	2	2	0
34454	2	4	0.127544
34472	1	6	0.765826
34497	2	5	0.196653
34498	2	5	0.196653
34499	1	4	0.492775
34501	2	6	0.314867
34504	5	12	0.0676844
34553	2	2	0
34599	12	45	0.165497
34605	1	28	0.24306
34612	1	13	0.835862
34613	3	21	0.835862
34614	1	12	0.835862
34620	2	13	0.835862
34638	1	10	0.835862
34642	1	1	0
34644	5	18	0.321177
34656	1	5	0.636749
34728	2	2	0
34765	1	42	0.0462016
34773	1	1	0
34968	2	4	0.127544
34969	1	2	0.165497
34976	10	31	0.0727742
34982	1	3	0.32501
34983	2	4	0.127544
35019	2	20	0.835862
35020	1	4	0.492775
35024	1	5	0.636749
35025	1	14	0.835862
35050	1	6	0.765826
35065	3	5	0.0321165
35066	2	6	0.314867
35108	2	8	0.492801
35112	1	1	0
35115	2	18	0.835862
35116	1	14	0.835862
35194	1	6	0.765826
35195	3	10	0.32501
35196	1	12	0.835862
35229	1	1	0
35264	5	32	0.835862
35265	1	4	0.492775
35269	3	9	0.255025
35278	1	8	0.835862
35307	1	8	0.835862
35313	1	3	0.32501
35315	1	2	0.165497
35329	3	17	0.835862
35331	4	5	0.00140858
35333	2	7	0.396149
35335	8	47	0.835862
35349	1	2	0.165497
35357	2	5	0.196653
35360	1	2	0.165497
35372	3	5	0.0321165
35426	1	1	0
35435	2	9	0.611416
35437	1	2	0.165497
35441	1	1	0
35457	2	4	0.127544
35458	1	6	0.765826
35459	1	3	0.32501
35493	1	3	0.32501
35509	1	5	0.636749
35511	3	4	0.00801716
35513	2	2	0
35520	1	3	0.32501
35542	2	5	0.196653
35556	19	156	0.393981
35567	5	13	0.103587
35583	4	5	0.00140858
35627	1	2	0.165497
35635	1	4	0.492775
35646	1	6	0.765826
35655	1	7	0.835862
35666	3	11	0.396149
35672	1	1	0
35685	1	1	0
35690	1	22	0.436921
35710	2	2	0
35721	1	3	0.32501
35722	2	14	0.835862
35725	4	39	0.678828
35728	2	2	0
35729	1	9	0.835862
35733	1	2	0.165497
35735	1	24	0.347299
35754	2	3	0.041578
35774	1	17	0.66687
35789	1	1	0
35791	3	4	0.00801716
35793	2	2	0
35802	1	1	0
35810	1	7	0.835862
35853	1	1	0
35865	1	2	0.165497
35880	1	3	0.32501
35886	1	2	0.165497
35902	1	7	0.835862
35904	3	12	0.492775
35909	2	5	0.196653
35914	2	18	0.835862
35924	4	22	0.815025
35945	1	1	0
35946	1	1	0
35965	2	5	0.196653
35973	5	7	0.0014058
35994	2	6	0.314867
36023	1	1	0
36046	1	1	0
36047	2	2	0
36048	3	3	0
36049	2	2	0
36065	1	4	0.492775
36066	1	8	0.835862
36120	1	6	0.765826
36124	1	1	0
36148	2	4	0.127544
36149	1	4	0.492775
36150	1	3	0.32501
36151	1	6	0.765826
36152	1	5	0.636749
36258	5	12	0.0676844
36289	1	5	0.636749
36297	3	15	0.708856
36323	1	1	0
36342	1	8	0.835862
36353	4	6	0.00699489
36364	1	1	0
36444	3	5	0.0321165
36462	2	2	0
36471	1	1	0
36492	2	2	0
36498	6	20	0.19742
36499	2	9	0.611416
36503	3	7	0.134582
36520	1	1	0
36526	1	1	0
36527	2	2	0
36528	1	1	0
36529	2	2	0
36530	3	3	0
36531	1	1	0
38001	1	3	0.32501
38026	2	3	0.041578
38061	7	22	0.153421
38066	1	3	0.32501
38083	3	19	0.835862
38084	4	10	0.126223
38089	2	2	0
38091	1	2	0.165497
38095	12	38	0.0535402
38096	5	20	0.411306
38128	6	16	0.0825613
38203	1	4	0.492775
39536	2	2	0
39689	1	2	0.165497
39702	8	10	9.19081e-06
40008	6	19	0.165497
40016	2	4	0.127544
40018	1	12	0.835862
40019	2	5	0.196653
40029	1	4	0.492775
40030	1	1	0
40037	1	15	0.78759
42058	2	4	0.127544
42059	3	13	0.558575
42060	4	29	0.835862
42098	3	9	0.255025
42104	1	6	0.765826
42109	1	1	0
42110	5	20	0.411306
42113	1	10	0.835862
42116	1	4	0.492775
42117	1	3	0.32501
42118	1	4	0.492775
42127	8	65	0.738134
42129	2	4	0.127544
42147	9	45	0.643849
42149	1	14	0.835862
42176	2	7	0.396149
42177	3	12	0.492775
42226	1	1	0
42228	1	1	0
42245	1	1	0
42246	1	8	0.835862
42255	2	2	0
42264	1	3	0.32501
42267	1	3	0.32501
42273	2	3	0.041578
42274	2	2	0
42276	3	13	0.558575
42304	3	5	0.0321165
42307	4	13	0.266889
42308	2	5	0.196653
42311	1	8	0.835862
42323	1	1	0
42325	1	6	0.765826
42327	3	19	0.835862
42340	1	5	0.636749
42355	1	2	0.165497
42371	3	3	0
42373	1	1	0
42391	2	60	0.0185245
42426	1	4	0.492775
42446	1	2	0.165497
42462	1	8	0.835862
42472	2	18	0.835862
42475	2	24	0.707505
42491	1	3	0.32501
42493	9	60	0.835862
42535	1	8	0.835862
42542	4	18	0.586153
42551	1	7	0.835862
42552	3	20	0.835862
42593	6	47	0.835862
42594	3	14	0.636749
42632	3	40	0.385737
42692	1	5	0.636749
42698	1	3	0.32501
42701	1	2	0.165497
42713	1	2	0.165497
42733	1	25	0.32501
42742	2	17	0.835862
42743	3	3	0
42752	2	26	0.623366
42759	5	11	0.041578
42760	1	1	0
42769	2	10	0.69749
42771	1	9	0.835862
42775	1	1	0
42776	1	1	0
42780	2	2	0
42789	3	8	0.176432
42795	4	24	0.835862
42942	1	2	0.165497
42953	4	7	0.0199795
42981	5	54	0.436907
42982	2	5	0.196653
42983	1	1	0
42986	1	2	0.165497
42987	2	9	0.611416
42994	1	4	0.492775
42997	1	1	0
43001	4	15	0.377179
43006	1	1	0
43010	1	19	0.575195
43029	1	6	0.765826
43030	1	3	0.32501
43041	1	1	0
43044	1	14	0.835862
43046	1	9	0.835862
43062	1	1	0
43065	27	132	0.388507
43066	39	178	0.165497
43068	1	2	0.165497
43084	1	2	0.165497
43085	4	24	0.835862
43086	5	10	0.0237267
43087	3	28	0.835862
43097	1	2	0.165497
43101	1	5	0.636749
43103	1	2	0.165497
43116	2	7	0.396149
43122	2	12	0.835862
43123	20	62	0.00691834
43124	2	20	0.835862
43154	5	27	0.807727
43161	33	111	0.00172793
43162	4	11	0.165497
43171	5	9	0.0113775
43200	1	14	0.835862
43201	1	3	0.32501
43254	2	6	0.314867
43277	1	5	0.636749
43278	2	9	0.611416
43279	1	3	0.32501
43280	4	16	0.454773
43304	2	3	0.041578
43312	25	104	0.132652
43330	1	7	0.835862
43353	1	1	0
43367	1	1	0
43371	1	2	0.165497
43378	1	2	0.165497
43388	2	9	0.611416
43392	2	9	0.611416
43393	4	11	0.165497
43401	3	26	0.835862
43403	1	4	0.492775
43405	3	9	0.255025
43406	8	28	0.183911
43407	4	15	0.377179
43408	3	14	0.636749
43409	2	7	0.396149
43410	5	48	0.630443
43418	1	1	0
43433	6	28	0.596671
43434	3	12	0.492775
43461	1	1	0
43471	1	1	0
43484	3	13	0.558575
43486	1	3	0.32501
43488	13	49	0.165497
43491	6	11	0.00658514
43504	1	4	0.492775
43507	1	15	0.78759
43508	1	6	0.765826
43517	4	8	0.041578
43518	1	4	0.492775
43523	2	10	0.69749
43524	6	48	0.835862
43525	2	15	0.835862
43534	1	3	0.32501
43535	2	2	0
43536	3	24	0.835862
43537	1	8	0.835862
43542	2	11	0.781789
43547	13	107	0.529813
43550	1	1	0
43551	2	6	0.314867
43552	3	15	0.708856
43555	1	2	0.165497
43586	1	7	0.835862
43619	1	5	0.636749
43620	1	2	0.165497
43627	3	20	0.835862
43647	5	23	0.596601
43654	1	2	0.165497
43666	6	20	0.19742
43687	26	139	0.64568
43691	1	5	0.636749
43928	3	19	0.835862
43951	1	8	0.835862
43966	6	16	0.0825613
43967	4	14	0.32501
43968	3	9	0.255025
43981	1	6	0.765826
43982	1	6	0.765826
43984	1	8	0.835862
43985	1	1	0
44030	1	7	0.835862
44088	1	1	0
44206	1	2	0.165497
44208	2	2	0
44211	1	1	0
44255	1	7	0.835862
44257	3	6	0.0746716
44265	1	1	0
44267	10	56	0.835862
44319	4	6	0.00699489
44331	3	17	0.835862
44334	1	1	0
44336	1	2	0.165497
44344	3	6	0.0746716
44351	1	2	0.165497
44375	2	3	0.041578
44381	1	1	0
44458	1	15	0.78759
44528	1	1	0
44565	1	1	0
44571	1	1	0
44597	1	2	0.165497
44598	1	2	0.165497
44752	1	2	0.165497
44772	1	7	0.835862
44804	1	2	0.165497
44819	2	2	0
44830	1	1	0
44860	1	1	0
44878	2	2	0
45002	1	1	0
45008	2	6	0.314867
45022	5	14	0.142172
45026	1	1	0
45039	7	9	4.99543e-05
45055	2	10	0.69749
45060	1	4	0.492775
45070	2	6	0.314867
45071	1	3	0.32501
45078	1	3	0.32501
45081	1	1	0
45083	1	1	0
45087	19	85	0.308874
45104	1	5	0.636749
45109	2	7	0.396149
45116	1	3	0.32501
45124	1	3	0.32501
45165	2	24	0.707505
45184	2	16	0.835862
45190	1	6	0.765826
45191	1	2	0.165497
45199	1	4	0.492775
45200	1	1	0
45292	3	6	0.0746716
45324	2	2	0
45333	2	6	0.314867
45416	1	1	0
45444	4	23	0.835862
45445	4	10	0.126223
45446	1	3	0.32501
45453	2	9	0.611416
45454	9	32	0.17163
45471	6	35	0.835862
45494	1	16	0.735017
45541	1	2	0.165497
45542	1	2	0.165497
45560	1	1	0
45582	1	7	0.835862
45589	1	4	0.492775
45595	1	11	0.835862
45596	1	9	0.835862
45597	1	11	0.835862
45599	2	13	0.835862
45600	1	16	0.735017
45602	2	2	0
45603	2	5	0.196653
45604	1	2	0.165497
45605	1	1	0
45606	1	2	0.165497
45608	1	1	0
45616	1	5	0.636749
45618	3	5	0.0321165
45637	1	5	0.636749
45638	2	6	0.314867
45639	2	2	0
45648	2	10	0.69749
45651	2	6	0.314867
45652	3	13	0.558575
45657	1	3	0.32501
45661	1	5	0.636749
45662	1	10	0.835862
45665	4	25	0.835862
45666	3	32	0.667013
45669	5	32	0.835862
45671	1	5	0.636749
45713	1	1	0
45717	1	2	0.165497
45721	1	6	0.765826
45722	1	3	0.32501
45723	1	4	0.492775
45724	2	5	0.196653
45727	9	20	0.00608982
45732	4	39	0.678828
45737	4	14	0.32501
45739	2	20	0.835862
45740	1	11	0.835862
45742	1	8	0.835862
45743	1	2	0.165497
45744	1	6	0.765826
45746	6	26	0.492775
45747	6	24	0.377481
45765	5	13	0.103587
45766	6	69	0.278618
45773	3	21	0.835862
45776	1	10	0.835862
45780	1	9	0.835862
45785	2	16	0.835862
45786	1	16	0.735017
45787	1	11	0.835862
45807	3	12	0.492775
45814	2	12	0.835862
45815	2	11	0.781789
45820	1	7	0.835862
45821	1	12	0.835862
45824	2	5	0.196653
45830	1	5	0.636749
45839	1	5	0.636749
45840	4	18	0.586153
45860	5	18	0.321177
45862	4	7	0.0199795
45879	2	14	0.835862
45880	3	12	0.492775
45892	36	211	0.835862
45893	56	319	0.777558
45899	1	3	0.32501
45907	1	13	0.835862
45923	1	3	0.32501
45930	2	12	0.835862
45943	1	6	0.765826
45944	113	641	0.636749
45947	1	7	0.835862
45948	3	5	0.0321165
45953	1	1	0
45976	1	1	0
45987	2	9	0.611416
45994	1	1	0
45995	2	6	0.314867
46033	1	2	0.165497
46034	1	8	0.835862
46039	2	2	0
46058	1	2	0.165497
46061	1	1	0
46103	3	4	0.00801716
46111	1	1	0
46135	1	8	0.835862
46167	1	1	0
46177	2	2	0
46295	1	1	0
46320	1	2	0.165497
46321	2	3	0.041578
46324	1	1	0
46325	1	3	0.32501
46328	1	8	0.835862
46330	2	32	0.377179
46331	1	1	0
46338	1	1	0
46426	1	5	0.636749
46427	3	12	0.492775
46474	1	3	0.32501
46475	1	6	0.765826
46477	1	1	0
46487	1	4	0.492775
46488	1	4	0.492775
46491	2	2	0
46496	1	1	0
46511	1	1	0
46512	3	15	0.708856
46513	3	15	0.708856
46514	2	9	0.611416
46578	5	6	0.000239403
46580	4	8	0.041578
46597	3	4	0.00801716
46622	1	3	0.32501
46626	2	5	0.196653
46627	3	15	0.708856
46628	1	8	0.835862
46638	1	4	0.492775
46655	2	4	0.127544
46676	1	12	0.835862
46677	1	7	0.835862
46685	2	4	0.127544
46686	1	10	0.835862
46689	1	3	0.32501
46716	2	6	0.314867
46718	7	23	0.165497
46726	1	3	0.32501
46755	3	6	0.0746716
46777	21	103	0.475734
46784	2	3	0.041578
46813	1	3	0.32501
46826	1	2	0.165497
46827	2	4	0.127544
46833	1	4	0.492775
46835	1	18	0.635538
46836	1	1	0
46839	2	6	0.314867
46847	1	6	0.765826
46849	1	4	0.492775
46856	3	22	0.835862
46886	1	2	0.165497
46901	4	4	0
46907	2	10	0.69749
46928	1	12	0.835862
46940	1	7	0.835862
46949	1	3	0.32501
47497	2	6	0.314867
48008	10	22	0.00324817
48009	1	7	0.835862
48010	9	43	0.575195
48011	1	8	0.835862
48013	8	45	0.835862
48014	2	5	0.196653
48015	2	21	0.835862
48016	1	3	0.32501
48024	1	3	0.32501
48025	1	3	0.32501
48026	1	4	0.492775
48041	1	9	0.835862
48096	1	5	0.636749
48105	1	1	0
48143	3	9	0.255025
48145	1	3	0.32501
48146	8	25	0.124857
48148	1	5	0.636749
48194	1	1	0
48205	1	4	0.492775
48208	5	21	0.486075
48213	2	2	0
48240	1	5	0.636749
48246	1	3	0.32501
48251	1	2	0.165497
48254	3	4	0.00801716
48255	2	11	0.781789
48261	1	1	0
48268	3	14	0.636749
48278	4	9	0.0751161
48286	3	17	0.835862
48311	1	1	0
48312	2	5	0.196653
48320	1	1	0
48384	2	6	0.314867
48386	1	1	0
48469	3	17	0.835862
48488	2	10	0.69749
48489	2	7	0.396149
48490	2	7	0.396149
48511	1	29	0.210829
48513	1	3	0.32501
48514	4	11	0.165497
48535	1	9	0.835862
48536	2	14	0.835862
48538	4	15	0.377179
48541	1	2	0.165497
48546	1	5	0.636749
48566	2	7	0.396149
48568	4	16	0.454773
48588	1	1	0
48589	2	9	0.611416
48593	1	6	0.765826
48596	1	7	0.835862
48598	1	6	0.765826
48599	1	4	0.492775
48617	1	4	0.492775
48630	1	3	0.32501
48631	1	1	0
48633	2	2	0
48642	1	1	0
48643	1	5	0.636749
48660	1	3	0.32501
48661	8	29	0.215774
48662	3	15	0.708856
[truncated: 1,178 more rows]

## Sheet: Orangutan
GO term	hits	chip	p-values (BH correction)
2	3	5	0.0404225
12	7	8	1.39365e-05
27	1	2	0.176835
28	1	4	0.528167
45	7	27	0.402197
54	1	1	0
56	1	1	0
70	2	9	0.669132
76	1	6	0.817885
77	2	19	0.784922
79	1	16	0.597092
82	10	54	0.817885
83	2	12	0.817885
86	9	46	0.817885
122	62	349	0.817885
132	1	16	0.597092
154	1	2	0.176835
165	23	105	0.498493
173	1	1	0
183	3	3	0
184	7	22	0.181669
186	9	22	0.0273558
187	2	50	0.0281769
188	1	14	0.69526
209	39	116	0.000242548
212	1	2	0.176835
226	5	42	0.63185
244	2	10	0.745779
245	2	4	0.142739
266	4	14	0.370148
278	4	50	0.193874
281	3	25	0.801635
288	1	5	0.669132
289	6	16	0.118439
302	1	5	0.669132
375	2	7	0.44864
380	5	9	0.0172653
381	8	30	0.349689
387	10	17	0.000336521
398	50	101	2.33495e-12
413	3	11	0.465181
422	3	13	0.63185
451	2	2	0
454	1	1	0
455	1	1	0
460	3	6	0.0909599
462	4	6	0.0102244
463	1	2	0.176835
467	3	6	0.0909599
470	4	5	0.00212124
479	1	1	0
492	2	6	0.349689
495	1	1	0
578	1	4	0.528167
712	1	5	0.669132
715	7	8	1.39365e-05
717	5	6	0.000401629
720	2	2	0
722	1	4	0.528167
723	3	16	0.817885
724	11	44	0.35905
727	1	6	0.817885
731	2	5	0.22379
733	1	4	0.528167
738	1	2	0.176835
902	7	36	0.817885
904	1	1	0
956	1	6	0.817885
964	1	1	0
971	1	1	0
972	1	3	0.349689
1501	4	57	0.107704
1503	5	31	0.817885
1508	2	8	0.54295
1510	4	7	0.0273558
1514	3	6	0.0909599
1516	1	8	0.817885
1522	2	2	0
1525	11	92	0.342233
1541	1	15	0.667097
1542	1	3	0.349689
1556	1	8	0.817885
1558	5	27	0.817885
1561	1	4	0.528167
1568	3	13	0.63185
1569	3	19	0.817885
1570	2	25	0.519078
1574	1	7	0.817885
1649	3	42	0.203312
1657	1	15	0.667097
1658	1	14	0.69526
1662	1	7	0.817885
1666	4	66	0.0366522
1667	1	2	0.176835
1675	1	7	0.817885
1676	1	11	0.817885
1678	1	8	0.817885
1701	15	76	0.789689
1702	3	6	0.0909599
1707	4	9	0.097477
1708	2	14	0.817885
1709	1	6	0.817885
1711	1	1	0
1731	3	3	0
1732	7	7	0
1755	1	22	0.335474
1756	2	16	0.817885
1764	9	47	0.817885
1765	1	2	0.176835
1768	1	2	0.176835
1778	1	5	0.669132
1780	1	5	0.669132
1782	1	7	0.817885
1817	1	6	0.817885
1818	1	9	0.817885
1819	1	6	0.817885
1821	1	3	0.349689
1822	6	44	0.783067
1824	1	6	0.817885
1825	3	8	0.212679
1831	1	1	0
1833	1	3	0.349689
1835	1	6	0.817885
1837	2	17	0.817885
1840	1	1	0
1843	2	25	0.519078
1878	1	2	0.176835
1880	1	1	0
1881	1	4	0.528167
1887	1	3	0.349689
1889	6	28	0.694382
1890	2	16	0.817885
1892	3	10	0.3603
1893	2	5	0.22379
1894	1	6	0.817885
1895	1	8	0.817885
1916	1	3	0.349689
1920	1	3	0.349689
1921	1	4	0.528167
1932	1	12	0.817885
1933	3	24	0.817885
1934	6	74	0.0912455
1935	1	8	0.817885
1937	1	12	0.817885
1938	3	40	0.249058
1942	3	19	0.817885
1947	4	31	0.808409
1951	1	1	0
1953	1	8	0.817885
1954	2	7	0.44864
1958	3	11	0.465181
1961	1	2	0.176835
1967	1	5	0.669132
1974	3	13	0.63185
2011	1	5	0.669132
2028	1	6	0.817885
2038	1	2	0.176835
2040	1	23	0.289234
2042	1	11	0.817885
2051	1	3	0.349689
2052	1	13	0.783067
2053	1	12	0.817885
2062	1	15	0.667097
2063	2	13	0.817885
2082	2	2	0
2084	1	6	0.817885
2088	1	16	0.597092
2089	1	7	0.817885
2090	1	2	0.176835
2092	1	15	0.667097
2098	4	7	0.0273558
2100	1	1	0
2101	1	1	0
2154	1	2	0.176835
2181	3	3	0
2183	1	1	0
2188	1	1	0
2191	1	1	0
2218	2	4	0.142739
2223	10	29	0.0769712
2224	3	12	0.54295
2230	1	4	0.528167
2244	3	22	0.817885
2250	1	42	0.0206092
2260	1	2	0.176835
2262	1	1	0
2265	1	2	0.176835
2286	1	3	0.349689
2326	1	2	0.176835
2376	2	9	0.669132
2446	1	2	0.176835
2456	1	2	0.176835
2479	9	18	0.00432471
2526	1	4	0.528167
2534	1	1	0
2548	1	9	0.817885
2553	1	2	0.176835
2576	8	38	0.69526
2711	1	2	0.176835
2726	1	3	0.349689
2735	1	1	0
2739	1	1	0
2755	4	10	0.150778
2756	1	5	0.669132
2821	2	3	0.0486788
2862	2	3	0.0486788
2866	1	2	0.176835
2931	3	24	0.817885
2940	1	1	0
2943	2	2	0
3007	1	9	0.817885
3009	1	6	0.817885
3014	1	3	0.349689
3016	1	5	0.669132
3091	1	11	0.817885
3100	1	1	0
3104	2	3	0.0486788
3143	1	3	0.349689
3148	1	17	0.535554
3170	1	4	0.528167
3180	2	18	0.817885
3181	2	7	0.44864
3183	1	3	0.349689
3184	2	9	0.669132
3203	2	9	0.669132
3209	1	1	0
3215	1	6	0.817885
3222	1	3	0.349689
3229	1	2	0.176835
3231	1	3	0.349689
3266	1	1	0
3274	1	2	0.176835
3279	1	6	0.817885
3281	2	13	0.817885
3283	1	5	0.669132
3289	2	3	0.0486788
3323	1	6	0.817885
3333	1	19	0.441223
3334	1	4	0.528167
3338	1	3	0.349689
3340	1	1	0
3341	3	24	0.817885
3344	1	4	0.528167
3383	1	2	0.176835
3406	1	3	0.349689
3407	1	9	0.817885
3417	1	3	0.349689
5975	4	32	0.781931
5977	1	11	0.817885
5980	1	3	0.349689
5999	1	1	0
6002	2	8	0.54295
6003	2	7	0.44864
6004	2	4	0.142739
6006	4	23	0.817885
6013	1	4	0.528167
6014	1	1	0
6020	2	4	0.142739
6024	1	12	0.817885
6027	1	7	0.817885
6047	1	3	0.349689
6048	2	10	0.745779
6071	1	3	0.349689
6086	2	2	0
6090	4	10	0.150778
6091	3	17	0.817885
6094	1	22	0.335474
6098	2	3	0.0486788
6099	14	24	2.23442e-05
6103	2	10	0.745779
6104	2	4	0.142739
6105	1	1	0
6106	2	2	0
6107	1	8	0.817885
6108	5	9	0.0172653
6110	5	15	0.212504
6112	1	5	0.669132
6119	2	2	0
6120	19	19	0
6122	3	3	0
6123	1	1	0
6139	3	9	0.304447
6154	1	5	0.669132
6164	1	3	0.349689
6165	1	5	0.669132
6166	1	3	0.349689
6167	1	1	0
6177	3	3	0
6189	1	1	0
6213	1	1	0
6220	1	1	0
6226	1	1	0
6231	1	1	0
6256	1	1	0
6259	1	9	0.817885
6260	12	73	0.817885
6261	15	21	1.36499e-07
6264	8	10	2.111e-05
6265	7	11	0.00126697
6266	1	5	0.669132
6267	1	5	0.669132
6268	1	9	0.817885
6269	1	2	0.176835
6270	1	17	0.535554
6271	1	3	0.349689
6281	28	86	0.00440829
6283	11	29	0.0281769
6284	6	16	0.118439
6287	2	4	0.142739
6289	9	12	2.111e-05
6293	4	6	0.0102244
6294	13	19	2.35892e-06
6295	4	9	0.097477
6296	5	9	0.0172653
6297	3	9	0.304447
6298	9	26	0.0922818
6301	2	2	0
6302	10	28	0.0577963
6303	7	26	0.349689
6306	1	12	0.817885
6307	5	5	0
6309	1	7	0.817885
6310	6	28	0.694382
6323	1	1	0
6325	6	30	0.783067
6334	1	9	0.817885
6335	1	3	0.349689
6336	1	3	0.349689
6337	1	3	0.349689
6338	13	38	0.044433
6342	2	6	0.349689
6343	1	1	0
6344	1	1	0
6346	1	4	0.528167
6348	1	2	0.176835
6349	1	6	0.817885
6351	12	32	0.0239146
6352	2	4	0.142739
6353	1	2	0.176835
6355	27	149	0.817885
6356	1	1	0
6357	31	220	0.304447
6360	1	2	0.176835
6361	10	18	0.000706614
6362	5	10	0.0346437
6363	5	9	0.0172653
6364	28	49	2.4616e-09
6366	30	98	0.00956224
6367	23	85	0.113187
6368	22	53	0.000221435
6369	5	9	0.0172653
6370	5	15	0.212504
6376	1	9	0.817885
6378	1	6	0.817885
6383	3	9	0.304447
6386	1	1	0
6388	7	11	0.00126697
6390	2	4	0.142739
6393	1	1	0
6396	5	14	0.176835
6397	18	52	0.0130417
6400	6	15	0.0840844
6401	4	7	0.0273558
6402	3	7	0.159956
6405	7	16	0.0341786
6406	41	79	3.31294e-11
6409	5	14	0.176835
6412	13	22	3.62552e-05
6413	36	39	0
6414	1	4	0.528167
6415	2	3	0.0486788
6417	6	22	0.35537
6418	6	8	0.000488541
6420	1	1	0
6423	1	1	0
6432	2	2	0
6433	1	1	0
6436	1	1	0
6446	11	15	4.05186e-06
6448	1	1	0
6457	16	52	0.0681981
6464	8	26	0.184196
6465	1	5	0.669132
6468	46	241	0.817885
6469	3	22	0.817885
6470	19	74	0.207272
6471	9	23	0.0394535
6474	1	2	0.176835
6475	2	4	0.142739
6476	12	14	3.33376e-08
6479	4	11	0.184196
6481	1	3	0.349689
6482	1	6	0.817885
6486	6	38	0.817885
6487	11	28	0.0204178
6488	3	6	0.0909599
6489	2	4	0.142739
6490	1	2	0.176835
6491	2	7	0.44864
6493	8	24	0.142739
6499	1	1	0
6501	1	2	0.176835
6506	6	15	0.0840844
6508	27	150	0.817885
6509	19	34	1.82432e-06
6511	49	148	4.87586e-05
6513	6	20	0.275842
6515	4	7	0.0273558
6516	3	6	0.0909599
6517	8	9	2.57115e-06
6521	7	13	0.00663929
6534	1	3	0.349689
6536	2	5	0.22379
6541	2	6	0.349689
6548	1	3	0.349689
6552	3	6	0.0909599
6554	2	6	0.349689
6556	4	9	0.097477
6568	1	1	0
6574	1	4	0.528167
6584	1	1	0
6590	1	6	0.817885
6605	5	17	0.342233
6606	10	29	0.0769712
6607	1	4	0.528167
6611	1	12	0.817885
6612	9	19	0.00748605
6613	1	4	0.528167
6614	3	4	0.0105854
6616	1	2	0.176835
6620	3	6	0.0909599
6621	2	3	0.0486788
6622	8	15	0.00396372
6623	2	6	0.349689
6625	9	19	0.00748605
6626	5	8	0.00742968
6629	6	38	0.817885
6633	1	17	0.535554
6635	2	33	0.224778
6637	1	9	0.817885
6642	1	2	0.176835
6644	3	16	0.817885
6650	1	3	0.349689
6651	1	3	0.349689
6654	1	12	0.817885
6656	3	20	0.817885
6657	1	3	0.349689
6661	15	50	0.0991095
6664	1	1	0
6672	3	5	0.0404225
6686	1	3	0.349689
6687	2	14	0.817885
6691	2	5	0.22379
6693	1	5	0.669132
6695	4	21	0.817885
6700	1	7	0.817885
6701	1	2	0.176835
6702	1	3	0.349689
6707	1	7	0.817885
6720	1	1	0
6729	1	7	0.817885
6730	1	9	0.817885
6734	1	4	0.528167
6738	1	1	0
6743	2	3	0.0486788
6744	15	24	2.78581e-06
6750	7	9	0.000103044
6751	1	2	0.176835
6768	3	3	0
6782	2	4	0.142739
6783	3	8	0.212679
6784	1	1	0
6796	1	6	0.817885
6805	1	12	0.817885
6807	1	3	0.349689
6810	2	16	0.817885
6811	1	43	0.017367
6812	2	16	0.817885
6813	1	32	0.097477
6814	2	24	0.54295
6816	2	35	0.179137
6817	1	4	0.528167
6821	1	24	0.249663
6825	1	4	0.528167
6829	1	6	0.817885
6839	3	9	0.304447
6850	1	1	0
6851	7	16	0.0341786
6853	1	2	0.176835
6858	2	3	0.0486788
6864	1	1	0
6869	2	15	0.817885
6874	3	55	0.0486788
6878	2	6	0.349689
6879	3	19	0.817885
6880	1	1	0
6885	1	5	0.669132
6886	32	123	0.0898118
6887	8	39	0.75156
6888	42	87	4.34245e-10
6890	18	41	0.000375637
6891	12	18	9.51488e-06
6892	5	12	0.0922818
6893	4	13	0.335474
6895	5	8	0.00742968
6896	1	2	0.176835
6897	7	62	0.396063
6898	7	33	0.694382
6900	3	4	0.0105854
6903	1	2	0.176835
6904	1	12	0.817885
6906	7	17	0.0491046
6907	3	4	0.0105854
6909	1	12	0.817885
6911	2	4	0.142739
6913	1	3	0.349689
6914	16	61	0.215576
6915	41	178	0.215353
6919	7	28	0.461803
6925	1	1	0
6930	1	5	0.669132
6935	4	23	0.817885
6936	2	28	0.366192
6939	1	7	0.817885
6942	1	3	0.349689
6952	2	14	0.817885
6954	14	104	0.478264
6955	5	65	0.105666
6959	1	12	0.817885
6970	2	10	0.745779
6972	1	3	0.349689
6974	27	105	0.142739
6977	7	22	0.181669
6979	14	42	0.046241
6983	5	9	0.0172653
6986	5	18	0.365629
6990	1	1	0
6995	1	4	0.528167
6996	1	5	0.669132
6997	4	7	0.0273558
6998	5	9	0.0172653
6999	3	4	0.0105854
7004	2	20	0.745779
7005	22	39	2.00092e-07
7006	1	1	0
7007	1	1	0
7009	1	9	0.817885
7010	8	49	0.817885
7015	4	37	0.560239
7018	2	45	0.0559328
7020	2	8	0.54295
7021	1	4	0.528167
7023	3	5	0.0404225
7028	1	2	0.176835
7029	5	21	0.555123
7030	22	53	0.000221435
7031	9	14	0.000218373
7032	4	16	0.528167
7033	2	5	0.22379
7034	1	3	0.349689
7035	1	7	0.817885
7040	3	17	0.817885
7041	4	9	0.097477
7043	1	20	0.38225
7049	20	72	0.114434
7050	14	53	0.235588
7052	2	22	0.656044
7059	3	33	0.467574
7060	1	1	0
7062	1	8	0.817885
7064	2	4	0.142739
7076	4	11	0.184196
7077	1	5	0.669132
7080	8	14	0.001935
7084	3	5	0.0404225
7093	4	20	0.783067
7094	2	11	0.817885
7095	1	6	0.817885
7096	2	5	0.22379
7097	1	4	0.528167
7098	5	19	0.445339
7113	1	1	0
7129	2	7	0.44864
7131	1	11	0.817885
7140	1	8	0.817885
7141	2	11	0.817885
7143	1	3	0.349689
7154	1	6	0.817885
7155	11	143	0.00302486
7156	2	50	0.0281769
7159	1	11	0.817885
7160	2	35	0.179137
7162	2	19	0.784922
7163	4	17	0.598944
7165	40	369	0.000706614
7166	5	58	0.182258
7167	1	3	0.349689
7169	6	54	0.445339
7171	1	6	0.817885
7173	5	37	0.810243
7174	1	1	0
7175	4	6	0.0102244
7179	8	32	0.437196
7182	1	1	0
7186	13	248	1.69398e-08
7189	1	64	0.000430187
7190	1	17	0.535554
7193	1	22	0.335474
7204	1	50	0.00536751
7205	3	8	0.212679
7212	1	3	0.349689
7215	1	12	0.817885
7219	9	58	0.817885
7220	4	8	0.0543847
7223	3	22	0.817885
7224	3	38	0.314684
7229	6	33	0.817885
7231	1	4	0.528167
7249	11	34	0.100485
7250	2	5	0.22379
7252	1	5	0.669132
7254	3	21	0.817885
7257	3	18	0.817885
7259	1	10	0.817885
7264	6	32	0.817885
7265	5	27	0.817885
7266	6	27	0.65765
7267	3	72	0.0043006
7268	3	100	4.28502e-05
7275	17	165	0.032581
7281	2	8	0.54295
7283	18	97	0.817885
7286	2	27	0.418342
7288	1	4	0.528167
7289	1	5	0.669132
7292	2	8	0.54295
7296	1	3	0.349689
7338	1	11	0.817885
7339	2	10	0.745779
7340	2	6	0.349689
7346	10	36	0.248914
7368	4	33	0.721568
7369	3	9	0.304447
7389	1	12	0.817885
7398	3	5	0.0404225
7399	11	109	0.106282
7403	1	1	0
7409	3	24	0.817885
7411	6	105	0.00189956
7416	1	23	0.289234
7417	4	52	0.176835
7420	12	80	0.778554
7435	1	4	0.528167
7507	10	71	0.683652
7517	6	31	0.817885
7519	1	18	0.496743
7520	1	4	0.528167
7566	1	15	0.667097
7568	9	59	0.817885
7569	1	8	0.817885
7584	5	21	0.555123
7585	2	13	0.817885
7589	1	3	0.349689
7595	2	14	0.817885
7596	9	66	0.669132
7599	1	1	0
7601	5	74	0.0382209
7605	6	56	0.3708
7610	1	3	0.349689
7611	6	31	0.817885
7613	1	32	0.097477
7623	3	24	0.817885
7626	2	32	0.257012
7628	1	9	0.817885
8016	1	13	0.783067
8033	3	6	0.0909599
8045	1	12	0.817885
8053	5	14	0.176835
8063	1	3	0.349689
8089	1	12	0.817885
8104	7	22	0.181669
8150	29	123	0.255499
8154	2	4	0.142739
8156	2	5	0.22379
8202	1	4	0.528167
8203	2	31	0.29266
8209	1	8	0.817885
8210	1	2	0.176835
8219	1	9	0.817885
8277	1	21	0.349689
8283	12	53	0.53144
8284	33	230	0.341989
8285	19	154	0.176835
8286	8	37	0.669132
8299	2	4	0.142739
8333	9	24	0.0517555
8334	9	12	2.111e-05
8340	2	6	0.349689
8344	2	21	0.694382
8356	1	1	0
8360	15	69	0.583868
8361	2	8	0.54295
8380	19	47	0.0010284
8535	2	2	0
8543	5	163	3.83591e-08
8544	2	24	0.54295
8584	3	40	0.249058
8585	1	7	0.817885
8592	1	2	0.176835
8593	1	11	0.817885
8610	1	3	0.349689
8611	3	6	0.0909599
8625	2	6	0.349689
8630	2	19	0.784922
8631	2	7	0.44864
8637	3	4	0.0105854
8645	1	8	0.817885
8654	1	10	0.817885
9048	2	5	0.22379
9052	2	2	0
9060	5	11	0.0572884
9062	3	12	0.54295
9083	6	11	0.0105854
9106	1	1	0
9113	1	1	0
9117	3	3	0
9142	1	4	0.528167
9168	2	3	0.0486788
9200	1	1	0
9234	3	3	0
9263	1	3	0.349689
9267	6	29	0.745779
9268	1	4	0.528167
9299	2	4	0.142739
9301	1	4	0.528167
9303	1	2	0.176835
9306	2	14	0.817885
9311	1	7	0.817885
9313	2	4	0.142739
9314	2	10	0.745779
9408	4	16	0.528167
9409	3	15	0.783067
9410	1	3	0.349689
9411	3	14	0.694382
9416	1	11	0.817885
9438	2	3	0.0486788
9451	1	1	0
9566	1	8	0.817885
9611	3	23	0.817885
9612	1	21	0.349689
9615	3	17	0.817885
9617	4	32	0.781931
9620	1	3	0.349689
9636	3	20	0.817885
9650	3	4	0.0105854
9651	1	4	0.528167
9653	1	29	0.14871
9725	1	10	0.817885
9749	2	23	0.597255
9755	1	21	0.349689
9791	7	29	0.526948
9838	3	5	0.0404225
9880	1	9	0.817885
9887	4	47	0.262565
9895	1	1	0
9948	1	6	0.817885
9950	1	3	0.349689
9953	2	14	0.817885
9954	1	10	0.817885
9966	2	5	0.22379
9967	5	32	0.817885
9968	4	19	0.718797
9992	1	5	0.669132
10001	1	7	0.817885
10032	1	1	0
10033	1	12	0.817885
10034	1	1	0
10039	1	5	0.669132
10041	1	1	0
10042	1	3	0.349689
10043	1	9	0.817885
10044	1	4	0.528167
10165	1	9	0.817885
10193	1	1	0
10212	3	27	0.700704
10224	1	3	0.349689
10226	1	4	0.528167
10243	1	5	0.669132
10256	1	2	0.176835
10259	2	11	0.817885
10273	2	2	0
10288	1	10	0.817885
10324	3	4	0.0105854
10332	3	7	0.159956
10389	5	23	0.679776
10452	1	1	0
10458	1	4	0.528167
10459	1	3	0.349689
10460	1	11	0.817885
10467	1	9	0.817885
10468	9	59	0.817885
10498	5	6	0.000401629
10499	5	9	0.0172653
10501	2	2	0
10506	5	19	0.445339
10507	2	14	0.817885
10508	5	26	0.817885
10510	1	4	0.528167
10512	1	1	0
10529	1	5	0.669132
10544	1	3	0.349689
10566	1	1	0
10575	1	17	0.535554
10586	2	8	0.54295
10587	1	2	0.176835
10591	1	2	0.176835
10592	2	6	0.349689
10595	2	37	0.164751
10606	1	4	0.528167
10608	2	11	0.817885
10613	3	15	0.783067
10628	25	178	0.349689
10629	19	104	0.817885
10632	1	3	0.349689
10633	2	7	0.44864
10634	1	13	0.783067
10637	1	4	0.528167
10640	1	1	0
10649	1	4	0.528167
10666	2	7	0.44864
10667	4	10	0.150778
10706	1	2	0.176835
10717	1	5	0.669132
10718	1	15	0.667097
10719	2	10	0.745779
10723	1	1	0
10737	1	4	0.528167
10738	1	3	0.349689
10744	2	3	0.0486788
10761	1	5	0.669132
10766	1	3	0.349689
10793	4	5	0.00212124
10795	1	2	0.176835
10796	1	1	0
10800	1	12	0.817885
10801	1	9	0.817885
10803	6	16	0.118439
10804	1	6	0.817885
10815	3	4	0.0105854
10817	1	2	0.176835
10820	3	5	0.0404225
10821	2	10	0.745779
10824	2	5	0.22379
10827	1	6	0.817885
10833	1	4	0.528167
10837	1	4	0.528167
10839	1	5	0.669132
10862	3	40	0.249058
10863	1	9	0.817885
10869	2	2	0
10870	1	4	0.528167
10875	1	10	0.817885
10876	1	1	0
10880	1	3	0.349689
10883	1	2	0.176835
10884	1	4	0.528167
10906	3	9	0.304447
10909	1	1	0
10918	1	2	0.176835
10923	4	21	0.817885
10934	2	2	0
10936	1	1	0
10942	1	13	0.783067
10944	1	4	0.528167
10950	1	3	0.349689
10951	2	32	0.257012
10954	2	6	0.349689
10955	1	4	0.528167
10956	1	1	0
10957	1	1	0
10971	4	11	0.184196
10972	8	19	0.0310046
10975	2	11	0.817885
10976	8	50	0.817885
10977	3	21	0.817885
10989	1	3	0.349689
10990	1	1	0
10992	2	3	0.0486788
10994	1	1	0
10996	4	7	0.0273558
10998	1	1	0
12501	1	2	0.176835
14002	2	8	0.54295
14003	2	6	0.349689
14032	2	8	0.54295
14065	3	17	0.817885
14067	1	6	0.817885
14068	9	51	0.817885
14070	2	13	0.817885
14075	1	2	0.176835
14732	1	5	0.669132
14823	4	20	0.783067
14824	3	9	0.304447
14826	1	1	0
14829	1	2	0.176835
14842	1	5	0.669132
14850	2	7	0.44864
14866	1	1	0
14911	6	12	0.0206
15031	37	126	0.00775318
15074	1	2	0.176835
15677	1	2	0.176835
15755	1	5	0.669132
15867	1	11	0.817885
15871	1	5	0.669132
15886	1	5	0.669132
15917	1	1	0
15949	3	8	0.212679
16024	1	4	0.528167
16032	43	129	0.000134113
16036	1	1	0
16042	1	16	0.597092
16050	2	7	0.44864
16055	12	87	0.580511
16070	8	12	0.000315131
16075	6	7	7.51464e-05
16076	1	2	0.176835
16080	1	1	0
16082	1	5	0.669132
16180	1	5	0.669132
16185	1	3	0.349689
16188	1	3	0.349689
16192	13	56	0.480116
16197	17	30	5.03898e-06
16226	7	8	1.39365e-05
16233	1	10	0.817885
16236	20	50	0.000873223
16239	1	14	0.69526
16240	1	1	0
16241	18	48	0.00449416
16254	1	7	0.817885
16255	3	9	0.304447
16266	5	24	0.739054
16310	5	30	0.817885
16311	7	43	0.817885
16321	1	2	0.176835
16358	2	16	0.817885
16445	1	2	0.176835
16446	2	8	0.54295
16477	6	73	0.101304
16485	5	21	0.555123
16525	2	44	0.0649964
16540	1	5	0.669132
16557	3	4	0.0105854
16558	4	6	0.0102244
16560	3	4	0.0105854
16567	84	248	1.34482e-08
16570	2	2	0
16571	1	4	0.528167
16573	1	8	0.817885
16574	1	3	0.349689
16575	7	14	0.0121117
16579	35	117	0.00705466
16584	3	5	0.0404225
16601	1	10	0.817885
16925	7	42	0.817885
16926	2	4	0.142739
16973	2	6	0.349689
17038	1	1	0
17085	1	2	0.176835
17126	1	1	0
17144	1	3	0.349689
17145	2	4	0.142739
17148	11	27	0.0143058
17156	3	10	0.3603
17157	3	9	0.304447
17183	3	8	0.212679
17186	3	5	0.0404225
17196	1	2	0.176835
18022	1	5	0.669132
18026	6	7	7.51464e-05
18027	3	3	0
18063	1	1	0
18105	21	76	0.10901
18107	16	44	0.0113331
18108	10	92	0.206809
18146	1	11	0.817885
18171	1	1	0
18205	1	1	0
18206	1	1	0
18230	9	16	0.00117712
18242	1	3	0.349689
18243	1	4	0.528167
18279	9	21	0.0183363
18312	1	1	0
18323	1	1	0
18342	1	1	0
18344	2	2	0
18345	8	13	0.000836675
18394	1	1	0
18395	2	2	0
18400	1	1	0
18401	1	5	0.669132
18424	1	1	0
19058	6	10	0.00489319
19064	1	3	0.349689
19068	2	3	0.0486788
19076	2	2	0
19079	1	4	0.528167
19082	1	1	0
19083	5	13	0.139773
19216	5	34	0.817885
19221	7	108	0.00410255
19229	1	7	0.817885
19233	1	23	0.289234
19243	1	1	0
19249	1	1	0
19254	3	3	0
19287	1	1	0
19348	3	3	0
19370	5	12	0.0922818
19371	1	8	0.817885
19388	1	2	0.176835
19395	1	5	0.669132
19430	1	3	0.349689
19509	3	3	0
19538	1	3	0.349689
19682	1	1	0
19693	1	1	0
19722	3	31	0.540196
19725	2	4	0.142739
19730	1	4	0.528167
19827	5	16	0.270187
19882	1	6	0.817885
19883	1	1	0
19885	1	1	0
19886	6	30	0.783067
19918	1	2	0.176835
19985	2	9	0.669132
21532	1	4	0.528167
21542	1	5	0.669132
21549	3	15	0.783067
21554	1	1	0
21591	1	9	0.817885
21670	1	7	0.817885
21691	1	2	0.176835
21702	2	6	0.349689
21740	1	2	0.176835
21756	1	6	0.817885
21762	2	9	0.669132
21766	4	29	0.817885
21795	2	4	0.142739
21817	1	1	0
21819	1	3	0.349689
21830	1	1	0
21860	1	4	0.528167
21870	1	1	0
21895	1	4	0.528167
21904	1	4	0.528167
21915	1	14	0.69526
21930	1	4	0.528167
21943	1	2	0.176835
21954	1	5	0.669132
21955	1	3	0.349689
21960	1	2	0.176835
21987	3	25	0.801635
22008	1	14	0.69526
22009	1	2	0.176835
22010	2	7	0.44864
22011	2	11	0.817885
22027	1	2	0.176835
22038	1	3	0.349689
22408	1	5	0.669132
22604	3	11	0.465181
22614	1	3	0.349689
22615	2	2	0
22617	2	19	0.784922
22900	7	22	0.181669
22904	2	7	0.44864
23014	3	21	0.817885
23016	2	3	0.0486788
23019	1	8	0.817885
30010	4	13	0.335474
30030	3	14	0.694382
30031	3	8	0.212679
30032	6	16	0.118439
30033	1	5	0.669132
30036	11	52	0.671147
30041	2	10	0.745779
30042	1	3	0.349689
30043	1	1	0
30048	2	10	0.745779
30050	3	13	0.63185
30071	1	3	0.349689
30072	1	2	0.176835
30073	1	15	0.667097
30097	6	26	0.593833
30099	2	7	0.44864
30100	5	18	0.365629
30111	1	10	0.817885
30148	7	24	0.274037
30150	4	5	0.00212124
30154	16	152	0.0524189
30155	1	23	0.289234
30162	1	3	0.349689
30163	2	14	0.817885
30166	1	13	0.783067
30168	1	34	0.0719243
30177	1	27	0.176835
30178	4	33	0.721568
30182	2	50	0.0281769
30183	3	23	0.817885
30185	1	1	0
30194	1	4	0.528167
30195	1	6	0.817885
30198	4	101	0.000205446
30199	1	13	0.783067
30204	1	3	0.349689
30207	1	3	0.349689
30213	4	5	0.00212124
30216	4	25	0.817885
30218	2	16	0.817885
30220	2	8	0.54295
30223	1	5	0.669132
30224	3	7	0.159956
30225	2	6	0.349689
30242	1	3	0.349689
30261	1	2	0.176835
30278	1	4	0.528167
30279	1	7	0.817885
30282	3	27	0.700704
30301	2	6	0.349689
30307	8	28	0.267782
30308	7	44	0.817885
30311	1	6	0.817885
30316	2	11	0.817885
30324	2	30	0.334123
30325	1	9	0.817885
30326	1	16	0.597092
30327	1	4	0.528167
30330	1	10	0.817885
30334	1	25	0.22115
30335	15	93	0.817885
30336	1	51	0.00449691
30388	2	5	0.22379
30422	2	10	0.745779
30433	15	37	0.00393739
30474	1	1	0
30488	9	14	0.000218373
30490	6	6	0
30500	2	4	0.142739
30501	2	16	0.817885
30509	8	71	0.349689
30510	1	4	0.528167
30512	4	31	0.808409
30513	1	12	0.817885
30514	2	23	0.597255
30516	3	5	0.0404225
30518	1	2	0.176835
30520	3	8	0.212679
30521	2	12	0.817885
30534	2	9	0.669132
30539	1	8	0.817885
30574	2	18	0.817885
30576	1	2	0.176835
30592	1	1	0
30593	1	14	0.69526
30643	1	3	0.349689
30702	1	1	0
30705	2	10	0.745779
30833	2	9	0.669132
30834	1	1	0
30835	1	3	0.349689
30836	1	3	0.349689
30837	2	9	0.669132
30838	3	14	0.694382
30850	1	6	0.817885
30853	1	3	0.349689
30855	1	21	0.349689
30859	2	3	0.0486788
30865	2	5	0.22379
30866	3	14	0.694382
30890	2	12	0.817885
30900	1	12	0.817885
30902	2	8	0.54295
30948	3	8	0.212679
30950	1	3	0.349689
30953	1	5	0.669132
30968	12	32	0.0239146
30970	5	10	0.0346437
30997	1	1	0
31016	1	9	0.817885
31018	1	9	0.817885
31023	3	4	0.0105854
31032	2	19	0.784922
31047	5	13	0.139773
31048	1	2	0.176835
31053	1	2	0.176835
31054	5	12	0.0922818
31063	1	2	0.176835
31069	3	11	0.465181
31081	1	1	0
31098	3	21	0.817885
31100	3	16	0.817885
31116	2	13	0.817885
31118	1	1	0
31119	4	7	0.0273558
31122	8	21	0.0610739
31124	12	21	0.00012678
31145	33	57	5.02712e-11
31146	14	53	0.235588
31167	12	13	2.8773e-09
31175	5	44	0.54295
31204	3	6	0.0909599
31293	3	11	0.465181
31295	1	28	0.172024
31333	2	10	0.745779
31334	4	13	0.335474
31340	1	3	0.349689
31365	1	1	0
31393	1	1	0
31397	8	23	0.112311
31398	5	24	0.739054
31442	1	1	0
31529	1	4	0.528167
31532	8	33	0.495206
31573	1	5	0.669132
31581	1	5	0.669132
31583	1	1	0
31589	1	7	0.817885
31591	1	1	0
31623	3	19	0.817885
31629	2	4	0.142739
31641	1	4	0.528167
31642	1	5	0.669132
31643	1	8	0.817885
31647	12	31	0.0172653
31648	8	20	0.0452501
31667	1	9	0.817885
31848	1	9	0.817885
31930	1	1	0
31937	2	2	0
31952	1	4	0.528167
31954	4	9	0.097477
31987	1	5	0.669132
32006	2	7	0.44864
32007	3	14	0.694382
32008	9	21	0.0183363
32012	1	8	0.817885
32024	1	12	0.817885
32042	3	4	0.0105854
32057	4	4	0
32060	1	3	0.349689
32071	1	1	0
32074	1	1	0
32076	1	1	0
32088	9	28	0.14651
32091	9	20	0.0118154
32092	3	23	0.817885
32094	1	5	0.669132
32147	5	49	0.378851
32148	4	12	0.250552
32194	1	1	0
32201	6	11	0.0105854
32211	3	11	0.465181
32212	10	18	0.000706614
32230	1	3	0.349689
32231	1	1	0
32252	1	3	0.349689
32259	5	19	0.445339
32268	1	3	0.349689
32269	2	2	0
32308	1	4	0.528167
32330	1	3	0.349689
32331	1	7	0.817885
32332	1	9	0.817885
32350	1	1	0
32355	4	41	0.423327
32375	1	1	0
32402	4	12	0.250552
32410	2	3	0.0486788
32414	1	3	0.349689
32417	1	1	0
32418	5	16	0.270187
32430	1	2	0.176835
32434	1	4	0.528167
32435	4	10	0.150778
32436	8	26	0.184196
32438	1	12	0.817885
32447	1	2	0.176835
32456	5	20	0.520451
32465	7	20	0.136765
32467	1	8	0.817885
32469	5	11	0.0572884
32471	1	2	0.176835
32480	4	9	0.097477
32481	9	17	0.00232868
32482	5	21	0.555123
32487	1	2	0.176835
32495	2	5	0.22379
32496	10	54	0.817885
32502	1	8	0.817885
32506	1	2	0.176835
32508	8	37	0.669132
32509	3	4	0.0105854
32510	1	1	0
32511	3	3	0
32515	1	19	0.441223
32516	3	6	0.0909599
32526	2	21	0.694382
32532	1	1	0
32543	10	11	8.63211e-08
32581	1	1	0
32623	1	2	0.176835
32648	1	2	0.176835
32675	1	4	0.528167
32680	2	4	0.142739
32688	2	5	0.22379
32689	1	9	0.817885
32715	2	11	0.817885
32720	3	17	0.817885
32728	1	11	0.817885
32729	1	21	0.349689
32735	1	7	0.817885
32738	1	1	0
32743	1	6	0.817885
32755	1	13	0.783067
32757	3	10	0.3603
32760	4	18	0.669132
32781	3	19	0.817885
32784	2	5	0.22379
32786	2	5	0.22379
32790	6	6	0
32793	1	7	0.817885
32796	1	1	0
32801	1	7	0.817885
32802	1	8	0.817885
32803	1	1	0
32825	2	4	0.142739
32868	4	30	0.817885
32869	6	31	0.817885
32872	1	3	0.349689
32880	3	21	0.817885
32889	1	1	0
32911	1	3	0.349689
32922	8	26	0.184196
32924	2	16	0.817885
32926	1	7	0.817885
32929	1	1	0
32933	2	8	0.54295
32956	5	29	0.817885
32958	1	4	0.528167
32964	1	2	0.176835
32967	2	9	0.669132
32968	1	7	0.817885
32981	20	26	8.77588e-11
33077	5	11	0.0572884
33081	1	2	0.176835
33138	6	34	0.817885
33146	2	8	0.54295
33147	4	8	0.0543847
33148	2	4	0.142739
33151	1	9	0.817885
33152	2	3	0.0486788
33157	2	4	0.142739
33182	1	1	0
33194	1	3	0.349689
33209	16	49	0.0393924
33210	2	8	0.54295
33211	2	4	0.142739
33234	2	3	0.0486788
33235	1	11	0.817885
33299	1	3	0.349689
33313	1	1	0
33314	1	5	0.669132
33344	1	16	0.597092
33365	2	12	0.817885
33384	1	1	0
33386	1	1	0
33512	1	1	0
33522	3	3	0
33540	1	3	0.349689
33554	3	6	0.0909599
33572	2	11	0.817885
33574	4	11	0.184196
33615	2	3	0.0486788
33617	2	3	0.0486788
33623	1	2	0.176835
33628	1	10	0.817885
33630	1	6	0.817885
33633	1	2	0.176835
33673	2	6	0.349689
33674	3	34	0.424262
33683	7	12	0.00311182
33864	1	2	0.176835
33962	1	7	0.817885
33993	1	14	0.69526
34063	2	9	0.669132
34067	7	14	0.0121117
34080	1	7	0.817885
34097	5	17	0.342233
34111	1	1	0
34114	1	1	0
34115	1	3	0.349689
34137	1	2	0.176835
34138	1	4	0.528167
34139	1	1	0
34141	2	6	0.349689
34145	2	7	0.44864
34184	1	1	0
34197	1	6	0.817885
34198	9	26	0.0922818
34205	4	5	0.00212124
34214	1	4	0.528167
34220	7	108	0.00410255
34227	1	2	0.176835
34243	1	2	0.176835
34244	4	6	0.0102244
34260	2	16	0.817885
34314	2	3	0.0486788
34329	1	3	0.349689
34332	2	33	0.224778
34333	2	4	0.142739
34341	1	6	0.817885
34351	2	5	0.22379
34356	1	5	0.669132
34391	1	2	0.176835
34392	1	2	0.176835
34394	2	12	0.817885
34405	1	3	0.349689
34427	3	4	0.0105854
34446	1	24	0.249663
34453	1	2	0.176835
34454	1	4	0.528167
34472	3	6	0.0909599
34473	3	3	0
34475	3	4	0.0105854
34476	3	3	0
34497	2	5	0.22379
34498	3	5	0.0404225
34499	3	4	0.0105854
34501	1	6	0.817885
34504	1	12	0.817885
34551	1	3	0.349689
34553	2	2	0
34599	22	45	6.88914e-06
34605	18	28	1.29776e-07
34612	2	13	0.817885
34613	5	21	0.555123
34614	2	12	0.817885
34620	4	13	0.335474
34622	2	8	0.54295
34629	3	4	0.0105854
34638	1	10	0.817885
34644	6	18	0.176835
34656	2	5	0.22379
34696	1	1	0
34720	3	10	0.3603
34721	1	3	0.349689
34760	1	1	0
34763	1	1	0
34765	2	42	0.0883658
34766	1	2	0.176835
34968	3	4	0.0105854
34975	1	4	0.528167
34976	13	31	0.00521217
34982	2	3	0.0486788
34983	1	4	0.528167
35019	4	20	0.783067
35020	1	4	0.528167
35024	1	5	0.669132
35025	1	14	0.69526
35050	2	6	0.349689
35065	1	5	0.669132
35066	1	6	0.817885
35082	2	7	0.44864
35087	2	3	0.0486788
35094	1	18	0.496743
35108	2	8	0.54295
35112	1	1	0
35115	1	18	0.496743
35116	2	14	0.817885
35148	2	7	0.44864
35162	2	10	0.745779
35194	3	6	0.0909599
35195	4	10	0.150778
35196	3	12	0.54295
35212	1	1	0
35229	1	1	0
35246	1	2	0.176835
35264	5	32	0.817885
35268	1	1	0
35269	6	9	0.00181439
35278	4	8	0.0543847
35279	3	3	0
35280	2	3	0.0486788
35307	3	8	0.212679
35315	1	2	0.176835
35329	6	17	0.15761
35331	2	5	0.22379
35333	5	7	0.0022728
35335	10	47	0.669132
35356	1	3	0.349689
35357	3	5	0.0404225
35358	1	1	0
35435	2	9	0.669132
35437	1	2	0.176835
35441	1	1	0
35455	1	1	0
35457	1	4	0.528167
35458	3	6	0.0909599
35459	1	3	0.349689
35493	1	3	0.349689
35498	3	3	0
35509	2	5	0.22379
35511	3	4	0.0105854
35513	2	2	0
35518	1	1	0
35519	3	3	0
35520	1	3	0.349689
35523	1	2	0.176835
35542	1	5	0.669132
35556	23	156	0.528167
35563	1	4	0.528167
35617	1	1	0
35635	2	4	0.142739
35646	1	6	0.817885
35655	1	7	0.817885
35665	1	1	0
35666	2	11	0.817885
35685	1	1	0
35690	2	22	0.656044
35694	2	5	0.22379
35702	1	2	0.176835
35710	1	2	0.176835
35721	2	3	0.0486788
35722	4	14	0.370148
35726	1	3	0.349689
35728	2	2	0
35729	2	9	0.669132
35733	1	2	0.176835
35735	9	24	0.0517555
35754	1	3	0.349689
35774	3	17	0.817885
35789	1	1	0
35791	3	4	0.0105854
35793	2	2	0
35810	1	7	0.817885
35815	2	6	0.349689
35853	1	1	0
35855	3	8	0.212679
35865	1	2	0.176835
35871	2	7	0.44864
35904	2	12	0.817885
35909	2	5	0.22379
35924	6	22	0.35537
35965	2	5	0.22379
35970	2	11	0.817885
35973	3	7	0.159956
35987	1	10	0.817885
35994	2	6	0.349689
36003	1	1	0
36016	1	1	0
36023	1	1	0
36046	1	1	0
36047	2	2	0
36048	3	3	0
36049	2	2	0
36066	3	8	0.212679
36091	1	2	0.176835
36092	1	7	0.817885
36120	3	6	0.0909599
36138	2	2	0
36149	1	4	0.528167
36158	3	32	0.519078
36159	2	11	0.817885
36211	1	1	0
36258	8	12	0.000315131
36295	1	1	0
36297	2	15	0.817885
36298	1	2	0.176835
36353	2	6	0.349689
36416	1	2	0.176835
36444	2	5	0.22379
36462	2	2	0
36466	1	2	0.176835
36471	1	1	0
36492	2	2	0
36498	3	20	0.817885
36499	5	9	0.0172653
36503	5	7	0.0022728
36520	1	1	0
36526	1	1	0
36527	2	2	0
36528	1	1	0
36529	2	2	0
36530	3	3	0
36531	1	1	0
38001	1	3	0.349689
38026	1	3	0.349689
38033	2	6	0.349689
38061	11	22	0.00148146
38066	2	3	0.0486788
38084	1	10	0.817885
38089	2	2	0
38091	1	2	0.176835
38095	11	38	0.176835
38096	5	20	0.520451
38108	1	2	0.176835
38116	2	2	0
38128	3	16	0.817885
38146	1	3	0.349689
38163	3	4	0.0105854
38203	1	4	0.528167
39536	2	2	0
39689	1	2	0.176835
39702	8	10	2.111e-05
40008	2	19	0.784922
40011	1	2	0.176835
40012	1	2	0.176835
40014	1	8	0.817885
40015	1	4	0.528167
40016	2	4	0.142739
40018	3	12	0.54295
40019	2	5	0.22379
40029	1	4	0.528167
42026	1	5	0.669132
42045	1	2	0.176835
42059	1	13	0.783067
42060	3	29	0.63185
42063	1	5	0.669132
42073	5	16	0.270187
42093	1	3	0.349689
42098	2	9	0.669132
42104	2	6	0.349689
42110	2	20	0.745779
42113	2	10	0.745779
42116	1	4	0.528167
42117	1	3	0.349689
42127	3	65	0.0121117
42129	2	4	0.142739
42130	1	20	0.38225
42147	23	45	1.39046e-06
42149	3	14	0.694382
42176	1	7	0.817885
42177	3	12	0.54295
42245	1	1	0
42246	1	8	0.817885
42247	1	1	0
42254	4	8	0.0543847
42255	2	2	0
42256	1	1	0
42264	3	3	0
42265	6	6	0
42273	1	3	0.349689
42274	2	2	0
42276	3	13	0.63185
42304	2	5	0.22379
42307	1	13	0.783067
42310	2	5	0.22379
42311	2	8	0.54295
42313	1	1	0
42325	2	6	0.349689
42326	3	9	0.304447
42327	2	19	0.784922
42340	1	5	0.669132
42371	3	3	0
42373	1	1	0
42391	3	60	0.0254533
42414	1	1	0
42415	1	1	0
42417	1	5	0.669132
42428	1	3	0.349689
42447	2	2	0
42474	1	4	0.528167
42475	1	24	0.249663
42482	1	3	0.349689
42491	1	3	0.349689
42493	10	60	0.817885
42531	1	22	0.335474
42532	1	3	0.349689
42535	2	8	0.54295
42542	5	18	0.365629
42551	1	7	0.817885
42552	2	20	0.745779
42554	1	8	0.817885
42593	2	47	0.0439622
42594	1	14	0.69526
42595	1	1	0
42632	2	40	0.114457
42711	1	4	0.528167
42733	2	25	0.519078
42742	1	17	0.535554
42743	2	3	0.0486788
42744	2	7	0.44864
42752	2	26	0.464119
42754	2	5	0.22379
42759	5	11	0.0572884
42769	7	10	0.00042035
42771	1	9	0.817885
42772	1	1	0
42775	1	1	0
42776	1	1	0
42779	1	1	0
42780	2	2	0
42789	2	8	0.54295
42795	10	24	0.0164965
42796	1	2	0.176835
42981	8	54	0.817885
42982	3	5	0.0404225
42983	1	1	0
42985	2	7	0.44864
42986	1	2	0.176835
42987	4	9	0.097477
42994	1	4	0.528167
42997	1	1	0
43001	8	15	0.00396372
43007	1	1	0
43010	1	19	0.441223
43011	1	5	0.669132
43029	1	6	0.817885
43044	7	14	0.0121117
43046	1	9	0.817885
43060	1	1	0
43065	30	132	0.349689
43066	35	178	0.748388
43067	1	2	0.176835
43069	4	7	0.0273558
43085	6	24	0.493602
43086	3	10	0.3603
43087	4	28	0.817885
43101	1	5	0.669132
43122	3	12	0.54295
43123	19	62	0.0472047
43124	5	20	0.520451
43149	1	4	0.528167
43153	1	9	0.817885
43154	6	27	0.65765
43161	56	111	3.48393e-14
43162	6	11	0.0105854
43171	5	9	0.0172653
43179	1	1	0
43200	3	14	0.694382
43248	2	2	0
43249	1	2	0.176835
43254	1	6	0.817885
43268	1	5	0.669132
43277	1	5	0.669132
43278	1	9	0.817885
43279	1	3	0.349689
43280	4	16	0.528167
43297	1	3	0.349689
43308	2	2	0
43312	35	104	0.000542945
43320	1	2	0.176835
43323	1	1	0
43330	1	7	0.817885
43331	1	2	0.176835
43369	1	1	0
43393	2	11	0.817885
43403	1	4	0.528167
43405	3	9	0.304447
43406	9	28	0.14651
43407	2	15	0.817885
43408	3	14	0.694382
43410	4	48	0.234922
43418	1	1	0
43433	6	28	0.694382
43434	2	12	0.817885
43456	2	2	0
43461	1	1	0
43462	1	2	0.176835
43471	1	1	0
43473	2	10	0.745779
43484	2	13	0.817885
43488	26	49	8.95262e-08
43491	4	11	0.184196
43504	2	4	0.142739
43507	3	15	0.783067
43508	1	6	0.817885
43516	2	2	0
43517	1	8	0.817885
43518	1	4	0.528167
43523	2	10	0.745779
43524	7	48	0.817885
43525	1	15	0.667097
43534	1	3	0.349689
43536	5	24	0.739054
43542	2	11	0.817885
43547	9	107	0.0315525
43551	1	6	0.817885
43552	3	15	0.783067
43555	1	2	0.176835
43588	1	10	0.817885
43589	1	3	0.349689
43618	1	2	0.176835
43619	1	5	0.669132
43620	1	2	0.176835
43627	4	20	0.783067
43647	2	23	0.597255
43652	1	7	0.817885
43654	1	2	0.176835
43666	5	20	0.520451
43686	1	1	0
43687	38	139	0.0262733
43697	1	2	0.176835
43922	1	3	0.349689
43923	1	2	0.176835
43928	12	19	2.46981e-05
43966	6	16	0.118439
43967	3	14	0.694382
43979	1	1	0
43981	1	6	0.817885
43982	1	6	0.817885
43984	1	8	0.817885
44029	1	1	0
44030	2	7	0.44864
44088	1	1	0
44208	2	2	0
44255	2	7	0.44864
44257	3	6	0.0909599
44262	1	3	0.349689
44267	6	56	0.3708
44319	2	6	0.349689
44321	2	4	0.142739
44331	1	17	0.535554
44334	1	1	0
44336	1	2	0.176835
44344	1	6	0.817885
44346	1	1	0
44351	1	2	0.176835
44381	1	1	0
44458	3	15	0.783067
44571	1	1	0
44752	1	2	0.176835
44794	1	2	0.176835
44804	1	2	0.176835
44819	2	2	0
44860	1	1	0
45008	4	6	0.0102244
45022	4	14	0.370148
45046	3	3	0
45047	1	3	0.349689
45048	1	1	0
45055	2	10	0.745779
45056	1	4	0.528167
45060	1	4	0.528167
45070	2	6	0.349689
45071	1	3	0.349689
45081	1	1	0
45083	1	1	0
45087	22	85	0.176835
45088	1	5	0.669132
45089	1	4	0.528167
45104	1	5	0.669132
45109	2	7	0.44864
45116	1	3	0.349689
45141	1	2	0.176835
45175	1	1	0
45176	2	7	0.44864
45184	3	16	0.817885
45190	1	6	0.817885
45197	2	5	0.22379
45199	1	4	0.528167
45200	1	1	0
45214	1	21	0.349689
45226	2	2	0
45292	5	6	0.000401629
45321	1	2	0.176835
45324	1	2	0.176835
45333	3	6	0.0909599
45337	1	1	0
45348	1	3	0.349689
45410	1	5	0.669132
45429	1	13	0.783067
45444	7	23	0.22379
45445	2	10	0.745779
45446	1	3	0.349689
45453	1	9	0.817885
45454	15	32	0.000483506
45471	3	35	0.380083
45475	1	2	0.176835
45494	2	16	0.817885
45540	3	10	0.3603
45541	1	2	0.176835
45560	1	1	0
45577	1	3	0.349689
45582	2	7	0.44864
45596	2	9	0.669132
45597	1	11	0.817885
45599	3	13	0.63185
45600	2	16	0.817885
45602	1	2	0.176835
45603	1	5	0.669132
45616	1	5	0.669132
45618	2	5	0.22379
45620	1	1	0
45638	1	6	0.817885
45639	1	2	0.176835
45646	1	3	0.349689
45647	1	1	0
45648	2	10	0.745779
45651	1	6	0.817885
45652	3	13	0.63185
45653	1	1	0
45656	1	2	0.176835
45661	2	5	0.22379
45663	2	14	0.817885
45664	2	6	0.349689
45665	4	25	0.817885
45666	4	32	0.781931
45668	4	13	0.335474
45669	6	32	0.817885
45671	1	5	0.669132
45672	1	4	0.528167
45717	1	2	0.176835
45722	2	3	0.0486788
45724	2	5	0.22379
45727	8	20	0.0452501
45732	8	39	0.75156
45736	1	7	0.817885
45737	1	14	0.69526
45739	4	20	0.783067
45740	1	11	0.817885
45742	1	8	0.817885
45743	1	2	0.176835
45746	6	26	0.593833
45747	3	24	0.817885
45761	1	1	0
45765	1	13	0.783067
45766	10	69	0.745779
45773	4	21	0.817885
45776	2	10	0.745779
45780	1	9	0.817885
45785	1	16	0.597092
45786	3	16	0.817885
45787	1	11	0.817885
45792	1	3	0.349689
45793	2	6	0.349689
45806	1	10	0.817885
45807	2	12	0.817885
45815	7	11	0.00126697
45820	1	7	0.817885
45821	1	12	0.817885
45824	2	5	0.22379
45830	1	5	0.669132
45839	1	5	0.669132
45840	5	18	0.365629
45842	2	2	0
45860	4	18	0.669132
45861	1	6	0.817885
45862	4	7	0.0273558
45876	1	1	0
45880	1	12	0.817885
45892	25	211	0.0628284
45893	45	319	0.176835
45898	1	1	0
45899	1	3	0.349689
45931	3	10	0.3603
45943	2	6	0.349689
45944	121	641	0.805495
45947	3	7	0.159956
45948	2	5	0.22379
45950	1	1	0
45953	1	1	0
45954	1	6	0.817885
45976	1	1	0
45987	3	9	0.304447
45995	4	6	0.0102244
46103	1	4	0.528167
46135	1	8	0.817885
46223	1	1	0
46295	1	1	0
46323	1	6	0.817885
46326	2	9	0.669132
46329	2	12	0.817885
46330	3	32	0.519078
46338	1	1	0
46425	1	5	0.669132
46426	2	5	0.22379
46427	1	12	0.817885
46475	1	6	0.817885
46488	1	4	0.528167
46496	1	1	0
46511	1	1	0
46512	4	15	0.458334
46513	1	15	0.667097
46514	3	9	0.304447
46580	3	8	0.212679
46597	1	4	0.528167
46626	1	5	0.669132
46627	1	15	0.667097
46628	3	8	0.212679
46657	1	1	0
46685	1	4	0.528167
46716	2	6	0.349689
46718	6	23	0.422853
46726	2	3	0.0486788
46745	1	1	0
[truncated: 1,260 more rows]

## Sheet: Macaque
GO term	hits	chip	p-values (BH correction)
2	2	5	0.2045
12	2	8	0.511721
23	1	1	0
27	1	2	0.169018
28	1	4	0.505037
45	3	27	0.830576
54	1	1	0
56	1	1	0
76	1	6	0.830576
77	3	19	0.830576
82	5	54	0.373896
83	2	12	0.830576
86	2	46	0.0882778
122	49	349	0.354617
147	1	1	0
165	17	105	0.830576
184	3	22	0.830576
185	1	6	0.830576
186	3	22	0.830576
187	7	50	0.830576
188	1	14	0.816653
209	28	116	0.13378
226	4	42	0.511721
244	3	10	0.333427
245	1	4	0.505037
266	2	14	0.830576
278	5	50	0.505037
281	6	25	0.479859
288	2	5	0.2045
289	1	16	0.694709
301	1	1	0
302	2	5	0.2045
338	1	2	0.169018
375	2	7	0.419026
381	2	30	0.41035
387	7	17	0.0381474
398	30	101	0.0053459
413	5	11	0.0451
422	4	13	0.285679
423	2	5	0.2045
451	2	2	0
455	1	1	0
460	1	6	0.830576
462	3	6	0.0794605
463	1	2	0.169018
470	2	5	0.2045
480	1	2	0.169018
492	2	6	0.326975
715	4	8	0.0448173
717	3	6	0.0794605
719	1	1	0
723	2	16	0.830576
724	11	44	0.3041
725	1	1	0
730	1	4	0.505037
733	1	4	0.505037
738	1	2	0.169018
902	6	36	0.830576
910	1	1	0
958	2	3	0.0446424
964	1	1	0
971	1	1	0
1501	2	57	0.0211285
1503	5	31	0.830576
1510	3	7	0.140489
1514	1	6	0.830576
1516	2	8	0.511721
1522	1	2	0.169018
1525	6	92	0.0292167
1541	1	15	0.759613
1542	1	3	0.333427
1554	1	2	0.169018
1556	2	8	0.511721
1558	5	27	0.830576
1570	1	25	0.306888
1649	5	42	0.791839
1654	1	10	0.830576
1658	2	14	0.830576
1659	2	8	0.511721
1666	12	66	0.830576
1667	1	2	0.169018
1676	1	11	0.830576
1678	1	8	0.830576
1682	5	5	0
1701	11	76	0.830576
1707	3	9	0.269326
1731	2	3	0.0446424
1732	7	7	0
1754	1	2	0.169018
1764	3	47	0.182398
1765	1	2	0.169018
1771	1	2	0.169018
1774	1	6	0.830576
1778	1	5	0.649094
1779	1	4	0.505037
1780	2	5	0.2045
1782	1	7	0.830576
1783	2	2	0
1816	2	8	0.511721
1817	1	6	0.830576
1818	1	9	0.830576
1821	1	3	0.333427
1822	5	44	0.700924
1825	2	8	0.511721
1829	1	4	0.505037
1834	1	1	0
1835	1	6	0.830576
1836	1	2	0.169018
1837	1	17	0.645761
1843	2	25	0.632672
1865	1	1	0
1878	1	2	0.169018
1887	1	3	0.333427
1889	6	28	0.639787
1890	2	16	0.830576
1892	4	10	0.130091
1893	1	5	0.649094
1894	1	6	0.830576
1913	1	5	0.649094
1916	1	3	0.333427
1932	2	12	0.830576
1933	4	24	0.830576
1934	10	74	0.792402
1937	1	12	0.830576
1938	2	40	0.169018
1942	4	19	0.667458
1945	1	2	0.169018
1947	1	31	0.169018
1954	1	7	0.830576
1955	1	3	0.333427
1958	3	11	0.419411
1959	2	3	0.0446424
1961	2	2	0
1967	1	5	0.649094
1974	1	13	0.830576
1975	1	13	0.830576
2021	2	3	0.0446424
2040	6	23	0.349908
2042	1	11	0.830576
2063	1	13	0.830576
2064	1	7	0.830576
2070	1	3	0.333427
2076	1	5	0.649094
2090	1	2	0.169018
2098	3	7	0.140489
2181	1	3	0.333427
2183	1	1	0
2188	1	1	0
2191	1	1	0
2223	13	29	0.00111972
2224	6	12	0.0151316
2244	2	22	0.769243
2250	11	42	0.228779
2262	1	1	0
2314	1	1	0
2315	1	5	0.649094
2326	1	2	0.169018
2376	4	9	0.0818773
2446	1	2	0.169018
2474	3	6	0.0794605
2479	11	18	4.57417e-05
2528	1	2	0.169018
2534	1	1	0
2548	3	9	0.269326
2551	1	2	0.169018
2576	10	38	0.249556
2606	1	2	0.169018
2636	1	2	0.169018
2679	1	2	0.169018
2686	1	1	0
2687	1	4	0.505037
2710	1	1	0
2735	1	1	0
2739	1	1	0
2755	4	10	0.130091
2756	1	5	0.649094
2819	2	3	0.0446424
2821	1	3	0.333427
2827	1	4	0.505037
2862	2	3	0.0446424
2865	1	3	0.333427
2866	1	2	0.169018
2903	1	1	0
2906	2	2	0
2931	4	24	0.830576
2943	1	2	0.169018
3007	1	9	0.830576
3015	1	3	0.333427
3016	1	5	0.649094
3091	2	11	0.810334
3094	1	5	0.649094
3104	2	3	0.0446424
3148	1	17	0.645761
3151	2	16	0.830576
3156	1	1	0
3180	2	18	0.830576
3181	1	7	0.830576
3184	1	9	0.830576
3198	2	6	0.326975
3203	1	9	0.830576
3208	1	6	0.830576
3229	1	2	0.169018
3231	1	3	0.333427
3279	2	6	0.326975
3281	1	13	0.830576
3323	1	6	0.830576
3341	2	24	0.649094
3383	1	2	0.169018
3400	1	2	0.169018
3416	1	6	0.830576
3417	1	3	0.333427
5975	6	32	0.830576
5977	4	11	0.169018
5978	9	10	2.45334e-07
5980	1	3	0.333427
5999	1	1	0
6002	1	8	0.830576
6004	1	4	0.505037
6006	4	23	0.830576
6012	1	4	0.505037
6013	3	4	0.0089388
6014	1	1	0
6024	2	12	0.830576
6027	1	7	0.830576
6029	1	3	0.333427
6041	1	1	0
6048	4	10	0.130091
6054	1	2	0.169018
6071	2	3	0.0446424
6082	1	1	0
6085	1	1	0
6086	2	2	0
6090	5	10	0.0273586
6091	7	17	0.0381474
6094	3	22	0.830576
6096	1	12	0.830576
6098	2	3	0.0446424
6099	17	24	7.84115e-09
6103	6	10	0.00337074
6104	4	4	0
6105	1	1	0
6106	2	2	0
6107	2	8	0.511721
6108	6	9	0.00122509
6110	4	15	0.405883
6111	1	4	0.505037
6119	2	2	0
6120	19	19	0
6122	3	3	0
6139	2	9	0.639787
6154	4	5	0.00161907
6157	1	1	0
6164	1	3	0.333427
6165	1	5	0.649094
6167	1	1	0
6171	2	9	0.639787
6189	1	1	0
6193	1	1	0
6195	1	5	0.649094
6213	1	1	0
6220	1	1	0
6226	1	1	0
6231	1	1	0
6259	3	9	0.269326
6260	6	73	0.169018
6261	7	21	0.130923
6264	5	10	0.0273586
6266	1	5	0.649094
6268	2	9	0.639787
6281	16	86	0.810334
6283	6	29	0.670316
6284	2	16	0.830576
6287	2	4	0.130091
6289	3	12	0.505037
6293	3	6	0.0794605
6294	9	19	0.00454414
6295	3	9	0.269326
6296	3	9	0.269326
6301	1	2	0.169018
6302	8	28	0.2045
6303	9	26	0.0655098
6306	1	12	0.830576
6309	1	7	0.830576
6310	8	28	0.2045
6312	1	4	0.505037
6325	2	30	0.41035
6338	6	38	0.830576
6342	1	6	0.830576
6346	1	4	0.505037
6349	1	6	0.830576
6351	7	32	0.579107
6352	1	4	0.505037
6353	1	2	0.169018
6355	17	149	0.220157
6357	34	220	0.830576
6360	1	2	0.169018
6361	6	18	0.166178
6362	3	10	0.333427
6363	3	9	0.269326
6364	14	49	0.109741
6366	20	98	0.534402
6367	20	85	0.236381
6368	24	53	4.15545e-06
6369	1	9	0.830576
6370	3	15	0.735863
6376	1	9	0.830576
6378	1	6	0.830576
6383	3	9	0.269326
6388	6	11	0.00780399
6390	1	4	0.505037
6396	2	14	0.830576
6397	15	52	0.0857097
6399	1	1	0
6400	2	15	0.830576
6401	2	7	0.419026
6402	4	7	0.022468
6405	3	16	0.810334
6406	16	79	0.613977
6409	3	14	0.649094
6412	13	22	1.59432e-05
6413	32	39	0
6414	1	4	0.505037
6415	2	3	0.0446424
6417	6	22	0.32754
6418	6	8	0.000325253
6420	1	1	0
6421	1	1	0
6423	1	1	0
6432	2	2	0
6433	1	1	0
6436	1	1	0
6446	8	15	0.00244967
6449	3	5	0.0355166
6450	1	1	0
6457	23	52	1.16113e-05
6464	7	26	0.313689
6465	4	5	0.00161907
6468	40	241	0.830576
6469	4	22	0.830576
6470	12	74	0.830576
6471	9	23	0.0268382
6474	1	2	0.169018
6475	1	4	0.505037
6476	3	14	0.649094
6477	1	1	0
6479	4	11	0.169018
6482	1	6	0.830576
6486	11	38	0.147708
6487	7	28	0.381119
6488	2	6	0.326975
6489	2	4	0.130091
6493	8	24	0.108998
6497	2	5	0.2045
6501	1	2	0.169018
6505	1	1	0
6506	12	15	8.88735e-08
6508	28	150	0.749943
6509	4	34	0.830576
6511	48	148	1.53692e-05
6513	2	20	0.830576
6515	3	7	0.140489
6517	5	9	0.013325
6518	1	3	0.333427
6521	10	13	2.29212e-06
6552	3	6	0.0794605
6554	3	6	0.0794605
6556	4	9	0.0818773
6564	1	2	0.169018
6574	2	4	0.130091
6595	1	1	0
6596	2	2	0
6605	5	17	0.284315
6606	9	29	0.131156
6611	1	12	0.830576
6612	8	19	0.0217215
6613	2	4	0.130091
6614	4	4	0
6616	1	2	0.169018
6620	3	6	0.0794605
6621	1	3	0.333427
6622	2	15	0.830576
6623	4	6	0.00797414
6625	5	19	0.380755
6626	8	8	0
6629	8	38	0.639787
6631	5	25	0.735632
6633	4	17	0.534402
6635	15	33	0.000338385
6640	1	1	0
6641	1	4	0.505037
6644	4	16	0.489685
6654	5	12	0.0759105
6656	6	20	0.219934
6657	2	3	0.0446424
6658	1	2	0.169018
6659	2	4	0.130091
6661	14	50	0.130091
6663	2	2	0
6665	1	8	0.830576
6687	3	14	0.649094
6689	1	1	0
6690	1	3	0.333427
6691	3	5	0.0355166
6693	2	5	0.2045
6694	2	10	0.713646
6700	1	7	0.830576
6701	1	2	0.169018
6703	1	1	0
6707	1	7	0.830576
6729	1	7	0.830576
6730	1	9	0.830576
6734	2	4	0.130091
6741	1	2	0.169018
6744	20	24	9.63066e-13
6749	1	5	0.649094
6750	2	9	0.639787
6754	1	1	0
6766	1	2	0.169018
6768	3	3	0
6776	1	7	0.830576
6783	1	8	0.830576
6796	2	6	0.326975
6797	1	1	0
6801	2	13	0.830576
6805	3	12	0.505037
6807	1	3	0.333427
6810	2	16	0.830576
6811	2	43	0.130091
6814	1	24	0.333427
6816	3	35	0.505037
6820	1	9	0.830576
6825	1	4	0.505037
6829	2	6	0.326975
6839	3	9	0.269326
6851	11	16	6.39714e-06
6853	2	2	0
6858	3	3	0
6865	1	22	0.395502
6869	4	15	0.405883
6874	8	55	0.830576
6878	1	6	0.830576
6879	3	19	0.830576
6882	3	10	0.333427
6884	1	7	0.830576
6886	43	123	4.8174e-06
6887	7	39	0.830576
6888	43	87	7.96104e-12
6890	18	41	0.000141777
6891	12	18	4.29214e-06
6892	5	12	0.0759105
6893	1	13	0.830576
6896	1	2	0.169018
6897	14	62	0.393818
6898	8	33	0.399196
6900	2	4	0.130091
6904	4	12	0.212664
6906	3	17	0.830576
6907	3	4	0.0089388
6909	2	12	0.830576
6911	1	4	0.505037
6913	1	3	0.333427
6914	24	61	9.6655e-05
6915	44	178	0.0313351
6919	9	28	0.109826
6925	1	1	0
6930	1	5	0.649094
6935	4	23	0.830576
6936	1	28	0.2045
6939	1	7	0.830576
6952	2	14	0.830576
6953	2	7	0.419026
6954	22	104	0.432248
6955	4	65	0.0809053
6959	4	12	0.212664
6968	2	6	0.326975
6970	3	10	0.333427
6974	19	105	0.830576
6977	5	22	0.558811
6979	7	42	0.830576
6983	7	9	6.31092e-05
6986	9	18	0.00257197
6990	1	1	0
6995	1	4	0.505037
6996	1	5	0.649094
6997	3	7	0.140489
6998	1	9	0.830576
6999	1	4	0.505037
7005	20	39	2.10551e-06
7006	1	1	0
7007	1	1	0
7009	1	9	0.830576
7010	7	49	0.830576
7015	5	37	0.830576
7017	1	6	0.830576
7018	6	45	0.830576
7020	1	8	0.830576
7023	1	5	0.649094
7026	1	9	0.830576
7029	4	21	0.803084
7030	14	53	0.169018
7031	7	14	0.00851995
7032	3	16	0.810334
7033	3	5	0.0355166
7034	1	3	0.333427
7040	2	17	0.830576
7041	3	9	0.269326
7042	1	3	0.333427
7043	4	20	0.737027
7049	16	72	0.393818
7050	9	53	0.830576
7059	2	33	0.326975
7077	1	5	0.649094
7080	4	14	0.333427
7089	1	1	0
7093	6	20	0.219934
7094	1	11	0.830576
7095	1	6	0.830576
7096	1	5	0.649094
7113	1	1	0
7154	1	6	0.830576
7155	15	143	0.156597
7156	3	50	0.157872
7157	1	16	0.694709
7159	3	11	0.419411
7160	3	35	0.505037
7162	3	19	0.830576
7163	6	17	0.130091
7165	55	369	0.585292
7166	6	58	0.48541
7167	1	3	0.333427
7169	7	54	0.813841
7171	1	6	0.830576
7173	8	37	0.580634
7174	1	1	0
7175	2	6	0.326975
7179	6	32	0.830576
7182	1	1	0
7186	13	248	2.71165e-07
7188	1	18	0.585292
7189	4	64	0.0905049
7190	2	17	0.830576
7193	1	22	0.395502
7202	2	14	0.830576
7204	2	50	0.0516612
7205	1	8	0.830576
7212	1	3	0.333427
7215	1	12	0.830576
7219	5	58	0.297623
7220	4	8	0.0448173
7221	2	18	0.830576
7224	1	38	0.0668951
7229	3	33	0.587733
7231	1	4	0.505037
7249	14	34	0.00221461
7250	1	5	0.649094
7252	1	5	0.649094
7253	1	2	0.169018
7254	5	21	0.505037
7257	2	18	0.830576
7259	4	10	0.130091
7264	4	32	0.830576
7265	3	27	0.830576
7266	6	27	0.572253
7267	2	72	0.00218488
7268	2	100	2.38357e-05
7275	22	165	0.505037
7281	1	8	0.830576
7283	8	97	0.0919528
7286	2	27	0.512816
7292	1	8	0.830576
7296	1	3	0.333427
7338	1	11	0.830576
7339	1	10	0.830576
7346	1	36	0.0882778
7368	5	33	0.830576
7369	3	9	0.269326
7389	1	12	0.830576
7399	9	109	0.0631555
7409	5	24	0.672118
7411	8	105	0.0446424
7413	1	11	0.830576
7416	1	23	0.346428
7417	4	52	0.250839
7420	10	80	0.639787
7435	2	4	0.130091
7494	1	7	0.830576
7507	11	71	0.830576
7517	4	31	0.830576
7519	1	18	0.585292
7528	2	16	0.830576
7530	2	8	0.511721
7548	1	6	0.830576
7566	1	15	0.759613
7568	13	59	0.470801
7584	2	21	0.813841
7585	2	13	0.830576
7586	1	6	0.830576
7596	14	66	0.511721
7597	2	5	0.2045
7599	1	1	0
7601	7	74	0.274326
7602	1	8	0.830576
7605	4	56	0.170098
7608	2	10	0.713646
7611	4	31	0.830576
7613	2	32	0.333427
7623	5	24	0.672118
7626	1	32	0.148364
7628	2	9	0.639787
8015	2	11	0.810334
8033	3	6	0.0794605
8045	2	12	0.830576
8053	4	14	0.333427
8089	1	12	0.830576
8104	5	22	0.558811
8150	22	123	0.830576
8154	2	4	0.130091
8202	1	4	0.505037
8203	6	31	0.792402
8206	1	7	0.830576
8209	1	8	0.830576
8219	1	9	0.830576
8277	3	21	0.830576
8283	13	53	0.286558
8284	32	230	0.505037
8285	13	154	0.0192898
8286	6	37	0.830576
8299	1	4	0.505037
8333	10	24	0.0101171
8334	4	12	0.212664
8340	2	6	0.326975
8344	2	21	0.813841
8356	1	1	0
8360	16	69	0.331775
8361	4	8	0.0448173
8366	1	2	0.169018
8380	13	47	0.154518
8406	1	2	0.169018
8535	1	2	0.169018
8543	4	163	4.91035e-08
8544	3	24	0.830576
8584	1	40	0.0488975
8611	3	6	0.0794605
8612	4	4	0
8625	3	6	0.0794605
8630	2	19	0.830576
8635	1	4	0.505037
8643	2	9	0.639787
8652	1	6	0.830576
8654	3	10	0.333427
9052	2	2	0
9060	6	11	0.00780399
9062	3	12	0.505037
9083	7	11	0.000809331
9100	1	3	0.333427
9106	1	1	0
9108	2	3	0.0446424
9117	2	3	0.0446424
9142	1	4	0.505037
9143	1	1	0
9168	2	3	0.0446424
9204	1	1	0
9234	3	3	0
9235	4	6	0.00797414
9267	8	29	0.245123
9268	1	4	0.505037
9298	2	2	0
9299	2	4	0.130091
9303	1	2	0.169018
9306	4	14	0.333427
9313	3	4	0.0089388
9314	2	10	0.713646
9408	4	16	0.489685
9409	3	15	0.735863
9411	2	14	0.830576
9416	4	11	0.169018
9435	1	9	0.830576
9438	3	3	0
9446	1	1	0
9447	1	1	0
9566	1	8	0.830576
9595	1	1	0
9597	2	6	0.326975
9611	3	23	0.830576
9612	1	21	0.444426
9615	5	17	0.284315
9617	4	32	0.830576
9620	2	3	0.0446424
9636	1	20	0.505037
9648	1	1	0
9650	1	4	0.505037
9651	1	4	0.505037
9653	1	29	0.184388
9725	1	10	0.830576
9749	7	23	0.175376
9755	2	21	0.813841
9785	1	2	0.169018
9791	4	29	0.830576
9792	1	6	0.830576
9887	6	47	0.830576
9888	4	19	0.667458
9895	1	1	0
9948	1	6	0.830576
9952	4	27	0.830576
9954	1	10	0.830576
9966	2	5	0.2045
9967	3	32	0.639787
9968	1	19	0.52164
9992	1	5	0.649094
10001	1	7	0.830576
10033	1	12	0.830576
10042	1	3	0.333427
10043	3	9	0.269326
10044	1	4	0.505037
10164	1	1	0
10165	3	9	0.269326
10212	1	27	0.234896
10243	1	5	0.649094
10259	1	11	0.830576
10273	1	2	0.169018
10324	1	4	0.505037
10332	2	7	0.419026
10387	1	2	0.169018
10389	1	23	0.346428
10452	1	1	0
10458	1	4	0.505037
10460	1	11	0.830576
10467	1	9	0.830576
10468	7	59	0.649094
10498	5	6	0.00028345
10499	5	9	0.013325
10506	4	19	0.667458
10507	2	14	0.830576
10508	6	26	0.511305
10512	1	1	0
10519	1	1	0
10544	1	3	0.333427
10566	1	1	0
10569	2	9	0.639787
10572	1	1	0
10575	1	17	0.645761
10591	1	2	0.169018
10592	1	6	0.830576
10595	3	37	0.443216
10608	1	11	0.830576
10613	2	15	0.830576
10614	1	8	0.830576
10628	23	178	0.381326
10629	18	104	0.830576
10633	2	7	0.419026
10634	1	13	0.830576
10637	3	4	0.0089388
10664	1	3	0.333427
10667	3	10	0.333427
10715	1	2	0.169018
10719	2	10	0.713646
10723	1	1	0
10730	1	2	0.169018
10737	1	4	0.505037
10744	1	3	0.333427
10745	1	9	0.830576
10750	1	3	0.333427
10761	2	5	0.2045
10763	2	7	0.419026
10792	1	1	0
10793	4	5	0.00161907
10795	1	2	0.169018
10796	1	1	0
10800	3	12	0.505037
10801	1	9	0.830576
10803	4	16	0.489685
10804	1	6	0.830576
10811	1	15	0.759613
10812	1	4	0.505037
10815	3	4	0.0089388
10818	1	3	0.333427
10820	1	5	0.649094
10821	2	10	0.713646
10822	2	2	0
10833	1	4	0.505037
10835	1	2	0.169018
10862	1	40	0.0488975
10863	2	9	0.639787
10875	1	10	0.830576
10876	1	1	0
10881	1	12	0.830576
10884	1	4	0.505037
10887	1	8	0.830576
10888	1	3	0.333427
10891	1	2	0.169018
10898	2	2	0
10906	2	9	0.639787
10918	1	2	0.169018
10934	1	2	0.169018
10936	1	1	0
10942	1	13	0.830576
10944	1	4	0.505037
10950	2	3	0.0446424
10951	2	32	0.333427
10954	2	6	0.326975
10955	1	4	0.505037
10956	1	1	0
10957	1	1	0
10960	1	6	0.830576
10970	1	3	0.333427
10971	3	11	0.419411
10972	9	19	0.00454414
10975	1	11	0.830576
10976	7	50	0.830576
10977	2	21	0.813841
10989	1	3	0.333427
10990	1	1	0
10992	2	3	0.0446424
12501	1	2	0.169018
14002	2	8	0.511721
14003	2	6	0.326975
14005	1	3	0.333427
14031	1	2	0.169018
14044	1	1	0
14065	4	17	0.534402
14066	1	5	0.649094
14067	2	6	0.326975
14068	12	51	0.346582
14070	4	13	0.285679
14732	2	5	0.2045
14808	1	4	0.505037
14823	4	20	0.737027
14824	1	9	0.830576
14832	1	3	0.333427
14842	2	5	0.2045
14850	3	7	0.140489
14866	1	1	0
14878	1	3	0.333427
14911	6	12	0.0151316
14912	3	7	0.140489
15014	1	5	0.649094
15031	25	126	0.576186
15693	1	11	0.830576
15711	2	3	0.0446424
15721	1	13	0.830576
15739	2	2	0
15867	1	11	0.830576
15886	1	5	0.649094
15908	1	5	0.649094
15910	1	1	0
15914	1	8	0.830576
15937	3	9	0.269326
15949	2	8	0.511721
16024	1	4	0.505037
16032	41	129	0.000133193
16042	2	16	0.830576
16045	1	1	0
16050	2	7	0.419026
16055	17	87	0.675096
16064	1	2	0.169018
16070	6	12	0.0151316
16076	1	2	0.169018
16094	1	1	0
16101	1	2	0.169018
16126	1	8	0.830576
16180	1	5	0.649094
16185	1	3	0.333427
16188	1	3	0.333427
16192	12	56	0.518495
16197	13	30	0.00173912
16226	8	8	0
16233	1	10	0.830576
16236	22	50	2.08063e-05
16241	8	48	0.830576
16242	1	2	0.169018
16254	4	7	0.022468
16255	5	9	0.013325
16266	3	24	0.830576
16310	8	30	0.289914
16311	8	43	0.830576
16322	1	4	0.505037
16339	3	16	0.810334
16358	3	16	0.810334
16446	1	8	0.830576
16477	11	73	0.830576
16485	5	21	0.505037
16525	2	44	0.115485
16540	1	5	0.649094
16557	3	4	0.0089388
16558	4	6	0.00797414
16559	2	7	0.419026
16567	65	248	0.000977689
16570	2	2	0
16571	1	4	0.505037
16573	3	8	0.186797
16574	1	3	0.333427
16575	2	14	0.830576
16579	27	117	0.19093
16584	1	5	0.649094
16601	2	10	0.713646
16925	3	42	0.30676
17038	1	1	0
17145	1	4	0.505037
17148	4	27	0.830576
17156	3	10	0.333427
17157	4	9	0.0818773
17183	4	8	0.0448173
17186	3	5	0.0355166
18022	2	5	0.2045
18023	1	1	0
18026	5	7	0.00162961
18027	1	3	0.333427
18063	1	1	0
18095	1	6	0.830576
18105	18	76	0.25762
18107	8	44	0.830576
18108	11	92	0.505037
18117	3	3	0
18126	3	3	0
18146	1	11	0.830576
18171	1	1	0
18206	1	1	0
18216	2	4	0.130091
18230	9	16	0.000677706
18279	8	21	0.0446424
18298	1	7	0.830576
18312	1	1	0
18323	1	1	0
18342	1	1	0
18344	2	2	0
18345	8	13	0.000503159
18395	2	2	0
18401	3	5	0.0355166
18424	1	1	0
19058	6	10	0.00337074
19064	1	3	0.333427
19068	2	3	0.0446424
19079	1	4	0.505037
19082	1	1	0
19083	3	13	0.585292
19216	6	34	0.830576
19217	1	1	0
19221	14	108	0.585292
19243	1	1	0
19249	1	1	0
19255	1	1	0
19348	3	3	0
19369	2	6	0.326975
19370	8	12	0.000185564
19371	1	8	0.830576
19372	1	3	0.333427
19388	1	2	0.169018
19395	2	5	0.2045
19511	3	3	0
19538	1	3	0.333427
19563	1	2	0.169018
19626	2	2	0
19673	1	1	0
19674	3	15	0.735863
19682	1	1	0
19693	1	1	0
19722	1	31	0.169018
19725	1	4	0.505037
19731	1	1	0
19800	1	4	0.505037
19827	6	16	0.0927665
19882	3	6	0.0794605
19883	1	1	0
19885	1	1	0
19886	9	30	0.162753
19915	2	4	0.130091
19918	1	2	0.169018
19935	1	1	0
19941	1	1	0
19953	2	4	0.130091
21510	1	7	0.830576
21517	1	2	0.169018
21542	1	5	0.649094
21549	3	15	0.735863
21589	1	2	0.169018
21670	1	7	0.830576
21680	1	4	0.505037
21691	2	2	0
21756	1	6	0.830576
21762	3	9	0.269326
21766	3	29	0.762349
21795	1	4	0.505037
21799	1	1	0
21861	1	3	0.333427
21930	1	4	0.505037
21942	1	3	0.333427
21987	3	25	0.830576
22008	2	14	0.830576
22010	1	7	0.830576
22011	1	11	0.830576
22405	1	2	0.169018
22409	1	2	0.169018
22604	1	11	0.830576
22612	1	3	0.333427
22614	2	3	0.0446424
22615	2	2	0
22900	8	22	0.0608807
22904	5	7	0.00162961
23014	1	21	0.444426
23016	1	3	0.333427
23019	1	8	0.830576
30010	2	13	0.830576
30030	2	14	0.830576
30031	2	8	0.511721
30032	1	16	0.694709
30033	2	5	0.2045
30036	9	52	0.830576
30041	2	10	0.713646
30042	1	3	0.333427
30043	1	1	0
30048	3	10	0.333427
30050	1	13	0.830576
30073	1	15	0.759613
30097	6	26	0.511305
30098	1	4	0.505037
30099	4	7	0.022468
30100	8	18	0.0136292
30101	1	4	0.505037
30111	3	10	0.333427
30148	1	24	0.333427
30150	4	5	0.00161907
30154	22	152	0.744157
30155	1	23	0.346428
30157	1	3	0.333427
30163	3	14	0.649094
30166	1	13	0.830576
30168	3	34	0.540507
30177	3	27	0.830576
30178	9	33	0.228196
30182	3	50	0.157872
30183	1	23	0.346428
30187	3	3	0
30194	2	4	0.130091
30198	6	101	0.00990467
30199	3	13	0.585292
30204	1	3	0.333427
30210	1	7	0.830576
30212	1	3	0.333427
30216	2	25	0.632672
30217	1	14	0.816653
30218	1	16	0.694709
30220	2	8	0.511721
30223	1	5	0.649094
30224	1	7	0.830576
30225	2	6	0.326975
30242	1	3	0.333427
30262	1	1	0
30278	1	4	0.505037
30279	1	7	0.830576
30282	2	27	0.512816
30301	2	6	0.326975
30307	4	28	0.830576
30308	5	44	0.700924
30311	4	6	0.00797414
30316	3	11	0.419411
30318	1	9	0.830576
30324	3	30	0.703759
30325	2	9	0.639787
30326	2	16	0.830576
30327	4	4	0
30328	1	1	0
30334	3	25	0.830576
30335	19	93	0.545447
30336	5	51	0.477642
30422	2	10	0.713646
30433	24	37	1.45505e-10
30473	1	1	0
30488	5	14	0.153639
30500	2	4	0.130091
30509	1	71	0.000344988
30510	1	4	0.505037
30511	1	14	0.816653
30512	2	31	0.366673
30513	2	12	0.830576
30514	1	23	0.346428
30516	1	5	0.649094
30520	1	8	0.830576
30521	1	12	0.830576
30522	3	14	0.649094
30534	2	9	0.639787
30539	1	8	0.830576
30574	1	18	0.585292
30592	1	1	0
30593	2	14	0.830576
30641	1	1	0
30728	1	4	0.505037
30833	2	9	0.639787
30834	1	1	0
30835	1	3	0.333427
30836	1	3	0.333427
30837	3	9	0.269326
30838	2	14	0.830576
30853	1	3	0.333427
30855	1	21	0.444426
30859	2	3	0.0446424
30865	2	5	0.2045
30866	4	14	0.333427
30889	2	7	0.419026
30890	2	12	0.830576
30900	3	12	0.505037
30901	2	9	0.639787
30902	1	8	0.830576
30947	1	2	0.169018
30948	1	8	0.830576
30949	3	14	0.649094
30950	2	3	0.0446424
30953	1	5	0.649094
30968	14	32	0.000971746
30970	10	10	0
31017	1	2	0.169018
31032	2	19	0.830576
31047	1	13	0.830576
31053	1	2	0.169018
31054	1	12	0.830576
31063	1	2	0.169018
31098	1	21	0.444426
31100	3	16	0.810334
31115	1	3	0.333427
31119	1	7	0.830576
31122	4	21	0.803084
31124	3	21	0.830576
31145	42	57	0
31146	17	53	0.0211808
31167	1	13	0.830576
31175	2	44	0.115485
31204	4	6	0.00797414
31214	1	6	0.830576
31293	4	11	0.169018
31333	2	10	0.713646
31334	4	13	0.285679
31365	1	1	0
31396	1	4	0.505037
31397	8	23	0.0818773
31398	9	24	0.0375808
31401	1	1	0
31468	2	4	0.130091
31532	8	33	0.399196
31573	1	5	0.649094
31579	1	3	0.333427
31581	1	5	0.649094
31589	2	7	0.419026
31591	1	1	0
31623	3	19	0.830576
31642	3	5	0.0355166
31643	1	8	0.830576
31647	10	31	0.0852863
31648	6	20	0.219934
31663	4	8	0.0448173
31665	1	1	0
31667	3	9	0.269326
31915	1	4	0.505037
31952	1	4	0.505037
31954	5	9	0.013325
32006	1	7	0.830576
32007	1	14	0.816653
32008	6	21	0.273278
32011	1	1	0
32012	1	8	0.830576
32024	3	12	0.505037
32025	2	3	0.0446424
32026	1	5	0.649094
32042	2	4	0.130091
32049	3	5	0.0355166
32060	1	3	0.333427
32076	1	1	0
32088	12	28	0.00316086
32091	11	20	0.000217541
32092	4	23	0.830576
32094	1	5	0.649094
32119	1	1	0
32147	4	49	0.32797
32148	4	12	0.212664
32194	1	1	0
32206	1	4	0.505037
32211	1	11	0.830576
32212	3	18	0.830576
32231	1	1	0
32233	1	3	0.333427
32252	1	3	0.333427
32259	5	19	0.380755
32261	1	1	0
32269	1	2	0.169018
32270	1	7	0.830576
32288	1	5	0.649094
32330	1	3	0.333427
32350	1	1	0
32355	4	41	0.554932
32364	1	3	0.333427
32367	3	6	0.0794605
32375	1	1	0
32400	1	3	0.333427
32402	5	12	0.0759105
32410	1	3	0.333427
32417	1	1	0
32418	2	16	0.830576
32430	1	2	0.169018
32435	3	10	0.333427
32436	6	26	0.511305
32438	1	12	0.830576
32446	2	6	0.326975
32447	1	2	0.169018
32456	3	20	0.830576
32465	5	20	0.446403
32468	1	1	0
32469	5	11	0.0451
32471	1	2	0.169018
32472	1	1	0
32480	3	9	0.269326
32481	7	17	0.0381474
32482	8	21	0.0446424
32486	2	4	0.130091
32487	1	2	0.169018
32488	1	2	0.169018
32495	2	5	0.2045
32496	14	54	0.183793
32502	2	8	0.511721
32508	3	37	0.443216
32509	2	4	0.130091
32511	1	3	0.333427
32515	1	19	0.52164
32516	3	6	0.0794605
32526	2	21	0.813841
32527	1	2	0.169018
32543	9	11	2.26659e-06
32581	1	1	0
32609	1	4	0.505037
32623	1	2	0.169018
32633	1	1	0
32648	1	2	0.169018
32675	1	4	0.505037
32680	2	4	0.130091
32687	1	1	0
32688	2	5	0.2045
32689	1	9	0.830576
32715	5	11	0.0451
32720	5	17	0.284315
32722	1	5	0.649094
32727	1	3	0.333427
32728	2	11	0.810334
32729	3	21	0.830576
32731	1	1	0
32735	3	7	0.140489
32738	1	1	0
32743	1	6	0.830576
32755	3	13	0.585292
32757	3	10	0.333427
32760	6	18	0.166178
32765	1	2	0.169018
32781	5	19	0.380755
32784	2	5	0.2045
32786	2	5	0.2045
32790	2	6	0.326975
32802	2	8	0.511721
32803	1	1	0
32825	1	4	0.505037
32835	1	4	0.505037
32868	5	30	0.830576
32869	7	31	0.516324
32870	1	11	0.830576
32874	1	5	0.649094
32880	2	21	0.813841
32889	1	1	0
32897	1	2	0.169018
32922	4	26	0.830576
32924	1	16	0.694709
32930	1	5	0.649094
32933	4	8	0.0448173
32956	8	29	0.245123
32963	2	4	0.130091
32966	1	4	0.505037
32967	2	9	0.639787
32968	5	7	0.00162961
32981	23	26	1.42473e-15
33031	1	2	0.169018
33077	3	11	0.419411
33089	1	3	0.333427
33091	1	1	0
33138	7	34	0.66552
33146	3	8	0.186797
33147	2	8	0.511721
33148	1	4	0.505037
33152	3	3	0
33157	2	4	0.130091
33173	1	12	0.830576
33182	1	1	0
33189	1	10	0.830576
33197	1	2	0.169018
33209	14	49	0.109741
33210	3	8	0.186797
33211	2	4	0.130091
33234	1	3	0.333427
33235	3	11	0.419411
33299	1	3	0.333427
33313	1	1	0
33344	1	16	0.694709
33365	3	12	0.505037
33499	1	2	0.169018
33512	1	1	0
33522	1	3	0.333427
33539	1	3	0.333427
33554	1	6	0.830576
33572	2	11	0.810334
33574	1	11	0.830576
33590	1	1	0
33594	1	1	0
33615	2	3	0.0446424
33617	3	3	0
33619	2	8	0.511721
33623	1	2	0.169018
33628	1	10	0.830576
33632	1	2	0.169018
33633	1	2	0.169018
33673	1	6	0.830576
33674	7	34	0.66552
33683	3	12	0.505037
33689	2	2	0
33864	1	2	0.169018
33962	1	7	0.830576
33993	1	14	0.816653
34058	2	4	0.130091
34063	2	9	0.639787
34067	2	14	0.830576
34097	7	17	0.0381474
34103	1	2	0.169018
34111	1	1	0
34113	1	9	0.830576
34114	1	1	0
34124	1	1	0
34134	1	1	0
34137	1	2	0.169018
34138	1	4	0.505037
34139	1	1	0
34141	2	6	0.326975
34142	2	6	0.326975
34145	2	7	0.419026
34157	1	2	0.169018
34165	1	2	0.169018
34197	1	6	0.830576
34198	5	26	0.792402
34199	1	8	0.830576
34205	2	5	0.2045
34214	1	4	0.505037
34219	1	2	0.169018
34220	7	108	0.0125879
34227	1	2	0.169018
34244	4	6	0.00797414
34260	3	16	0.810334
34314	2	3	0.0446424
34316	1	1	0
34332	6	33	0.830576
34341	1	6	0.830576
34349	1	1	0
34356	1	5	0.649094
34383	1	10	0.830576
34389	1	7	0.830576
34394	2	12	0.830576
34405	2	3	0.0446424
34436	1	2	0.169018
34446	3	24	0.830576
34447	2	2	0
34472	1	6	0.830576
34477	2	2	0
34478	1	1	0
34497	1	5	0.649094
34498	3	5	0.0355166
34499	1	4	0.505037
34599	21	45	9.62847e-06
34605	1	28	0.2045
34613	2	21	0.813841
34614	2	12	0.830576
34620	3	13	0.585292
34622	1	8	0.830576
34629	2	4	0.130091
34638	6	10	0.00337074
34644	3	18	0.830576
34656	1	5	0.649094
34695	1	1	0
34728	1	2	0.169018
34765	3	42	0.30676
34968	2	4	0.130091
34969	1	2	0.169018
34975	4	4	0
34976	16	31	2.2215e-05
34982	2	3	0.0446424
34983	2	4	0.130091
35019	7	20	0.103742
35020	1	4	0.505037
35023	1	2	0.169018
35025	1	14	0.816653
35065	1	5	0.649094
35066	2	6	0.326975
35162	2	10	0.713646
35176	1	11	0.830576
35246	1	2	0.169018
35264	2	32	0.333427
35268	1	1	0
35269	5	9	0.013325
35278	1	8	0.830576
35307	2	8	0.511721
35329	3	17	0.830576
35333	4	7	0.022468
35335	9	47	0.792402
35357	2	5	0.2045
35360	1	2	0.169018
35372	1	5	0.649094
35385	1	6	0.830576
35434	1	1	0
35435	1	9	0.830576
35437	1	2	0.169018
35441	1	1	0
35457	3	4	0.0089388
35458	3	6	0.0794605
35459	2	3	0.0446424
35493	1	3	0.333427
35509	3	5	0.0355166
35513	1	2	0.169018
35518	1	1	0
35519	3	3	0
35542	2	5	0.2045
35556	23	156	0.792402
35567	2	13	0.830576
35583	1	5	0.649094
35635	1	4	0.505037
35646	1	6	0.830576
35655	1	7	0.830576
35665	1	1	0
35666	2	11	0.810334
35685	1	1	0
35690	2	22	0.769243
35694	2	5	0.2045
35702	2	2	0
35710	2	2	0
35722	3	14	0.649094
35723	1	9	0.830576
35725	1	39	0.0572065
35726	1	3	0.333427
35728	2	2	0
35735	2	24	0.649094
35747	1	2	0.169018
35754	2	3	0.0446424
35774	2	17	0.830576
35789	1	1	0
35791	3	4	0.0089388
35793	2	2	0
35802	1	1	0
35815	1	6	0.830576
35853	1	1	0
35855	1	8	0.830576
35865	1	2	0.169018
35904	3	12	0.505037
35909	1	5	0.649094
35914	1	18	0.585292
35924	3	22	0.830576
35926	1	2	0.169018
35965	5	5	0
35973	4	7	0.022468
35988	2	6	0.326975
35994	2	6	0.326975
36003	1	1	0
36016	1	1	0
36035	1	1	0
36046	1	1	0
36047	2	2	0
36048	3	3	0
36049	2	2	0
36065	2	4	0.130091
36066	1	8	0.830576
36091	1	2	0.169018
36092	2	7	0.419026
36120	2	6	0.326975
36148	2	4	0.130091
36149	2	4	0.130091
36150	1	3	0.333427
36151	2	6	0.326975
36152	2	5	0.2045
36158	3	32	0.639787
36159	2	11	0.810334
36211	1	1	0
36257	1	1	0
36258	6	12	0.0151316
36298	1	2	0.169018
36323	1	1	0
36353	2	6	0.326975
36364	1	1	0
36378	2	2	0
36416	1	2	0.169018
36444	2	5	0.2045
36462	2	2	0
36471	1	1	0
36494	1	1	0
36498	5	20	0.446403
36499	4	9	0.0818773
36500	3	3	0
36503	4	7	0.022468
36526	1	1	0
36527	2	2	0
36528	1	1	0
36529	2	2	0
36530	3	3	0
36531	1	1	0
38001	2	3	0.0446424
38018	3	6	0.0794605
38026	2	3	0.0446424
38031	1	4	0.505037
38061	10	22	0.00416672
38063	1	5	0.649094
38066	1	3	0.333427
38083	4	19	0.667458
38084	4	10	0.130091
38089	1	2	0.169018
38091	1	2	0.169018
38092	1	1	0
38095	14	38	0.0089388
38096	4	20	0.737027
38108	1	2	0.169018
38111	1	3	0.333427
38113	1	1	0
38114	1	1	0
38116	1	2	0.169018
38128	3	16	0.810334
38146	1	3	0.333427
38155	1	3	0.333427
38163	4	4	0
38203	1	4	0.505037
39019	2	2	0
39536	2	2	0
39689	1	2	0.169018
39702	5	10	0.0273586
40008	3	19	0.830576
40011	1	2	0.169018
40012	1	2	0.169018
40014	2	8	0.511721
40016	1	4	0.505037
40018	2	12	0.830576
40019	1	5	0.649094
40037	1	15	0.759613
42026	2	5	0.2045
42036	1	1	0
42059	3	13	0.585292
42060	6	29	0.670316
42063	2	5	0.2045
42073	3	16	0.810334
42098	3	9	0.269326
42104	1	6	0.830576
42109	1	1	0
42110	7	20	0.103742
42113	2	10	0.713646
42116	2	4	0.130091
42117	1	3	0.333427
42118	1	4	0.505037
42127	8	65	0.66144
42130	2	20	0.830576
42147	17	45	0.00239313
42149	3	14	0.649094
42176	2	7	0.419026
42177	3	12	0.505037
42220	1	9	0.830576
42226	1	1	0
42228	1	1	0
42247	1	1	0
42254	3	8	0.186797
42273	2	3	0.0446424
42274	1	2	0.169018
42276	3	13	0.585292
42278	1	1	0
42304	3	5	0.0355166
42307	2	13	0.830576
42311	3	8	0.186797
42323	1	1	0
42325	1	6	0.830576
42327	3	19	0.830576
42340	1	5	0.649094
42351	3	3	0
42355	1	2	0.169018
42359	1	5	0.649094
42371	3	3	0
42373	1	1	0
42391	2	60	0.0134688
42447	2	2	0
42493	8	60	0.830576
42531	1	22	0.395502
42532	1	3	0.333427
42535	1	8	0.830576
42542	5	18	0.333427
42551	1	7	0.830576
42552	4	20	0.737027
42593	6	47	0.830576
42594	2	14	0.830576
42632	6	40	0.830576
42698	1	3	0.333427
42733	1	25	0.306888
42738	1	1	0
42742	2	17	0.830576
42743	3	3	0
42744	2	7	0.419026
42752	3	26	0.830576
42754	1	5	0.649094
42755	1	4	0.505037
42759	5	11	0.0451
42760	1	1	0
42769	6	10	0.00337074
42770	1	4	0.505037
42772	1	1	0
42775	1	1	0
42776	1	1	0
42780	2	2	0
42789	4	8	0.0448173
42795	4	24	0.830576
42832	1	5	0.649094
42851	1	1	0
42853	1	4	0.505037
42953	4	7	0.022468
42981	4	54	0.2045
42982	2	5	0.2045
42983	1	1	0
42986	1	2	0.169018
42987	3	9	0.269326
42994	1	4	0.505037
43001	7	15	0.0149646
43006	1	1	0
43007	1	1	0
43010	1	19	0.52164
43029	1	6	0.830576
43030	1	3	0.333427
43032	1	5	0.649094
43039	2	2	0
43044	4	14	0.333427
43046	1	9	0.830576
43065	21	132	0.830576
43066	42	178	0.0769267
43067	1	2	0.169018
43068	1	2	0.169018
43085	4	24	0.830576
43086	4	10	0.130091
43087	3	28	0.805465
43101	1	5	0.649094
43103	1	2	0.169018
43114	1	5	0.649094
43122	1	12	0.830576
43123	19	62	0.0243812
43124	3	20	0.830576
43153	1	9	0.830576
43154	6	27	0.572253
43161	47	111	9.49232e-10
43162	8	11	5.53997e-05
43171	5	9	0.013325
43201	1	3	0.333427
43243	1	1	0
43248	2	2	0
43249	1	2	0.169018
43252	2	6	0.326975
43277	1	5	0.649094
43278	2	9	0.639787
43279	1	3	0.333427
43280	3	16	0.810334
43297	1	3	0.333427
43303	1	4	0.505037
43308	2	2	0
43312	42	104	4.8e-08
43316	1	1	0
43320	2	2	0
43330	3	7	0.140489
43367	1	1	0
43371	1	2	0.169018
43374	1	1	0
43378	1	2	0.169018
43392	2	9	0.639787
43393	2	11	0.810334
43401	1	26	0.269326
43403	1	4	0.505037
43405	3	9	0.269326
43406	9	28	0.109826
43407	3	15	0.735863
43408	2	14	0.830576
43410	8	48	0.830576
43415	1	1	0
43418	1	1	0
43433	8	28	0.2045
43434	3	12	0.505037
43461	1	1	0
43473	2	10	0.713646
43484	1	13	0.830576
43486	1	3	0.333427
43488	17	49	0.00792796
43491	4	11	0.169018
43504	2	4	0.130091
43507	1	15	0.759613
43508	1	6	0.830576
43516	2	2	0
43523	2	10	0.713646
43524	4	48	0.333427
43525	2	15	0.830576
43536	2	24	0.649094
43537	1	8	0.830576
43542	3	11	0.419411
43547	16	107	0.830576
43550	1	1	0
43552	3	15	0.735863
43555	1	2	0.169018
43586	1	7	0.830576
43588	1	10	0.830576
43616	1	8	0.830576
43619	1	5	0.649094
43620	1	2	0.169018
43627	4	20	0.737027
43647	3	23	0.830576
43654	1	2	0.169018
43666	3	20	0.830576
43687	36	139	0.0277267
43697	1	2	0.169018
43928	3	19	0.830576
43931	1	2	0.169018
43951	1	8	0.830576
43966	4	16	0.489685
43967	3	14	0.649094
43968	2	9	0.639787
43979	1	1	0
43981	1	6	0.830576
43982	1	6	0.830576
43984	1	8	0.830576
43985	1	1	0
44029	1	1	0
44030	3	7	0.140489
44088	1	1	0
44208	2	2	0
44255	2	7	0.419026
44257	2	6	0.326975
44262	1	3	0.333427
44267	11	56	0.713404
44320	1	4	0.505037
44321	1	4	0.505037
44331	6	17	0.130091
44351	2	2	0
44375	2	3	0.0446424
44381	1	1	0
44458	1	15	0.759613
44528	1	1	0
44571	1	1	0
44602	1	1	0
44794	2	2	0
44804	1	2	0.169018
44819	2	2	0
44829	1	2	0.169018
44860	1	1	0
45002	1	1	0
45008	2	6	0.326975
45022	1	14	0.816653
45039	7	9	6.31092e-05
45046	1	3	0.333427
45047	3	3	0
45055	1	10	0.830576
45056	2	4	0.130091
45060	1	4	0.505037
45070	3	6	0.0794605
45071	2	3	0.0446424
45083	1	1	0
45084	1	1	0
45087	26	85	0.00665399
45088	2	5	0.2045
45104	1	5	0.649094
45109	1	7	0.830576
45123	1	1	0
45175	1	1	0
45176	2	7	0.419026
45184	4	16	0.489685
45190	1	6	0.830576
45191	1	2	0.169018
45197	2	5	0.2045
45198	1	5	0.649094
45199	1	4	0.505037
45200	1	1	0
45214	2	21	0.813841
45218	2	2	0
45292	1	6	0.830576
45324	1	2	0.169018
45332	2	14	0.830576
45333	1	6	0.830576
45410	2	5	0.2045
45416	1	1	0
45444	6	23	0.349908
45454	15	32	0.00020891
45471	5	35	0.830576
45494	1	16	0.694709
45540	1	10	0.830576
45541	2	2	0
45560	1	1	0
45589	1	4	0.505037
45590	1	4	0.505037
45596	1	9	0.830576
45597	1	11	0.830576
45600	3	16	0.810334
45604	1	2	0.169018
45616	2	5	0.2045
45620	1	1	0
45627	1	3	0.333427
45637	1	5	0.649094
45638	2	6	0.326975
45645	1	1	0
45646	1	3	0.333427
45648	3	10	0.333427
45651	2	6	0.326975
45652	2	13	0.830576
45655	1	1	0
45656	1	2	0.169018
45657	1	3	0.333427
45659	1	1	0
45661	1	5	0.649094
45662	1	10	0.830576
45664	2	6	0.326975
45665	1	25	0.306888
45666	3	32	0.639787
45668	3	13	0.585292
45669	2	32	0.333427
45684	1	2	0.169018
45717	2	2	0
45719	1	5	0.649094
45722	2	3	0.0446424
45727	4	20	0.737027
45732	13	39	0.0352184
45736	1	7	0.830576
45737	2	14	0.830576
45739	1	20	0.505037
45740	2	11	0.810334
45742	1	8	0.830576
45744	1	6	0.830576
45746	7	26	0.313689
45747	1	24	0.333427
45761	1	1	0
45765	3	13	0.585292
45766	9	69	0.750601
45773	3	21	0.830576
45776	3	10	0.333427
45780	1	9	0.830576
45785	1	16	0.694709
45786	1	16	0.694709
45787	2	11	0.810334
45792	1	3	0.333427
45806	1	10	0.830576
45814	3	12	0.505037
45815	4	11	0.169018
45820	2	7	0.419026
45821	1	12	0.830576
45824	3	5	0.0355166
45830	1	5	0.649094
45839	1	5	0.649094
45840	4	18	0.624962
45859	2	8	0.511721
45860	6	18	0.166178
45861	2	6	0.326975
45862	2	7	0.419026
45869	1	3	0.333427
45880	1	12	0.830576
45892	26	211	0.221223
45893	58	319	0.759022
45899	1	3	0.333427
45907	1	13	0.830576
45921	4	9	0.0818773
45923	1	3	0.333427
45930	1	12	0.830576
45944	97	641	0.487736
45947	1	7	0.830576
45948	1	5	0.649094
45953	1	1	0
45987	2	9	0.639787
45995	1	6	0.830576
46034	1	8	0.830576
46061	1	1	0
46103	3	4	0.0089388
46111	1	1	0
46130	1	1	0
46135	1	8	0.830576
46167	1	1	0
46203	1	1	0
46208	1	1	0
46219	1	3	0.333427
46223	1	1	0
46295	1	1	0
46320	1	2	0.169018
46321	1	3	0.333427
46324	1	1	0
46325	2	3	0.0446424
46326	2	9	0.639787
46328	3	8	0.186797
46329	1	12	0.830576
46330	5	32	0.830576
46425	1	5	0.649094
46426	2	5	0.2045
46427	1	12	0.830576
46474	1	3	0.333427
46475	2	6	0.326975
46487	1	4	0.505037
46488	1	4	0.505037
46491	2	2	0
46496	1	1	0
46512	3	15	0.735863
46514	3	9	0.269326
46578	1	6	0.830576
46580	3	8	0.186797
46597	2	4	0.130091
46626	1	5	0.649094
46627	3	15	0.735863
46628	2	8	0.511721
46629	1	1	0
46638	1	4	0.505037
46641	1	3	0.333427
46676	3	12	0.505037
46677	1	7	0.830576
46686	1	10	0.830576
46688	1	2	0.169018
46697	1	7	0.830576
46716	3	6	0.0794605
46718	7	23	0.175376
46726	2	3	0.0446424
46755	3	6	0.0794605
46777	17	103	0.830576
46784	2	3	0.0446424
46813	1	3	0.333427
46826	1	2	0.169018
46827	2	4	0.130091
46835	2	18	0.830576
46854	3	20	0.830576
46855	2	12	0.830576
46856	3	22	0.830576
46886	1	2	0.169018
46902	1	1	0
46907	2	10	0.713646
46931	1	2	0.169018
47496	1	7	0.830576
48008	11	22	0.000784746
48009	3	7	0.140489
48010	10	43	0.419026
48013	6	45	0.830576
48014	1	5	0.649094
48015	3	21	0.830576
48016	1	3	0.333427
48022	1	3	0.333427
48024	1	3	0.333427
48025	1	3	0.333427
48026	1	4	0.505037
48041	1	9	0.830576
48096	1	5	0.649094
48143	2	9	0.639787
48145	1	3	0.333427
48146	10	25	0.0150678
48147	2	6	0.326975
48148	1	5	0.649094
48169	2	7	0.419026
48193	1	4	0.505037
48194	1	1	0
48205	1	4	0.505037
48208	6	21	0.273278
48210	2	2	0
48211	1	1	0
48227	1	3	0.333427
48240	1	5	0.649094
48254	2	4	0.130091
48255	2	11	0.810334
48260	1	6	0.830576
48261	1	1	0
48268	2	14	0.830576
48278	1	9	0.830576
48280	4	4	0
48286	3	17	0.830576
48311	1	1	0
48312	2	5	0.2045
48384	1	6	0.830576
48469	1	17	0.645761
48488	1	10	0.830576
48489	1	7	0.830576
48490	1	7	0.830576
48511	4	29	0.830576
48514	2	11	0.810334
48535	1	9	0.830576
48536	3	14	0.649094
48538	3	15	0.735863
48541	1	2	0.169018
48546	1	5	0.649094
48549	1	2	0.169018
48565	1	11	0.830576
48566	1	7	0.830576
48568	4	16	0.489685
48589	1	9	0.830576
48593	1	6	0.830576
48598	3	6	0.0794605
48633	1	2	0.169018
48642	1	1	0
48661	7	29	0.435728
48662	5	15	0.172132
48666	1	16	0.694709
48677	1	1	0
48681	1	3	0.333427
48699	1	3	0.333427
48702	1	3	0.333427
48703	1	3	0.333427
48704	1	15	0.759613
48705	2	18	0.830576
48706	1	14	0.816653
48708	1	3	0.333427
48713	2	3	0.0446424
[truncated: 1,101 more rows]

## Sheet: Mouse
GO term	hits	chip	p-values (BH correction)
2	2	5	0.263197
12	1	8	0.794164
23	1	1	0
27	1	2	0.193148
28	4	4	0
45	9	27	0.193148
54	1	1	0
56	1	1	0
70	1	9	0.794164
76	3	6	0.122182
77	4	19	0.794164
79	3	16	0.794164
82	9	54	0.753756
83	4	12	0.329316
86	8	46	0.794164
122	72	349	0.794164
132	3	16	0.794164
147	1	1	0
154	1	2	0.193148
165	19	105	0.753756
183	3	3	0
184	13	22	0.000139642
185	1	6	0.794164
186	8	22	0.151496
187	5	50	0.193148
188	2	14	0.794164
209	42	116	0.000305212
226	4	42	0.219583
244	6	10	0.00894854
245	2	4	0.173438
266	4	14	0.470833
278	6	50	0.353726
281	1	25	0.148377
288	4	5	0.00331519
289	9	16	0.00288445
294	1	1	0
338	2	2	0
375	6	7	0.000152563
379	1	2	0.193148
380	2	9	0.711122
381	7	30	0.6904
387	2	17	0.738206
398	70	101	0
413	6	11	0.0190128
422	5	13	0.193148
423	3	5	0.0564144
447	1	1	0
451	2	2	0
455	1	1	0
460	5	6	0.000717677
462	3	6	0.122182
467	5	6	0.000717677
470	4	5	0.00331519
472	1	1	0
479	1	1	0
480	2	2	0
492	2	6	0.378144
495	1	1	0
578	1	4	0.553551
710	2	2	0
712	1	5	0.794164
715	8	8	0
717	5	6	0.000717677
720	2	2	0
723	2	16	0.782616
724	7	44	0.738972
731	1	5	0.794164
738	2	2	0
819	1	2	0.193148
902	6	36	0.794164
904	1	1	0
910	1	1	0
956	5	6	0.000717677
958	3	3	0
962	3	3	0
964	1	1	0
965	2	2	0
971	1	1	0
972	1	3	0.378144
1113	1	1	0
1302	1	3	0.378144
1501	6	57	0.193148
1503	2	31	0.185172
1508	1	8	0.794164
1510	3	7	0.193148
1514	2	6	0.378144
1522	2	2	0
1523	2	23	0.40991
1525	14	92	0.421642
1541	3	15	0.794164
1542	1	3	0.378144
1553	1	2	0.193148
1554	1	2	0.193148
1556	1	8	0.794164
1558	6	27	0.753756
1561	1	4	0.553551
1568	1	13	0.604124
1569	5	19	0.553551
1570	3	25	0.602038
1649	7	42	0.794164
1654	1	10	0.794164
1657	1	15	0.501328
1658	1	14	0.553551
1659	2	8	0.602038
1662	2	7	0.501328
1666	8	66	0.242994
1667	1	2	0.193148
1672	2	2	0
1675	1	7	0.794164
1676	1	11	0.753756
1678	1	8	0.794164
1701	19	76	0.456721
1702	3	6	0.122182
1706	1	3	0.378144
1707	3	9	0.375223
1708	1	14	0.553551
1709	2	6	0.378144
1711	1	1	0
1731	3	3	0
1732	7	7	0
1736	1	5	0.794164
1754	1	2	0.193148
1755	2	22	0.462191
1756	1	16	0.430631
1757	1	2	0.193148
1764	6	47	0.420717
1765	1	2	0.193148
1774	1	6	0.794164
1778	1	5	0.794164
1779	1	4	0.553551
1782	1	7	0.794164
1783	1	2	0.193148
1805	1	1	0
1812	1	1	0
1816	3	8	0.263197
1817	1	6	0.794164
1818	2	9	0.711122
1821	1	3	0.378144
1822	10	44	0.732926
1824	2	6	0.378144
1825	2	8	0.602038
1827	1	1	0
1828	1	1	0
1829	2	4	0.173438
1835	2	6	0.378144
1837	2	17	0.738206
1840	1	1	0
1843	4	25	0.794164
1878	1	2	0.193148
1880	1	1	0
1881	1	4	0.553551
1886	1	3	0.378144
1887	1	3	0.378144
1889	7	28	0.577346
1890	4	16	0.606627
1892	4	10	0.193148
1893	1	5	0.794164
1894	2	6	0.378144
1895	1	8	0.794164
1913	1	5	0.794164
1916	1	3	0.378144
1921	1	4	0.553551
1922	1	2	0.193148
1932	1	12	0.673615
1933	4	24	0.794164
1934	10	74	0.334925
1937	3	12	0.608049
1938	14	40	0.0710956
1942	1	19	0.308355
1944	2	7	0.501328
1945	1	2	0.193148
1946	3	6	0.122182
1947	3	31	0.375223
1955	1	3	0.378144
1956	1	1	0
1958	1	11	0.753756
1959	2	3	0.060353
1961	1	2	0.193148
1967	2	5	0.263197
1974	2	13	0.794164
1975	1	13	0.604124
2011	3	5	0.0564144
2028	2	6	0.378144
2040	3	23	0.707723
2042	3	11	0.547766
2051	1	3	0.378144
2052	2	13	0.794164
2053	2	12	0.794164
2062	1	15	0.501328
2064	1	7	0.794164
2084	4	6	0.0150096
2088	3	16	0.794164
2089	1	7	0.794164
2090	1	2	0.193148
2091	2	2	0
2092	3	15	0.794164
2098	1	7	0.794164
2101	1	1	0
2115	2	4	0.173438
2138	1	3	0.378144
2143	1	1	0
2154	1	2	0.193148
2181	3	3	0
2183	1	1	0
2188	1	1	0
2191	1	1	0
2194	1	1	0
2218	3	4	0.0148872
2223	15	29	0.000416684
2224	1	12	0.673615
2230	1	4	0.553551
2237	1	2	0.193148
2244	2	22	0.462191
2250	10	42	0.641892
2262	1	1	0
2281	2	2	0
2314	1	1	0
2315	2	5	0.263197
2326	1	2	0.193148
2344	1	1	0
2376	2	9	0.711122
2446	1	2	0.193148
2474	4	6	0.0150096
2479	13	18	3.21932e-06
2534	1	1	0
2553	1	2	0.193148
2576	8	38	0.794164
2606	1	2	0.193148
2634	2	3	0.060353
2635	1	2	0.193148
2636	1	2	0.193148
2639	1	2	0.193148
2674	1	1	0
2675	1	6	0.794164
2677	1	1	0
2686	1	1	0
2687	2	4	0.173438
2710	1	1	0
2711	1	2	0.193148
2721	1	1	0
2726	2	3	0.060353
2735	1	1	0
2739	1	1	0
2755	3	10	0.436373
2756	1	5	0.794164
2819	1	3	0.378144
2821	3	3	0
2862	2	3	0.060353
2865	1	3	0.378144
2866	1	2	0.193148
2902	1	1	0
2906	2	2	0
2931	4	24	0.794164
2940	1	1	0
2943	1	2	0.193148
3007	1	9	0.794164
3016	1	5	0.794164
3032	1	1	0
3091	2	11	0.794164
3094	1	5	0.794164
3148	1	17	0.378144
3151	2	16	0.782616
3162	1	1	0
3169	1	1	0
3170	1	4	0.553551
3180	2	18	0.661553
3181	1	7	0.794164
3184	1	9	0.794164
3197	1	7	0.794164
3203	1	9	0.794164
3222	2	3	0.060353
3223	1	2	0.193148
3266	1	1	0
3279	1	6	0.794164
3281	1	13	0.604124
3283	1	5	0.794164
3323	1	6	0.794164
3333	1	19	0.308355
3334	1	4	0.553551
3338	1	3	0.378144
3340	1	1	0
3342	1	1	0
3382	1	9	0.794164
3383	1	2	0.193148
3400	1	2	0.193148
3406	1	3	0.378144
3418	1	1	0
5975	5	32	0.782616
5977	1	11	0.753756
5980	1	3	0.378144
5999	1	1	0
6000	2	5	0.263197
6002	1	8	0.794164
6003	2	7	0.501328
6004	1	4	0.553551
6006	3	23	0.707723
6007	1	2	0.193148
6013	1	4	0.553551
6014	1	1	0
6020	2	4	0.173438
6024	2	12	0.794164
6041	1	1	0
6048	4	10	0.193148
6071	2	3	0.060353
6072	1	1	0
6086	2	2	0
6089	1	2	0.193148
6090	3	10	0.436373
6091	6	17	0.197244
6094	1	22	0.193148
6096	1	12	0.673615
6098	2	3	0.060353
6099	12	24	0.00266799
6103	3	10	0.436373
6104	2	4	0.173438
6105	1	1	0
6106	2	2	0
6107	1	8	0.794164
6108	3	9	0.375223
6110	4	15	0.553551
6111	1	4	0.553551
6119	2	2	0
6120	16	19	2.44204e-09
6122	3	3	0
6123	1	1	0
6139	2	9	0.711122
6154	4	5	0.00331519
6157	1	1	0
6164	1	3	0.378144
6165	1	5	0.794164
6166	1	3	0.378144
6167	1	1	0
6171	2	9	0.711122
6189	1	1	0
6198	1	5	0.794164
6207	1	1	0
6213	1	1	0
6256	1	1	0
6259	4	9	0.140456
6260	13	73	0.794164
6261	15	21	7.34209e-07
6264	7	10	0.000908307
6265	7	11	0.00265181
6267	1	5	0.794164
6268	2	9	0.711122
6269	1	2	0.193148
6270	1	17	0.378144
6275	1	7	0.794164
6281	30	86	0.00580419
6283	11	29	0.0606711
6284	2	16	0.782616
6287	1	4	0.553551
6289	7	12	0.00623243
6290	1	3	0.378144
6293	5	6	0.000717677
6294	16	19	2.44204e-09
6295	8	9	6.67068e-06
6296	5	9	0.0286386
6298	12	26	0.00698676
6301	1	2	0.193148
6302	14	28	0.00109924
6303	6	26	0.711957
6306	2	12	0.794164
6307	1	5	0.794164
6309	1	7	0.794164
6310	8	28	0.378144
6323	1	1	0
6325	6	30	0.794164
6334	2	9	0.711122
6335	2	3	0.060353
6336	2	3	0.060353
6337	1	3	0.378144
6338	10	38	0.469733
6342	2	6	0.378144
6343	1	1	0
6344	1	1	0
6346	2	4	0.173438
6348	1	2	0.193148
6349	1	6	0.794164
6351	15	32	0.00187857
6352	2	4	0.173438
6353	2	2	0
6355	35	149	0.515942
6356	1	1	0
6357	51	220	0.492524
6359	1	2	0.193148
6360	2	2	0
6361	14	18	2.21796e-07
6362	7	10	0.000908307
6363	7	9	0.000228992
6364	32	49	2.149e-11
6366	33	98	0.00716754
6367	33	85	0.000330879
6368	26	53	9.17137e-06
6369	4	9	0.140456
6370	4	15	0.553551
6376	2	9	0.711122
6378	1	6	0.794164
6383	4	9	0.140456
6388	9	11	1.21279e-05
6390	1	4	0.553551
6396	6	14	0.0911042
6397	15	52	0.243758
6399	1	1	0
6400	8	15	0.00847089
6401	5	7	0.00388375
6402	5	7	0.00388375
6403	1	1	0
6405	7	16	0.060353
6406	27	79	0.0134278
6409	4	14	0.470833
6412	15	22	2.15268e-06
6413	36	39	0
6414	2	4	0.173438
6415	2	3	0.060353
6417	8	22	0.151496
6418	8	8	0
6419	1	1	0
6420	1	1	0
6421	1	1	0
6423	1	1	0
6432	2	2	0
6436	1	1	0
6446	10	15	0.000161869
6448	1	1	0
6449	2	5	0.263197
6450	1	1	0
6457	23	52	0.000298978
6463	1	1	0
6464	5	26	0.794164
6465	4	5	0.00331519
6468	53	241	0.686569
6469	3	22	0.753756
6470	22	74	0.140456
6471	10	23	0.0255561
6473	1	8	0.794164
6474	1	2	0.193148
6475	1	4	0.553551
6476	13	14	2.52655e-09
6477	1	1	0
6479	2	11	0.794164
6486	8	38	0.794164
6487	6	28	0.794164
6488	1	6	0.794164
6491	1	7	0.794164
6493	3	24	0.660559
6497	2	5	0.263197
6499	1	1	0
6501	1	2	0.193148
6506	9	15	0.00135044
6508	29	150	0.794164
6509	5	34	0.703893
6511	57	148	1.75206e-06
6513	7	20	0.193148
6515	4	7	0.0415075
6517	4	9	0.140456
6521	11	13	6.22398e-07
6554	2	6	0.378144
6556	3	9	0.375223
6564	1	2	0.193148
6565	1	1	0
6567	1	1	0
6574	2	4	0.173438
6590	1	6	0.794164
6595	1	1	0
6596	1	2	0.193148
6605	3	17	0.794164
6606	14	29	0.0018302
6607	1	4	0.553551
6611	1	12	0.673615
6612	7	19	0.170924
6613	2	4	0.173438
6614	4	4	0
6616	1	2	0.193148
6620	3	6	0.122182
6621	1	3	0.378144
6622	8	15	0.00847089
6623	3	6	0.122182
6625	8	19	0.060353
6626	5	8	0.0123575
6629	5	38	0.553551
6631	8	25	0.244507
6633	6	17	0.197244
6635	3	33	0.290164
6637	1	9	0.794164
6642	1	2	0.193148
6644	3	16	0.794164
6646	3	14	0.765791
6654	2	12	0.794164
6656	4	20	0.794164
6657	2	3	0.060353
6658	1	2	0.193148
6659	2	4	0.173438
6661	19	50	0.0115916
6665	2	8	0.602038
6672	2	5	0.263197
6687	2	14	0.794164
6691	1	5	0.794164
6693	1	5	0.794164
6694	1	10	0.794164
6695	4	21	0.794164
6699	1	17	0.378144
6700	2	7	0.501328
6701	1	2	0.193148
6702	1	3	0.378144
6729	1	7	0.794164
6734	1	4	0.553551
6738	1	1	0
6741	1	2	0.193148
6743	2	3	0.060353
6744	15	24	1.35647e-05
6750	1	9	0.794164
6776	1	7	0.794164
6777	1	6	0.794164
6782	1	4	0.553551
6783	6	8	0.000956953
6784	1	1	0
6796	2	6	0.378144
6801	5	13	0.193148
6805	1	12	0.673615
6807	2	3	0.060353
6810	1	16	0.430631
6811	2	43	0.028858
6812	1	16	0.430631
6813	1	32	0.0451686
6814	2	24	0.378144
6821	1	24	0.173438
6825	2	4	0.173438
6829	5	6	0.000717677
6839	2	9	0.711122
6850	1	1	0
6851	3	16	0.794164
6858	1	3	0.378144
6869	1	15	0.501328
6874	7	55	0.378144
6878	1	6	0.794164
6879	3	19	0.794164
6882	6	10	0.00894854
6884	1	7	0.794164
6886	36	123	0.060353
6887	10	39	0.514843
6888	43	87	5.36265e-09
6890	23	41	1.23025e-06
6891	12	18	3.48959e-05
6893	6	13	0.060353
6896	1	2	0.193148
6897	14	62	0.730164
6898	5	33	0.753756
6900	2	4	0.173438
6904	3	12	0.608049
6906	4	17	0.68138
6907	3	4	0.0148872
6909	2	12	0.794164
6911	1	4	0.553551
6913	1	3	0.378144
6914	23	61	0.0054689
6915	38	178	0.794164
6919	7	28	0.577346
6930	1	5	0.794164
6935	4	23	0.794164
6937	1	7	0.794164
6939	1	7	0.794164
6952	3	14	0.765791
6953	1	7	0.794164
6954	19	104	0.781091
6955	8	65	0.263197
6959	2	12	0.794164
6968	2	6	0.378144
6970	2	10	0.794164
6974	25	105	0.546011
6975	1	5	0.794164
6977	10	22	0.0165093
6978	1	2	0.193148
6979	10	42	0.641892
6983	7	9	0.000228992
6986	9	18	0.00992111
6990	1	1	0
6995	1	4	0.553551
6996	2	5	0.263197
6997	4	7	0.0415075
6998	3	9	0.375223
6999	2	4	0.173438
7004	1	20	0.263197
7005	23	39	3.17889e-07
7007	1	1	0
7009	2	9	0.711122
7010	6	49	0.378144
7015	3	37	0.193148
7016	1	4	0.553551
7018	3	45	0.0702442
7020	1	8	0.794164
7021	1	4	0.553551
7023	1	5	0.794164
7029	11	21	0.00236273
7030	32	53	5.35307e-10
7031	6	14	0.0911042
7032	6	16	0.181309
7033	2	5	0.263197
7034	1	3	0.378144
7035	2	7	0.501328
7040	4	17	0.68138
7041	3	9	0.375223
7042	2	3	0.060353
7043	2	20	0.553551
7049	20	72	0.236866
7050	13	53	0.553551
7051	1	7	0.794164
7059	7	33	0.794164
7060	1	1	0
7062	4	8	0.0803337
7064	2	4	0.173438
7077	1	5	0.794164
7080	7	14	0.0234918
7084	3	5	0.0564144
7088	1	5	0.794164
7093	4	20	0.794164
7094	1	11	0.753756
7095	1	6	0.794164
7096	2	5	0.263197
7097	1	4	0.553551
7098	2	19	0.604124
7100	1	3	0.378144
7129	1	7	0.794164
7131	1	11	0.753756
7140	2	8	0.602038
7141	2	11	0.794164
7143	1	3	0.378144
7155	11	143	0.000204712
7156	2	50	0.00824159
7159	2	11	0.794164
7160	2	35	0.104913
7162	2	19	0.604124
7163	2	17	0.738206
7165	61	369	0.173438
7166	4	58	0.0321027
7169	2	54	0.00388375
7173	5	37	0.565655
7174	1	1	0
7175	2	6	0.378144
7178	1	4	0.553551
7179	16	32	0.000460047
7186	15	248	1.25743e-09
7188	4	18	0.753756
7189	5	64	0.0392437
7190	1	17	0.378144
7193	1	22	0.193148
7202	1	14	0.553551
7204	3	50	0.0343762
7205	1	8	0.794164
7212	1	3	0.378144
7213	2	6	0.378144
7215	1	12	0.673615
7219	8	58	0.433194
7220	2	8	0.602038
7221	5	18	0.486305
7223	3	22	0.753756
7224	2	38	0.0629354
7231	1	4	0.553551
7249	18	34	6.3738e-05
7250	2	5	0.263197
7252	1	5	0.794164
7253	1	2	0.193148
7254	5	21	0.662474
7257	4	18	0.753756
7259	3	10	0.436373
7264	4	32	0.553551
7265	6	27	0.753756
7266	9	27	0.193148
7267	1	72	1.20614e-05
7268	2	100	3.55155e-07
7269	3	21	0.794164
7275	19	165	0.0133885
7281	1	8	0.794164
7283	19	97	0.794164
7286	3	27	0.516997
7289	2	5	0.263197
7292	2	8	0.602038
7296	1	3	0.378144
7338	1	11	0.753756
7339	2	10	0.794164
7340	3	6	0.122182
7346	10	36	0.378144
7368	5	33	0.753756
7369	3	9	0.375223
7386	1	2	0.193148
7389	2	12	0.794164
7398	3	5	0.0564144
7399	15	109	0.205305
7403	1	1	0
7405	1	5	0.794164
7409	5	24	0.794164
7411	5	105	4.15891e-05
7416	2	23	0.40991
7417	3	52	0.0245585
7420	12	80	0.446742
7435	1	4	0.553551
7498	3	11	0.547766
7507	12	71	0.707869
7512	1	3	0.378144
7517	2	31	0.185172
7519	2	18	0.661553
7528	2	16	0.782616
7529	1	1	0
7565	1	25	0.148377
7566	3	15	0.794164
7568	11	59	0.794164
7569	2	8	0.602038
7584	4	21	0.794164
7585	2	13	0.794164
7588	1	11	0.753756
7595	3	14	0.765791
7596	8	66	0.242994
7599	1	1	0
7601	9	74	0.197864
7603	2	4	0.173438
7605	5	56	0.110993
7608	1	10	0.794164
7610	1	3	0.378144
7611	2	31	0.185172
7613	1	32	0.0451686
7614	1	5	0.794164
7623	2	24	0.378144
7625	1	5	0.794164
7626	2	32	0.166656
8015	2	11	0.794164
8033	2	6	0.378144
8053	1	14	0.553551
8089	3	12	0.608049
8104	8	22	0.151496
8150	28	123	0.646156
8154	1	4	0.553551
8156	2	5	0.263197
8202	1	4	0.553551
8203	2	31	0.185172
8209	1	8	0.794164
8210	1	2	0.193148
8217	4	19	0.794164
8219	2	9	0.711122
8277	2	21	0.514091
8283	14	53	0.390959
8284	30	230	0.0161853
8285	21	154	0.115977
8286	6	37	0.794164
8299	1	4	0.553551
8306	1	8	0.794164
8333	5	24	0.794164
8334	4	12	0.329316
8340	2	6	0.378144
8344	4	21	0.794164
8354	1	2	0.193148
8356	1	1	0
8360	18	69	0.378144
8361	2	8	0.602038
8380	18	47	0.0129746
8406	1	2	0.193148
8535	2	2	0
8542	1	19	0.308355
8543	5	163	5.76794e-10
8544	1	24	0.173438
8584	4	40	0.268362
8585	2	7	0.501328
8589	1	10	0.794164
8593	2	11	0.794164
8611	3	6	0.122182
8612	4	4	0
8625	3	6	0.122182
8630	8	19	0.060353
8631	3	7	0.193148
8637	2	4	0.173438
8643	2	9	0.711122
8645	1	8	0.794164
8654	3	10	0.436373
9048	3	5	0.0564144
9052	2	2	0
9060	5	11	0.0904349
9083	6	11	0.0190128
9100	1	3	0.378144
9106	1	1	0
9117	2	3	0.060353
9142	1	4	0.553551
9168	2	3	0.060353
9220	1	1	0
9235	4	6	0.0150096
9267	10	29	0.151717
9268	1	4	0.553551
9299	2	4	0.173438
9301	1	4	0.553551
9303	2	2	0
9306	5	14	0.22408
9311	1	7	0.794164
9313	2	4	0.173438
9395	1	7	0.794164
9408	7	16	0.060353
9409	3	15	0.794164
9411	4	14	0.470833
9416	2	11	0.794164
9438	2	3	0.060353
9451	1	1	0
9566	2	8	0.602038
9595	1	1	0
9597	2	6	0.378144
9611	2	23	0.40991
9612	1	21	0.227782
9615	3	17	0.794164
9617	4	32	0.553551
9620	2	3	0.060353
9635	1	1	0
9636	2	20	0.553551
9649	2	3	0.060353
9650	3	4	0.0148872
9651	1	4	0.553551
9653	1	29	0.0730733
9725	2	10	0.794164
9743	1	4	0.553551
9749	8	23	0.189107
9755	3	21	0.794164
9791	5	29	0.794164
9838	5	5	0
9880	1	9	0.794164
9887	6	47	0.420717
9888	1	19	0.308355
9895	1	1	0
9948	1	6	0.794164
9950	1	3	0.378144
9952	2	27	0.263197
9954	2	10	0.794164
9966	3	5	0.0564144
9967	2	32	0.166656
9968	3	19	0.794164
9992	1	5	0.794164
10001	1	7	0.794164
10033	1	12	0.673615
10035	1	3	0.378144
10038	1	4	0.553551
10039	1	5	0.794164
10042	1	3	0.378144
10043	4	9	0.140456
10044	2	4	0.173438
10165	1	9	0.794164
10212	13	27	0.00285103
10224	1	3	0.378144
10225	1	3	0.378144
10226	1	4	0.553551
10256	2	2	0
10259	2	11	0.794164
10265	1	3	0.378144
10266	1	1	0
10269	1	2	0.193148
10273	1	2	0.193148
10324	2	4	0.173438
10332	2	7	0.501328
10360	1	1	0
10387	1	2	0.193148
10389	2	23	0.40991
10390	3	7	0.193148
10457	2	6	0.378144
10458	1	4	0.553551
10460	1	11	0.753756
10467	1	9	0.794164
10468	10	59	0.753756
10498	5	6	0.000717677
10499	4	9	0.140456
10506	6	19	0.31934
10507	4	14	0.470833
10508	9	26	0.173438
10524	2	5	0.263197
10529	1	5	0.794164
10544	1	3	0.378144
10566	1	1	0
10569	1	9	0.794164
10575	1	17	0.378144
10586	1	8	0.794164
10587	1	2	0.193148
10591	1	2	0.193148
10592	1	6	0.794164
10595	6	37	0.794164
10596	1	11	0.753756
10603	1	1	0
10606	2	4	0.173438
10608	7	11	0.00265181
10613	2	15	0.794164
10614	1	8	0.794164
10626	1	2	0.193148
10628	18	178	0.00135929
10629	19	104	0.781091
10633	2	7	0.501328
10634	3	13	0.702994
10637	3	4	0.0148872
10666	1	7	0.794164
10667	2	10	0.794164
10717	2	5	0.263197
10718	2	15	0.794164
10719	2	10	0.794164
10723	1	1	0
10730	1	2	0.193148
10737	1	4	0.553551
10742	1	1	0
10744	2	3	0.060353
10745	3	9	0.375223
10749	1	2	0.193148
10758	1	2	0.193148
10761	3	5	0.0564144
10762	1	3	0.378144
10766	2	3	0.060353
10768	1	1	0
10793	4	5	0.00331519
10795	2	2	0
10796	1	1	0
10800	2	12	0.794164
10801	1	9	0.794164
10803	6	16	0.181309
10815	2	4	0.173438
10817	1	2	0.193148
10820	2	5	0.263197
10821	4	10	0.193148
10823	1	1	0
10824	2	5	0.263197
10831	1	4	0.553551
10833	1	4	0.553551
10835	2	2	0
10839	1	5	0.794164
10842	1	13	0.604124
10862	3	40	0.14802
10863	1	9	0.794164
10871	1	1	0
10875	2	10	0.794164
10876	1	1	0
10883	1	2	0.193148
10884	2	4	0.173438
10887	2	8	0.602038
10888	1	3	0.378144
10891	1	2	0.193148
10906	3	9	0.375223
10909	1	1	0
10918	1	2	0.193148
10923	3	21	0.794164
10934	1	2	0.193148
10942	1	13	0.604124
10950	1	3	0.378144
10951	3	32	0.329963
10952	1	7	0.794164
10954	2	6	0.378144
10956	1	1	0
10957	1	1	0
10971	3	11	0.547766
10972	13	19	9.76821e-06
10976	5	50	0.193148
10977	5	21	0.662474
10990	1	1	0
10992	2	3	0.060353
10996	2	7	0.501328
12501	2	2	0
14002	2	8	0.602038
14003	3	6	0.122182
14005	1	3	0.378144
14029	1	2	0.193148
14032	2	8	0.602038
14033	1	3	0.378144
14040	2	2	0
14059	1	8	0.794164
14067	2	6	0.378144
14068	3	51	0.0289602
14070	1	13	0.604124
14807	1	3	0.378144
14823	3	20	0.794164
14824	1	9	0.794164
14850	2	7	0.501328
14911	1	12	0.673615
14912	1	7	0.794164
15012	1	10	0.794164
15014	2	5	0.263197
15031	45	126	0.000259255
15074	2	2	0
15701	1	25	0.148377
15755	1	5	0.794164
15760	2	3	0.060353
15817	1	1	0
15866	1	2	0.193148
15867	2	11	0.794164
15886	1	5	0.794164
15909	1	3	0.378144
15914	2	8	0.602038
15917	1	1	0
15937	4	9	0.140456
15939	1	1	0
15949	1	8	0.794164
16024	2	4	0.173438
16032	48	129	4.18163e-05
16042	1	16	0.430631
16045	1	1	0
16050	3	7	0.193148
16052	1	1	0
16055	13	87	0.408471
16064	1	2	0.193148
16070	7	12	0.00623243
16071	1	1	0
16075	3	7	0.193148
16076	1	2	0.193148
16081	1	2	0.193148
16125	1	5	0.794164
16126	1	8	0.794164
16139	1	5	0.794164
16180	2	5	0.263197
16185	1	3	0.378144
16188	1	3	0.378144
16189	1	2	0.193148
16192	12	56	0.794164
16197	14	30	0.0029181
16226	6	8	0.000956953
16233	1	10	0.794164
16236	25	50	8.72277e-06
16239	2	14	0.794164
16240	1	1	0
16241	20	48	0.00224221
16246	1	2	0.193148
16254	4	7	0.0415075
16255	7	9	0.000228992
16266	3	24	0.660559
16310	11	30	0.0811112
16311	8	43	0.794164
16321	1	2	0.193148
16322	1	4	0.553551
16358	2	16	0.782616
16441	1	1	0
16446	3	8	0.263197
16447	2	2	0
16477	8	73	0.148377
16485	4	21	0.794164
16486	1	4	0.553551
16525	4	44	0.193148
16540	1	5	0.794164
16557	2	4	0.173438
16558	6	6	0
16560	3	4	0.0148872
16567	83	248	7.39109e-06
16570	2	2	0
16571	1	4	0.553551
16573	2	8	0.602038
16574	2	3	0.060353
16575	9	14	0.000571935
16576	3	4	0.0148872
16579	34	117	0.0737265
16584	2	5	0.263197
16601	1	10	0.794164
16925	8	42	0.794164
16926	3	4	0.0148872
16973	1	6	0.794164
17126	1	1	0
17145	2	4	0.173438
17148	10	27	0.0911042
17157	4	9	0.140456
17183	8	8	0
17186	3	5	0.0564144
17196	2	2	0
18026	3	7	0.193148
18027	1	3	0.378144
18063	1	1	0
18105	18	76	0.583254
18107	13	44	0.2405
18108	7	92	0.00529111
18126	1	3	0.378144
18146	1	11	0.753756
18171	1	1	0
18206	1	1	0
18230	8	16	0.0150096
18242	1	3	0.378144
18243	1	4	0.553551
18279	5	21	0.662474
18312	1	1	0
18315	1	1	0
18323	1	1	0
18342	1	1	0
18344	2	2	0
18345	7	13	0.0129697
18394	1	1	0
18401	1	5	0.794164
18424	1	1	0
19058	8	10	5.3162e-05
19068	2	3	0.060353
19074	1	1	0
19076	2	2	0
19082	1	1	0
19083	4	13	0.378144
19216	5	34	0.703893
19221	15	108	0.22408
19228	1	10	0.794164
19233	2	23	0.40991
19236	1	1	0
19243	1	1	0
19249	1	1	0
19255	1	1	0
19348	3	3	0
19370	4	12	0.329316
19371	1	8	0.794164
19377	1	1	0
19395	2	5	0.263197
19432	3	10	0.436373
19482	1	3	0.378144
19509	3	3	0
19511	1	3	0.378144
19518	1	1	0
19538	1	3	0.378144
19626	1	2	0.193148
19673	1	1	0
19674	4	15	0.553551
19682	1	1	0
19693	1	1	0
19722	3	31	0.375223
19725	3	4	0.0148872
19827	7	16	0.060353
19878	1	1	0
19882	1	6	0.794164
19883	1	1	0
19885	1	1	0
19886	6	30	0.794164
19934	1	6	0.794164
19953	1	4	0.553551
19985	1	9	0.794164
21510	1	7	0.794164
21516	1	5	0.794164
21542	1	5	0.794164
21549	1	15	0.501328
21554	1	1	0
21589	1	2	0.193148
21591	2	9	0.711122
21612	1	4	0.553551
21649	1	2	0.193148
21675	2	8	0.602038
21680	1	4	0.553551
21688	1	1	0
21691	1	2	0.193148
21693	1	2	0.193148
21702	1	6	0.794164
21707	1	4	0.553551
21740	1	2	0.193148
21756	1	6	0.794164
21762	4	9	0.140456
21766	4	29	0.673615
21795	1	4	0.553551
21819	1	3	0.378144
21828	1	3	0.378144
21861	1	3	0.378144
21895	1	4	0.553551
21915	1	14	0.553551
21930	1	4	0.553551
21960	1	2	0.193148
21987	3	25	0.602038
22008	4	14	0.470833
22009	1	2	0.193148
22010	1	7	0.794164
22011	2	11	0.794164
22038	1	3	0.378144
22405	1	2	0.193148
22409	1	2	0.193148
22604	1	11	0.753756
22614	1	3	0.378144
22615	2	2	0
22617	1	19	0.308355
22900	5	22	0.742669
22904	4	7	0.0415075
23014	6	21	0.41928
23016	2	3	0.060353
23019	1	8	0.794164
30010	3	13	0.702994
30030	2	14	0.794164
30033	3	5	0.0564144
30036	11	52	0.794164
30041	3	10	0.436373
30042	1	3	0.378144
30043	1	1	0
30048	1	10	0.794164
30071	1	3	0.378144
30073	3	15	0.794164
30097	8	26	0.288392
30098	1	4	0.553551
30099	2	7	0.501328
30100	3	18	0.794164
30111	3	10	0.436373
30148	2	24	0.378144
30149	5	6	0.000717677
30150	5	5	0
30154	25	152	0.41446
30155	2	23	0.40991
30157	1	3	0.378144
30162	1	3	0.378144
30163	6	14	0.0911042
30166	1	13	0.604124
30168	6	34	0.794164
30174	2	3	0.060353
30177	2	27	0.263197
30178	2	33	0.142004
30182	3	50	0.0343762
30183	3	23	0.707723
30194	1	4	0.553551
30198	1	101	2.13728e-08
30199	2	13	0.794164
30204	1	3	0.378144
30205	1	2	0.193148
30206	1	11	0.753756
30208	2	5	0.263197
30210	2	7	0.501328
30216	5	25	0.794164
30218	2	16	0.782616
30220	1	8	0.794164
30223	2	5	0.263197
30224	3	7	0.193148
30225	3	6	0.122182
30240	1	4	0.553551
30259	1	5	0.794164
30282	2	27	0.263197
30301	3	6	0.122182
30302	1	1	0
30307	7	28	0.577346
30308	9	44	0.794164
30316	3	11	0.547766
30324	5	30	0.794164
30325	1	9	0.794164
30326	2	16	0.782616
30327	3	4	0.0148872
30328	1	1	0
30330	1	10	0.794164
30334	6	25	0.660559
30335	7	93	0.00453197
30336	11	51	0.794164
30382	1	2	0.193148
30422	7	10	0.000908307
30423	2	2	0
30433	24	37	9.26504e-09
30488	5	14	0.22408
30490	4	6	0.0150096
30500	1	4	0.553551
30501	2	16	0.782616
30509	9	71	0.263197
30510	1	4	0.553551
30511	5	14	0.22408
30512	7	31	0.753756
30513	1	12	0.673615
30514	3	23	0.707723
30516	3	5	0.0564144
30518	1	2	0.193148
30520	1	8	0.794164
30521	2	12	0.794164
30522	2	14	0.794164
30534	1	9	0.794164
30539	1	8	0.794164
30576	1	2	0.193148
30579	1	4	0.553551
30592	1	1	0
30702	1	1	0
30705	1	10	0.794164
30833	3	9	0.375223
30834	1	1	0
30835	1	3	0.378144
30836	1	3	0.378144
30837	4	9	0.140456
30838	2	14	0.794164
30850	2	6	0.378144
30853	1	3	0.378144
30855	3	21	0.794164
30857	1	4	0.553551
30859	2	3	0.060353
30865	1	5	0.794164
30866	4	14	0.470833
30889	2	7	0.501328
30890	2	12	0.794164
30900	2	12	0.794164
30901	1	9	0.794164
30902	2	8	0.602038
30910	1	1	0
30947	1	2	0.193148
30948	2	8	0.602038
30949	3	14	0.765791
30950	2	3	0.060353
30953	1	5	0.794164
30968	12	32	0.0583987
30970	9	10	1.38859e-06
30974	1	1	0
30997	1	1	0
31000	2	4	0.173438
31016	3	9	0.375223
31023	1	4	0.553551
31032	2	19	0.604124
31047	3	13	0.702994
31048	2	2	0
31052	1	1	0
31053	2	2	0
31054	7	12	0.00623243
31062	1	2	0.193148
31069	1	11	0.753756
31077	1	3	0.378144
31098	6	21	0.41928
31100	2	16	0.782616
31111	1	1	0
31115	1	3	0.378144
31116	1	13	0.604124
31119	7	7	0
31122	2	21	0.514091
31124	9	21	0.039922
31125	1	1	0
31145	41	57	0
31146	22	53	0.00135044
31167	6	13	0.060353
31175	10	44	0.732926
31204	4	6	0.0150096
31293	3	11	0.547766
31295	3	28	0.470833
31297	1	19	0.308355
31333	3	10	0.436373
31334	5	13	0.193148
31365	1	1	0
31393	1	1	0
31396	2	4	0.173438
31397	10	23	0.0255561
31398	10	24	0.0378443
31401	1	1	0
31468	3	4	0.0148872
31503	1	1	0
31532	8	33	0.618898
31571	1	2	0.193148
31573	1	5	0.794164
31579	1	3	0.378144
31584	1	1	0
31623	4	19	0.794164
31627	1	3	0.378144
31629	1	4	0.553551
31641	1	4	0.553551
31642	2	5	0.263197
31643	3	8	0.263197
31647	5	31	0.794164
31648	5	20	0.602038
31651	1	1	0
31663	4	8	0.0803337
31665	1	1	0
31667	4	9	0.140456
31668	1	4	0.553551
31848	4	9	0.140456
31860	1	1	0
31915	1	4	0.553551
31929	1	6	0.794164
31936	1	3	0.378144
31937	2	2	0
31952	1	4	0.553551
31954	3	9	0.375223
31987	1	5	0.794164
32006	3	7	0.193148
32007	4	14	0.470833
32008	14	21	7.58704e-06
32012	3	8	0.263197
32024	3	12	0.608049
32025	2	3	0.060353
32026	1	5	0.794164
32042	3	4	0.0148872
32049	2	5	0.263197
32057	1	4	0.553551
32060	1	3	0.378144
32071	1	1	0
32088	13	28	0.0044859
32091	10	20	0.00635227
32092	5	23	0.783074
32094	2	5	0.263197
32119	1	1	0
32147	15	49	0.190095
32148	2	12	0.794164
32201	1	11	0.753756
32204	1	5	0.794164
32206	1	4	0.553551
32210	1	5	0.794164
32211	5	11	0.0904349
32212	7	18	0.124795
32231	1	1	0
32233	1	3	0.378144
32252	1	3	0.378144
32259	5	19	0.553551
32261	1	1	0
32268	1	3	0.378144
32269	1	2	0.193148
32270	1	7	0.794164
32287	1	2	0.193148
32288	3	5	0.0564144
32290	1	3	0.378144
32308	1	4	0.553551
32324	4	6	0.0150096
32331	3	7	0.193148
32332	1	9	0.794164
32355	5	41	0.421642
32367	1	6	0.794164
32375	1	1	0
32402	4	12	0.329316
32410	1	3	0.378144
32414	1	3	0.378144
32418	4	16	0.606627
32429	1	1	0
32430	1	2	0.193148
32434	1	4	0.553551
32435	5	10	0.0564144
32436	8	26	0.288392
32438	4	12	0.329316
32446	2	6	0.378144
32447	1	2	0.193148
32456	5	20	0.602038
32465	5	20	0.602038
32466	1	3	0.378144
32469	2	11	0.794164
32471	1	2	0.193148
32480	4	9	0.140456
32481	10	17	0.000933513
32482	5	21	0.662474
32486	2	4	0.173438
32487	1	2	0.193148
32495	2	5	0.263197
32496	7	54	0.378144
32502	2	8	0.602038
32508	6	37	0.794164
32509	3	4	0.0148872
32510	1	1	0
32511	1	3	0.378144
32516	1	6	0.794164
32526	3	21	0.794164
32527	2	2	0
32543	11	11	0
32570	1	7	0.794164
32581	1	1	0
32607	1	1	0
32609	1	4	0.553551
32618	1	1	0
32623	1	2	0.193148
32635	1	3	0.378144
32640	1	2	0.193148
32687	1	1	0
32688	4	5	0.00331519
32693	1	5	0.794164
32700	1	3	0.378144
32703	1	6	0.794164
32715	5	11	0.0904349
32720	6	17	0.197244
32722	1	5	0.794164
32727	1	3	0.378144
32728	4	11	0.249388
32729	3	21	0.794164
32731	1	1	0
32733	2	9	0.711122
32735	1	7	0.794164
32743	3	6	0.122182
32753	1	6	0.794164
32755	2	13	0.794164
32757	2	10	0.794164
32760	6	18	0.259827
32765	1	2	0.193148
32781	5	19	0.553551
32784	2	5	0.263197
32790	6	6	0
32793	1	7	0.794164
32801	3	7	0.193148
32825	1	4	0.553551
32868	3	30	0.378144
32869	10	31	0.193148
32870	2	11	0.794164
32872	1	3	0.378144
32880	2	21	0.514091
32922	8	26	0.288392
32924	4	16	0.606627
32927	1	3	0.378144
32956	4	29	0.673615
32958	1	4	0.553551
32959	1	7	0.794164
32963	2	4	0.173438
32966	1	4	0.553551
32968	2	7	0.501328
32981	18	26	1.33186e-07
33044	1	2	0.193148
33077	3	11	0.547766
33089	1	3	0.378144
33091	1	1	0
33120	1	6	0.794164
33133	1	2	0.193148
33138	7	34	0.794164
33146	6	8	0.000956953
33147	2	8	0.602038
33148	2	4	0.173438
33152	2	3	0.060353
33157	2	4	0.173438
33168	1	1	0
33169	1	12	0.673615
33173	5	12	0.141257
33182	1	1	0
33189	1	10	0.794164
33197	2	2	0
33198	1	10	0.794164
33209	21	49	0.00102169
33210	4	8	0.0803337
33211	2	4	0.173438
33234	2	3	0.060353
33235	3	11	0.547766
33262	1	4	0.553551
33278	1	3	0.378144
33299	1	3	0.378144
33313	1	1	0
33314	1	5	0.794164
33327	1	2	0.193148
33365	4	12	0.329316
33484	1	1	0
33512	1	1	0
33522	3	3	0
33523	2	2	0
33554	3	6	0.122182
33572	1	11	0.753756
33574	4	11	0.249388
33615	2	3	0.060353
33617	3	3	0
33619	2	8	0.602038
33623	1	2	0.193148
33628	1	10	0.794164
33632	1	2	0.193148
33633	2	2	0
33673	2	6	0.378144
33674	2	34	0.122182
33683	7	12	0.00623243
33864	1	2	0.193148
33962	6	7	0.000152563
33993	3	14	0.765791
34058	1	4	0.553551
34063	4	9	0.140456
34067	3	14	0.765791
34080	2	7	0.501328
34097	4	17	0.68138
34111	1	1	0
34114	1	1	0
34115	1	3	0.378144
34134	1	1	0
34136	1	1	0
34138	1	4	0.553551
34139	1	1	0
34140	1	2	0.193148
34142	2	6	0.378144
34144	1	1	0
34148	1	1	0
34198	12	26	0.00698676
34199	1	8	0.794164
34205	2	5	0.263197
34214	1	4	0.553551
34220	6	108	0.000110664
34227	1	2	0.193148
34243	1	2	0.193148
34244	6	6	0
34260	5	16	0.371848
34314	3	3	0
34329	1	3	0.378144
34332	1	33	0.0376562
34333	2	4	0.173438
34334	1	1	0
34341	1	6	0.794164
34351	3	5	0.0564144
34356	1	5	0.794164
34389	1	7	0.794164
34391	1	2	0.193148
34394	4	12	0.329316
34405	1	3	0.378144
34427	3	4	0.0148872
34446	1	24	0.173438
34472	1	6	0.794164
34473	2	3	0.060353
34475	3	4	0.0148872
34476	2	3	0.060353
34477	2	2	0
34497	2	5	0.263197
34498	1	5	0.794164
34499	1	4	0.553551
34501	1	6	0.794164
34504	6	12	0.0367323
34553	2	2	0
34599	17	45	0.0187365
34605	18	28	9.00076e-07
34613	7	21	0.224452
34614	3	12	0.608049
34620	4	13	0.378144
34622	3	8	0.263197
34629	3	4	0.0148872
34640	1	1	0
34644	6	18	0.259827
34656	2	5	0.263197
34720	3	10	0.436373
34721	1	3	0.378144
34727	1	2	0.193148
34763	1	1	0
34765	2	42	0.0346106
34766	1	2	0.193148
34968	1	4	0.553551
34975	3	4	0.0148872
34976	18	31	9.41432e-06
34982	3	3	0
34983	3	4	0.0148872
35019	6	20	0.378144
35020	1	4	0.553551
35024	1	5	0.794164
35050	2	6	0.378144
35065	2	5	0.263197
35066	1	6	0.794164
35087	1	3	0.378144
35088	1	1	0
35108	1	8	0.794164
35112	1	1	0
35115	2	18	0.661553
35116	2	14	0.794164
35148	3	7	0.193148
35162	1	10	0.794164
35176	1	11	0.753756
35195	2	10	0.794164
35196	8	12	0.000744233
35246	1	2	0.193148
35264	5	32	0.782616
35265	2	4	0.173438
35268	1	1	0
35269	4	9	0.140456
35278	1	8	0.794164
35280	1	3	0.378144
35303	1	1	0
35307	3	8	0.263197
35315	1	2	0.193148
35329	3	17	0.794164
35331	3	5	0.0564144
35333	2	7	0.501328
35335	19	47	0.00467032
35338	1	6	0.794164
35349	1	2	0.193148
35356	1	3	0.378144
35357	2	5	0.263197
35358	1	1	0
35360	1	2	0.193148
35434	1	1	0
35435	2	9	0.711122
35437	2	2	0
35457	2	4	0.173438
35458	2	6	0.378144
35459	2	3	0.060353
35493	1	3	0.378144
35509	3	5	0.0564144
35511	1	4	0.553551
35513	1	2	0.193148
35518	1	1	0
35519	3	3	0
35520	1	3	0.378144
35523	1	2	0.193148
35544	1	2	0.193148
35556	33	156	0.794164
35563	1	4	0.553551
35567	2	13	0.794164
35583	1	5	0.794164
35590	1	3	0.378144
35635	2	4	0.173438
35646	3	6	0.122182
35666	2	11	0.794164
35672	1	1	0
35685	1	1	0
35690	1	22	0.193148
35694	2	5	0.263197
35710	1	2	0.193148
35722	4	14	0.470833
35723	1	9	0.794164
35726	1	3	0.378144
35728	2	2	0
35729	1	9	0.794164
35735	2	24	0.378144
35745	2	2	0
35750	1	1	0
35767	1	2	0.193148
35774	1	17	0.378144
35791	1	4	0.553551
35815	1	6	0.794164
35845	2	6	0.378144
35853	1	1	0
35855	1	8	0.794164
35865	1	2	0.193148
35871	1	7	0.794164
35878	1	4	0.553551
35880	1	3	0.378144
35902	1	7	0.794164
35904	1	12	0.673615
35914	1	18	0.36352
35924	3	22	0.753756
35945	1	1	0
35946	1	1	0
35965	2	5	0.263197
35970	3	11	0.547766
35973	4	7	0.0415075
35994	2	6	0.378144
36023	1	1	0
36046	1	1	0
36047	2	2	0
36048	3	3	0
36049	2	2	0
36066	5	8	0.0123575
36085	1	1	0
36092	1	7	0.794164
36120	1	6	0.794164
36138	2	2	0
36148	2	4	0.173438
36149	2	4	0.173438
36211	1	1	0
36228	2	2	0
36258	9	12	5.84348e-05
36289	1	5	0.794164
36295	1	1	0
36297	9	15	0.00135044
36303	1	1	0
36324	1	2	0.193148
36353	2	6	0.378144
36364	1	1	0
36372	1	1	0
36404	1	1	0
36416	2	2	0
36462	2	2	0
36471	1	1	0
36486	1	4	0.553551
36498	6	20	0.378144
36499	2	9	0.711122
36500	3	3	0
36503	4	7	0.0415075
36509	2	2	0
36510	1	2	0.193148
36511	1	1	0
36512	1	1	0
36520	1	1	0
36526	1	1	0
36527	2	2	0
36528	1	1	0
36529	2	2	0
36530	3	3	0
36531	1	1	0
38018	3	6	0.122182
38026	1	3	0.378144
38033	3	6	0.122182
38061	15	22	2.15268e-06
38066	2	3	0.060353
38084	4	10	0.193148
38089	1	2	0.193148
38091	1	2	0.193148
38095	20	38	2.68132e-05
38096	5	20	0.602038
38108	1	2	0.193148
38111	1	3	0.378144
38113	1	1	0
38114	1	1	0
38116	2	2	0
38128	3	16	0.794164
38146	1	3	0.378144
38155	1	3	0.378144
38165	1	2	0.193148
38190	1	4	0.553551
38203	1	4	0.553551
39019	2	2	0
39536	2	2	0
39689	1	2	0.193148
39694	2	3	0.060353
39702	10	10	0
40008	2	19	0.604124
40011	1	2	0.193148
40014	2	8	0.602038
40016	1	4	0.553551
40018	4	12	0.329316
40019	1	5	0.794164
40029	1	4	0.553551
42026	3	5	0.0564144
42035	1	4	0.553551
42058	3	4	0.0148872
42059	1	13	0.604124
42060	4	29	0.673615
42063	1	5	0.794164
42073	2	16	0.782616
42098	3	9	0.375223
42102	2	19	0.604124
42104	2	6	0.378144
42109	1	1	0
42110	8	20	0.0819513
42113	2	10	0.794164
42118	2	4	0.173438
42127	10	65	0.554183
42129	1	4	0.553551
42130	1	20	0.263197
42147	16	45	0.0466319
42149	3	14	0.765791
42176	4	7	0.0415075
42177	3	12	0.608049
42220	1	9	0.794164
42226	1	1	0
42228	1	1	0
42245	1	1	0
42246	1	8	0.794164
42247	1	1	0
42254	6	8	0.000956953
42255	2	2	0
42264	2	3	0.060353
42265	6	6	0
42267	1	3	0.378144
42273	3	3	0
42274	2	2	0
42278	1	1	0
42304	1	5	0.794164
42306	1	1	0
42311	2	8	0.602038
42323	1	1	0
42325	2	6	0.378144
42326	3	9	0.375223
42327	2	19	0.604124
42340	1	5	0.794164
42351	3	3	0
42391	2	60	0.00123548
42447	2	2	0
42462	1	8	0.794164
42472	1	18	0.36352
42475	2	24	0.378144
42493	8	60	0.378144
42531	3	22	0.753756
42542	7	18	0.124795
42551	1	7	0.794164
42552	4	20	0.794164
42554	2	8	0.602038
42593	7	47	0.608049
42594	5	14	0.22408
42595	1	1	0
42632	2	40	0.048701
42692	1	5	0.794164
42711	1	4	0.553551
42723	1	2	0.193148
42733	2	25	0.353878
42742	1	17	0.378144
42743	2	3	0.060353
42744	2	7	0.501328
42752	3	26	0.553551
42754	1	5	0.794164
42755	1	4	0.553551
42759	5	11	0.0904349
42769	6	10	0.00894854
42770	2	4	0.173438
42771	3	9	0.375223
42775	1	1	0
42776	1	1	0
42780	2	2	0
42789	4	8	0.0803337
42790	1	2	0.193148
42795	7	24	0.378144
42921	1	2	0.193148
42953	2	7	0.501328
42981	6	54	0.236946
42982	2	5	0.263197
42983	1	1	0
42985	4	7	0.0415075
42986	1	2	0.193148
42987	1	9	0.794164
42994	1	4	0.553551
42997	1	1	0
43000	1	1	0
43001	5	15	0.28746
43004	1	1	0
43010	2	19	0.604124
43017	1	1	0
43029	2	6	0.378144
43030	1	3	0.378144
43039	2	2	0
43041	1	1	0
43044	6	14	0.0911042
43046	1	9	0.794164
43049	1	1	0
43060	1	1	0
43062	1	1	0
43065	29	132	0.753756
43066	43	178	0.378144
43067	1	2	0.193148
43085	7	24	0.378144
43086	4	10	0.193148
43087	5	28	0.794164
43097	1	2	0.193148
43101	1	5	0.794164
43103	1	2	0.193148
43117	1	3	0.378144
43122	3	12	0.608049
43123	18	62	0.193148
43124	9	20	0.0260752
43129	1	4	0.553551
43153	1	9	0.794164
43154	4	27	0.765243
43161	60	111	1.86179e-14
43162	11	11	0
43171	5	9	0.0286386
43200	2	14	0.794164
43248	2	2	0
43254	3	6	0.122182
43276	1	1	0
43278	2	9	0.711122
43279	1	3	0.378144
43280	5	16	0.371848
43297	1	3	0.378144
43312	33	104	0.0210041
43323	1	1	0
43330	3	7	0.193148
43353	1	1	0
43371	1	2	0.193148
43372	1	1	0
43378	1	2	0.193148
43388	2	9	0.711122
43392	1	9	0.794164
43393	2	11	0.794164
43401	4	26	0.794164
43405	3	9	0.375223
43406	1	28	0.0879471
43407	2	15	0.794164
43408	1	14	0.553551
43409	2	7	0.501328
43410	4	48	0.128165
43418	1	1	0
43433	10	28	0.121573
43434	4	12	0.329316
43457	1	1	0
43461	1	1	0
43471	1	1	0
43473	2	10	0.794164
43484	4	13	0.378144
43488	30	49	1.13551e-09
43504	2	4	0.173438
43506	1	2	0.193148
43507	2	15	0.794164
43508	1	6	0.794164
43517	1	8	0.794164
43518	1	4	0.553551
43523	2	10	0.794164
43524	7	48	0.568766
43525	1	15	0.501328
43536	8	24	0.194637
43537	1	8	0.794164
43542	3	11	0.547766
43547	18	107	0.571098
43550	1	1	0
43551	1	6	0.794164
43570	1	2	0.193148
43586	1	7	0.794164
43588	1	10	0.794164
43618	1	2	0.193148
43619	2	5	0.263197
43627	1	20	0.263197
43647	2	23	0.40991
43666	9	20	0.0260752
43687	34	139	0.378289
43928	13	19	9.76821e-06
43966	2	16	0.782616
43967	2	14	0.794164
44030	4	7	0.0415075
44088	1	1	0
44111	1	1	0
44205	1	1	0
44206	1	2	0.193148
44208	2	2	0
44211	1	1	0
44255	2	7	0.501328
44257	5	6	0.000717677
44267	7	56	0.352081
44319	1	6	0.794164
44320	1	4	0.553551
44321	2	4	0.173438
44331	1	17	0.378144
44334	1	1	0
44336	1	2	0.193148
44381	1	1	0
44458	1	15	0.501328
44528	1	1	0
44565	1	1	0
44597	1	2	0.193148
44598	1	2	0.193148
44770	1	2	0.193148
44772	1	7	0.794164
44773	1	1	0
44783	1	1	0
44794	1	2	0.193148
44804	2	2	0
44829	1	2	0.193148
44849	1	6	0.794164
44860	1	1	0
44878	2	2	0
45022	6	14	0.0911042
45039	7	9	0.000228992
45046	1	3	0.378144
45047	2	3	0.060353
45055	1	10	0.794164
45056	1	4	0.553551
45059	1	2	0.193148
45060	1	4	0.553551
45070	3	6	0.122182
45071	1	3	0.378144
45078	1	3	0.378144
45083	1	1	0
45086	1	8	0.794164
45087	31	85	0.00204325
45089	2	4	0.173438
45104	1	5	0.794164
45109	2	7	0.501328
45116	1	3	0.378144
45141	1	2	0.193148
45165	1	24	0.173438
45176	3	7	0.193148
45184	4	16	0.606627
45190	3	6	0.122182
[truncated: 1,570 more rows]

## Sheet: Opossum
GO term	hits	chip	p-values (BH correction)
2	2	5	0.234378
12	1	8	0.811702
23	1	1	0
27	1	2	0.178839
28	1	4	0.538644
45	9	27	0.139615
54	1	1	0
56	1	1	0
70	2	9	0.66558
76	1	6	0.811702
77	4	19	0.740359
79	5	16	0.295996
82	10	54	0.811702
83	2	12	0.811702
86	8	46	0.811702
122	62	349	0.811702
132	7	16	0.0397112
147	1	1	0
154	2	2	0
165	20	105	0.811702
183	2	3	0.0502188
184	14	22	6.31039e-06
186	9	22	0.0328648
187	6	50	0.521085
188	3	14	0.721905
209	39	116	0.000485823
226	6	42	0.770487
244	7	10	0.00049996
245	4	4	0
266	8	14	0.00227472
278	8	50	0.811702
281	3	25	0.740359
288	2	5	0.234378
289	6	16	0.132726
290	1	2	0.178839
294	1	1	0
301	1	1	0
302	1	5	0.66558
338	1	2	0.178839
349	1	1	0
375	7	7	0
380	5	9	0.0192651
381	8	30	0.374831
387	1	17	0.516075
395	1	1	0
398	61	101	0
413	6	11	0.0120319
416	1	1	0
422	6	13	0.0410001
423	4	5	0.00227472
451	2	2	0
454	1	1	0
455	1	1	0
460	5	6	0.000453755
462	5	6	0.000453755
467	5	6	0.000453755
470	4	5	0.00227472
479	1	1	0
495	1	1	0
712	1	5	0.66558
715	4	8	0.058594
717	2	6	0.364052
720	2	2	0
722	2	4	0.147345
723	1	16	0.548186
724	10	44	0.602764
727	3	6	0.0958887
731	2	5	0.234378
738	1	2	0.178839
819	1	2	0.178839
902	7	36	0.811702
910	1	1	0
956	5	6	0.000453755
958	1	3	0.364052
962	3	3	0
965	2	2	0
971	1	1	0
972	1	3	0.364052
973	1	1	0
1113	1	1	0
1501	8	57	0.66558
1503	6	31	0.811702
1508	1	8	0.811702
1510	3	7	0.169163
1514	1	6	0.811702
1522	1	2	0.178839
1523	2	23	0.54173
1525	16	92	0.811702
1541	2	15	0.811702
1542	1	3	0.364052
1553	1	2	0.178839
1554	1	2	0.178839
1556	1	8	0.811702
1558	4	27	0.811702
1561	1	4	0.538644
1568	3	13	0.66558
1569	2	19	0.740359
1570	5	25	0.811702
1573	1	2	0.178839
1574	2	7	0.472332
1578	1	11	0.811702
1649	5	42	0.560051
1654	1	10	0.811702
1656	1	7	0.811702
1657	1	15	0.609544
1658	1	14	0.66558
1659	1	8	0.811702
1666	15	66	0.545111
1667	1	2	0.178839
1675	1	7	0.811702
1676	1	11	0.811702
1678	1	8	0.811702
1682	2	5	0.234378
1701	21	76	0.144798
1702	2	6	0.364052
1707	3	9	0.323501
1708	1	14	0.66558
1731	3	3	0
1732	7	7	0
1736	1	5	0.66558
1754	1	2	0.178839
1755	3	22	0.811702
1756	3	16	0.811702
1759	1	6	0.811702
1764	7	47	0.810321
1774	1	6	0.811702
1778	1	5	0.66558
1780	1	5	0.66558
1782	4	7	0.0298784
1817	1	6	0.811702
1822	8	44	0.811702
1824	2	6	0.364052
1825	3	8	0.226678
1827	1	1	0
1828	1	1	0
1833	2	3	0.0502188
1836	2	2	0
1837	4	17	0.631186
1843	3	25	0.740359
1878	1	2	0.178839
1880	1	1	0
1881	2	4	0.147345
1887	2	3	0.0502188
1889	7	28	0.51416
1890	5	16	0.295996
1892	4	10	0.163158
1893	1	5	0.66558
1894	1	6	0.811702
1895	1	8	0.811702
1913	1	5	0.66558
1920	1	3	0.364052
1921	1	4	0.538644
1922	2	2	0
1932	3	12	0.569574
1933	5	24	0.7485
1934	10	74	0.538644
1935	2	8	0.571789
1937	2	12	0.811702
1938	8	40	0.811702
1942	4	19	0.740359
1944	3	7	0.169163
1946	1	6	0.811702
1947	3	31	0.505043
1952	1	5	0.66558
1955	2	3	0.0502188
1957	1	3	0.364052
1958	2	11	0.811702
1959	1	3	0.364052
1967	2	5	0.234378
1974	2	13	0.811702
1975	1	13	0.730219
2011	1	5	0.66558
2038	1	2	0.178839
2040	6	23	0.468432
2042	2	11	0.811702
2051	1	3	0.364052
2052	1	13	0.730219
2062	1	15	0.609544
2063	3	13	0.66558
2064	1	7	0.811702
2084	4	6	0.0109396
2088	2	16	0.811702
2089	1	7	0.811702
2090	1	2	0.178839
2091	1	2	0.178839
2092	2	15	0.811702
2098	6	7	8.92419e-05
2101	1	1	0
2143	1	1	0
2154	1	2	0.178839
2181	2	3	0.0502188
2183	1	1	0
2188	1	1	0
2191	1	1	0
2218	2	4	0.147345
2223	14	29	0.000691802
2224	1	12	0.790027
2230	1	4	0.538644
2237	1	2	0.178839
2244	5	22	0.66558
2248	1	1	0
2250	1	42	0.0148073
2262	1	1	0
2265	1	2	0.178839
2281	2	2	0
2286	1	3	0.364052
2326	1	2	0.178839
2329	1	1	0
2376	1	9	0.811702
2446	1	2	0.178839
2474	3	6	0.0958887
2479	12	18	1.32869e-05
2576	2	38	0.11836
2634	2	3	0.0502188
2635	1	2	0.178839
2677	1	1	0
2687	1	4	0.538644
2711	1	2	0.178839
2726	1	3	0.364052
2735	1	1	0
2739	1	1	0
2755	2	10	0.740359
2756	2	5	0.234378
2821	1	3	0.364052
2862	2	3	0.0502188
2865	1	3	0.364052
2866	1	2	0.178839
2920	1	1	0
2931	2	24	0.518177
2943	2	2	0
3007	2	9	0.66558
3009	1	6	0.811702
3014	1	3	0.364052
3015	1	3	0.364052
3016	3	5	0.0433069
3085	1	6	0.811702
3094	1	5	0.66558
3130	1	1	0
3148	2	17	0.811702
3151	3	16	0.811702
3158	1	4	0.538644
3162	1	1	0
3170	1	4	0.538644
3176	2	2	0
3177	2	2	0
3180	1	18	0.458412
3181	3	7	0.169163
3183	1	3	0.364052
3186	1	2	0.178839
3197	1	7	0.811702
3203	3	9	0.323501
3208	1	6	0.811702
3209	1	1	0
3222	2	3	0.0502188
3223	1	2	0.178839
3229	1	2	0.178839
3231	1	3	0.364052
3247	1	1	0
3252	1	1	0
3279	1	6	0.811702
3281	3	13	0.66558
3283	1	5	0.66558
3308	1	1	0
3332	1	1	0
3333	4	19	0.740359
3341	2	24	0.518177
3342	1	1	0
3344	1	4	0.538644
3374	2	2	0
3376	1	3	0.364052
3383	1	2	0.178839
3400	1	2	0.178839
3406	1	3	0.364052
3407	2	9	0.66558
3416	1	6	0.811702
3417	1	3	0.364052
3418	1	1	0
5975	5	32	0.811702
5977	1	11	0.811702
6004	3	4	0.0112348
6006	3	23	0.811702
6013	1	4	0.538644
6024	3	12	0.569574
6027	1	7	0.811702
6029	1	3	0.364052
6072	1	1	0
6085	1	1	0
6089	1	2	0.178839
6103	1	10	0.811702
6110	3	15	0.790027
6111	1	4	0.538644
6119	1	2	0.178839
6123	1	1	0
6139	2	9	0.66558
6164	1	3	0.364052
6165	1	5	0.66558
6167	1	1	0
6177	3	3	0
6189	1	1	0
6193	1	1	0
6195	1	5	0.66558
6207	1	1	0
6227	1	1	0
6233	1	1	0
6235	1	1	0
6256	1	1	0
6259	1	9	0.811702
6260	15	73	0.751795
6261	9	21	0.0220747
6264	6	10	0.00551596
6265	7	11	0.00149427
6267	3	5	0.0433069
6268	3	9	0.323501
6270	2	17	0.811702
6271	1	3	0.364052
6281	28	86	0.0069875
6282	1	1	0
6283	7	29	0.542572
6284	4	16	0.548711
6287	1	4	0.538644
6289	8	12	0.000387838
6293	2	6	0.364052
6294	7	19	0.113718
6295	5	9	0.0192651
6296	2	9	0.66558
6298	1	26	0.178839
6301	1	2	0.178839
6302	5	28	0.811702
6303	7	26	0.388792
6306	2	12	0.811702
6307	1	5	0.66558
6308	1	1	0
6309	5	7	0.00248828
6310	9	28	0.169163
6323	1	1	0
6325	5	30	0.811702
6335	1	3	0.364052
6336	1	3	0.364052
6338	8	38	0.740359
6342	3	6	0.0958887
6343	1	1	0
6344	1	1	0
6346	1	4	0.538644
6348	1	2	0.178839
6351	13	32	0.00978948
6353	1	2	0.178839
6355	31	149	0.66558
6356	1	1	0
6357	42	220	0.811702
6360	2	2	0
6361	14	18	6.65686e-08
6362	7	10	0.00049996
6363	7	9	0.000124776
6364	30	49	1.12001e-10
6366	32	98	0.00327541
6367	22	85	0.200641
6368	34	53	7.72083e-13
6369	7	9	0.000124776
6370	6	15	0.0937695
6376	4	9	0.1054
6378	3	6	0.0958887
6379	2	2	0
6383	5	9	0.0192651
6388	7	11	0.00149427
6396	3	14	0.721905
6397	20	52	0.00245946
6400	7	15	0.0244214
6401	5	7	0.00248828
6402	5	7	0.00248828
6403	1	1	0
6405	9	16	0.00145711
6406	30	79	0.000203778
6407	1	1	0
6409	4	14	0.403626
6412	10	22	0.00872867
6413	35	39	0
6414	2	4	0.147345
6415	1	3	0.364052
6417	5	22	0.66558
6418	5	8	0.0081535
6421	1	1	0
6423	1	1	0
6432	2	2	0
6436	1	1	0
6446	11	15	5.55389e-06
6448	1	1	0
6449	5	5	0
6450	1	1	0
6457	23	52	6.94505e-05
6463	1	1	0
6464	4	26	0.811702
6465	3	5	0.0433069
6468	48	241	0.769159
6469	2	22	0.588958
6470	22	74	0.0581855
6471	5	23	0.706815
6474	1	2	0.178839
6475	1	4	0.538644
6476	12	14	4.77155e-08
6477	1	1	0
6479	3	11	0.496304
6481	2	3	0.0502188
6482	3	6	0.0958887
6486	9	38	0.541429
6487	6	28	0.730219
6488	3	6	0.0958887
6489	1	4	0.538644
6490	2	2	0
6493	9	24	0.0603714
6497	3	5	0.0433069
6499	1	1	0
6501	1	2	0.178839
6506	7	15	0.0244214
6508	17	150	0.0673593
6509	23	34	7.76482e-10
6511	42	148	0.0148073
6513	3	20	0.811702
6515	3	7	0.169163
6516	2	6	0.364052
6517	8	9	3.24963e-06
6520	1	9	0.811702
6521	9	13	9.67372e-05
6536	1	5	0.66558
6541	1	6	0.811702
6556	4	9	0.1054
6564	1	2	0.178839
6574	1	4	0.538644
6590	1	6	0.811702
6605	3	17	0.811702
6606	5	29	0.811702
6607	1	4	0.538644
6611	2	12	0.811702
6612	3	19	0.811702
6613	3	4	0.0112348
6614	4	4	0
6616	2	2	0
6620	4	6	0.0109396
6621	1	3	0.364052
6622	5	15	0.231062
6623	2	6	0.364052
6625	6	19	0.241745
6626	5	8	0.0081535
6629	7	38	0.811702
6631	6	25	0.571789
6633	2	17	0.811702
6635	3	33	0.409597
6637	1	9	0.811702
6641	1	4	0.538644
6642	2	2	0
6644	2	16	0.811702
6646	8	14	0.00227472
6654	4	12	0.271109
6656	3	20	0.811702
6657	1	3	0.364052
6658	1	2	0.178839
6661	12	50	0.489129
6665	4	8	0.058594
6672	1	5	0.66558
6677	1	1	0
6687	3	14	0.721905
6691	1	5	0.66558
6693	2	5	0.234378
6695	5	21	0.59172
6700	1	7	0.811702
6701	1	2	0.178839
6702	1	3	0.364052
6730	2	9	0.66558
6741	1	2	0.178839
6744	1	24	0.217926
6750	2	9	0.66558
6751	1	2	0.178839
6760	1	1	0
6782	2	4	0.147345
6783	4	8	0.058594
6784	1	1	0
6788	1	1	0
6797	1	1	0
6801	1	13	0.730219
6805	1	12	0.790027
6807	1	3	0.364052
6810	2	16	0.811702
6811	1	43	0.0123664
6812	2	16	0.811702
6813	3	32	0.462058
6814	2	24	0.518177
6816	3	35	0.364052
6820	2	9	0.66558
6821	2	24	0.518177
6825	1	4	0.538644
6829	3	6	0.0958887
6839	5	9	0.0192651
6850	1	1	0
6851	2	16	0.811702
6858	2	3	0.0502188
6869	2	15	0.811702
6874	6	55	0.364052
6879	4	19	0.740359
6882	1	10	0.811702
6884	3	7	0.169163
6885	1	5	0.66558
6886	29	123	0.338997
6887	8	39	0.787379
6888	45	87	1.29078e-11
6890	24	41	3.45854e-08
6891	15	18	2.8627e-09
6893	3	13	0.66558
6896	1	2	0.178839
6897	10	62	0.811702
6898	7	33	0.740359
6900	2	4	0.147345
6904	3	12	0.569574
6906	2	17	0.811702
6907	1	4	0.538644
6914	25	61	0.000169352
6915	33	178	0.811702
6919	5	28	0.811702
6925	1	1	0
6935	3	23	0.811702
6936	1	28	0.147073
6937	1	7	0.811702
6939	1	7	0.811702
6952	3	14	0.721905
6953	1	7	0.811702
6954	16	104	0.66558
6955	4	65	0.0288995
6959	1	12	0.790027
6970	4	10	0.163158
6974	16	105	0.648816
6977	8	22	0.0965198
6978	1	2	0.178839
6979	9	42	0.710475
6983	9	9	0
6986	8	18	0.0237556
6990	1	1	0
6995	1	4	0.538644
6996	2	5	0.234378
6997	6	7	8.92419e-05
6998	6	9	0.00207459
7004	3	20	0.811702
7005	18	39	0.000238511
7007	1	1	0
7010	6	49	0.538644
7015	1	37	0.0357722
7018	2	45	0.0438134
7020	1	8	0.811702
7021	2	4	0.147345
7023	2	5	0.234378
7029	13	21	2.29203e-05
7030	24	53	2.74438e-05
7031	9	14	0.000276153
7032	6	16	0.132726
7033	1	5	0.66558
7034	1	3	0.364052
7040	3	17	0.811702
7041	4	9	0.1054
7042	3	3	0
7043	2	20	0.678156
7049	17	72	0.452449
7050	12	53	0.588958
7051	1	7	0.811702
7059	6	33	0.811702
7062	4	8	0.058594
7064	2	4	0.147345
7077	2	5	0.234378
7080	4	14	0.403626
7084	3	5	0.0433069
7088	1	5	0.66558
7089	1	1	0
7093	4	20	0.811702
7094	2	11	0.811702
7095	1	6	0.811702
7096	1	5	0.66558
7097	2	4	0.147345
7098	2	19	0.740359
7100	1	3	0.364052
7129	1	7	0.811702
7131	1	11	0.811702
7140	1	8	0.811702
7141	1	11	0.811702
7143	1	3	0.364052
7155	6	143	2.40288e-06
7159	2	11	0.811702
7160	2	35	0.173074
7162	3	19	0.811702
7163	2	17	0.811702
7165	53	369	0.0999784
7166	3	58	0.0233576
7169	5	54	0.21815
7172	1	2	0.178839
7173	5	37	0.740359
7175	5	6	0.000453755
7178	1	4	0.538644
7179	13	32	0.00978948
7185	1	2	0.178839
7186	13	248	4.04388e-09
7188	4	18	0.66888
7189	1	64	0.000262411
7204	1	50	0.00350364
7212	1	3	0.364052
7213	2	6	0.364052
7215	3	12	0.569574
7219	9	58	0.811702
7220	6	8	0.000564615
7221	5	18	0.403626
7223	1	22	0.288932
7224	2	38	0.11836
7229	6	33	0.811702
7231	1	4	0.538644
7249	16	34	0.000412911
7250	1	5	0.66558
7252	2	5	0.234378
7254	1	21	0.332976
7257	3	18	0.811702
7259	3	10	0.388792
7264	4	32	0.702708
7265	5	27	0.811702
7266	8	27	0.2508
7267	4	72	0.0106912
7268	1	100	2.28498e-07
7269	3	21	0.811702
7275	21	165	0.154901
7281	4	8	0.058594
7283	16	97	0.811702
7284	1	1	0
7286	4	27	0.811702
7289	1	5	0.66558
7292	1	8	0.811702
7296	2	3	0.0502188
7338	1	11	0.811702
7339	2	10	0.740359
7346	8	36	0.66558
7368	4	33	0.66558
7369	2	9	0.66558
7398	2	5	0.234378
7399	9	109	0.0151016
7405	2	5	0.234378
7409	3	24	0.79663
7411	6	105	0.00101022
7416	1	23	0.246662
7417	4	52	0.147345
7420	12	80	0.66558
7498	1	11	0.811702
7507	14	71	0.811702
7517	3	31	0.505043
7519	1	18	0.458412
7565	1	25	0.18572
7566	4	15	0.495309
7568	9	59	0.784153
7569	1	8	0.811702
7584	2	21	0.66431
7585	1	13	0.730219
7595	3	14	0.721905
7596	10	66	0.740359
7599	1	1	0
7601	8	74	0.227596
7603	2	4	0.147345
7605	3	56	0.0314468
7608	1	10	0.811702
7611	6	31	0.811702
7613	3	32	0.462058
7623	1	24	0.217926
7625	1	5	0.66558
7626	2	32	0.219131
7628	2	9	0.66558
8015	1	11	0.811702
8033	3	6	0.0958887
8053	1	14	0.66558
8089	2	12	0.811702
8104	5	22	0.66558
8150	25	123	0.744381
8154	1	4	0.538644
8156	1	5	0.66558
8202	1	4	0.538644
8203	6	31	0.811702
8206	2	7	0.472332
8209	1	8	0.811702
8210	1	2	0.178839
8219	2	9	0.66558
8277	3	21	0.811702
8283	10	53	0.811702
8284	21	230	0.00035534
8285	25	154	0.66558
8286	4	37	0.53542
8299	2	4	0.147345
8306	1	8	0.811702
8333	7	24	0.305362
8334	9	12	2.73197e-05
8340	1	6	0.811702
8344	4	21	0.811702
8354	1	2	0.178839
8360	18	69	0.235362
8361	2	8	0.571789
8380	22	47	3.10938e-05
8406	1	2	0.178839
8535	2	2	0
8542	3	19	0.811702
8543	17	163	0.0216195
8584	4	40	0.40028
8589	1	10	0.811702
8593	1	11	0.811702
8595	1	4	0.538644
8610	1	3	0.364052
8611	2	6	0.364052
8612	4	4	0
8625	2	6	0.364052
8630	2	19	0.740359
8631	1	7	0.811702
8637	1	4	0.538644
8643	2	9	0.66558
8645	1	8	0.811702
8654	4	10	0.163158
9048	2	5	0.234378
9060	3	11	0.496304
9062	2	12	0.811702
9083	1	11	0.811702
9100	2	3	0.0502188
9108	2	3	0.0502188
9113	1	1	0
9117	1	3	0.364052
9142	1	4	0.538644
9143	1	1	0
9168	2	3	0.0502188
9200	1	1	0
9204	1	1	0
9220	1	1	0
9225	1	1	0
9234	3	3	0
9235	4	6	0.0109396
9263	1	3	0.364052
9267	7	29	0.542572
9299	1	4	0.538644
9301	2	4	0.147345
9303	2	2	0
9306	6	14	0.060611
9311	2	7	0.472332
9312	1	9	0.811702
9313	2	4	0.147345
9314	1	10	0.811702
9396	1	1	0
9408	7	16	0.0397112
9409	1	15	0.609544
9411	2	14	0.811702
9438	2	3	0.0502188
9451	1	1	0
9597	2	6	0.364052
9611	1	23	0.246662
9612	2	21	0.66431
9615	5	17	0.364052
9617	2	32	0.219131
9620	2	3	0.0502188
9636	4	20	0.811702
9649	2	3	0.0502188
9650	3	4	0.0112348
9651	1	4	0.538644
9653	3	29	0.571789
9725	1	10	0.811702
9749	8	23	0.129576
9755	2	21	0.66431
9791	8	29	0.361411
9792	1	6	0.811702
9838	3	5	0.0433069
9880	1	9	0.811702
9887	8	47	0.811702
9888	1	19	0.393826
9895	1	1	0
9952	2	27	0.365919
9966	2	5	0.234378
9967	6	32	0.811702
9968	3	19	0.811702
9988	1	1	0
9992	1	5	0.66558
10033	2	12	0.811702
10034	1	1	0
10039	2	5	0.234378
10042	1	3	0.364052
10043	1	9	0.811702
10044	1	4	0.538644
10165	1	9	0.811702
10212	3	27	0.66558
10224	1	3	0.364052
10225	2	3	0.0502188
10226	1	4	0.538644
10256	1	2	0.178839
10259	3	11	0.496304
10265	1	3	0.364052
10273	1	2	0.178839
10288	1	10	0.811702
10310	1	2	0.178839
10332	1	7	0.811702
10389	1	23	0.246662
10390	2	7	0.472332
10458	2	4	0.147345
10467	2	9	0.66558
10468	12	59	0.796121
10498	5	6	0.000453755
10499	7	9	0.000124776
10501	2	2	0
10506	6	19	0.241745
10507	4	14	0.403626
10508	7	26	0.388792
10529	1	5	0.66558
10569	1	9	0.811702
10573	1	3	0.364052
10575	4	17	0.631186
10586	1	8	0.811702
10587	1	2	0.178839
10591	1	2	0.178839
10594	1	2	0.178839
10595	6	37	0.811702
10603	1	1	0
10606	2	4	0.147345
10608	3	11	0.496304
10613	2	15	0.811702
10614	1	8	0.811702
10628	33	178	0.811702
10629	20	104	0.811702
10632	2	3	0.0502188
10633	2	7	0.472332
10634	2	13	0.811702
10637	2	4	0.147345
10667	3	10	0.388792
10705	1	1	0
10715	1	2	0.178839
10717	2	5	0.234378
10718	2	15	0.811702
10719	2	10	0.740359
10730	1	2	0.178839
10737	1	4	0.538644
10744	1	3	0.364052
10761	3	5	0.0433069
10762	1	3	0.364052
10763	3	7	0.169163
10764	1	2	0.178839
10793	3	5	0.0433069
10800	2	12	0.811702
10801	3	9	0.323501
10803	9	16	0.00145711
10812	1	4	0.538644
10815	1	4	0.538644
10817	1	2	0.178839
10820	2	5	0.234378
10821	6	10	0.00551596
10823	1	1	0
10824	3	5	0.0433069
10831	1	4	0.538644
10833	1	4	0.538644
10839	1	5	0.66558
10862	9	40	0.64598
10863	1	9	0.811702
10866	1	1	0
10870	1	4	0.538644
10875	1	10	0.811702
10876	1	1	0
10883	1	2	0.178839
10884	2	4	0.147345
10890	1	1	0
10891	1	2	0.178839
10894	1	4	0.538644
10898	2	2	0
10906	3	9	0.323501
10918	1	2	0.178839
10922	1	2	0.178839
10923	1	21	0.332976
10934	1	2	0.178839
10941	1	2	0.178839
10942	1	13	0.730219
10951	3	32	0.462058
10952	1	7	0.811702
10955	1	4	0.538644
10956	1	1	0
10957	1	1	0
10961	1	2	0.178839
10971	2	11	0.811702
10972	11	19	0.000276153
10975	1	11	0.811702
10976	3	50	0.0693785
10977	5	21	0.59172
10991	1	4	0.538644
10992	1	3	0.364052
10994	1	1	0
10996	2	7	0.472332
10998	1	1	0
12501	1	2	0.178839
14002	1	8	0.811702
14003	4	6	0.0109396
14032	1	8	0.811702
14033	1	3	0.364052
14065	1	17	0.516075
14067	1	6	0.811702
14068	5	51	0.294458
14070	3	13	0.66558
14075	1	2	0.178839
14823	2	20	0.678156
14824	1	9	0.811702
14842	1	5	0.66558
14850	3	7	0.169163
14911	5	12	0.101526
14916	2	3	0.0502188
15012	1	10	0.811702
15014	2	5	0.234378
15031	40	126	0.00166624
15693	1	11	0.811702
15698	2	6	0.364052
15734	1	5	0.66558
15803	1	1	0
15804	1	9	0.811702
15810	1	4	0.538644
15817	1	1	0
15867	1	11	0.811702
15871	1	5	0.66558
15884	1	6	0.811702
15886	1	5	0.66558
15888	2	4	0.147345
15917	1	1	0
15937	3	9	0.323501
15939	1	1	0
15949	2	8	0.571789
15961	1	1	0
16024	2	4	0.147345
16032	43	129	0.000291489
16042	1	16	0.548186
16050	1	7	0.811702
16052	1	1	0
16055	12	87	0.516075
16070	7	12	0.00356035
16071	1	1	0
16075	3	7	0.169163
16076	2	2	0
16080	1	1	0
16125	1	5	0.66558
16139	3	5	0.0433069
16180	2	5	0.234378
16182	1	1	0
16185	1	3	0.364052
16188	1	3	0.364052
16189	1	2	0.178839
16192	12	56	0.681184
16197	10	30	0.115651
16226	5	8	0.0081535
16233	1	10	0.811702
16236	20	50	0.00132525
16239	5	14	0.178839
16241	21	48	0.000188261
16242	2	2	0
16246	1	2	0.178839
16254	2	7	0.472332
16256	3	3	0
16266	8	24	0.161328
16310	5	30	0.811702
16311	2	43	0.0565481
16320	1	1	0
16340	1	1	0
16358	2	16	0.811702
16446	1	8	0.811702
16477	9	73	0.380608
16485	8	21	0.0706507
16525	2	44	0.0502188
16557	4	4	0
16558	4	6	0.0109396
16559	5	7	0.00248828
16560	3	4	0.0112348
16567	67	248	0.00556321
16570	2	2	0
16571	1	4	0.538644
16573	1	8	0.811702
16574	1	3	0.364052
16575	7	14	0.0141246
16576	3	4	0.0112348
16578	1	4	0.538644
16579	28	117	0.305362
16925	3	42	0.178839
16973	2	6	0.364052
17085	1	2	0.178839
17126	1	1	0
17145	2	4	0.147345
17148	9	27	0.139615
17157	4	9	0.1054
17183	4	8	0.058594
17196	2	2	0
18022	1	5	0.66558
18023	1	1	0
18026	1	7	0.811702
18027	1	3	0.364052
18063	1	1	0
18105	14	76	0.811702
18107	8	44	0.811702
18108	8	92	0.0464625
18126	2	3	0.0502188
18146	1	11	0.811702
18158	2	2	0
18230	6	16	0.132726
18242	1	3	0.364052
18243	1	4	0.538644
18279	7	21	0.178839
18323	1	1	0
18342	1	1	0
18344	2	2	0
18345	6	13	0.0410001
18394	1	1	0
18395	2	2	0
18401	1	5	0.66558
19058	6	10	0.00551596
19064	1	3	0.364052
19068	1	3	0.364052
19074	1	1	0
19076	2	2	0
19079	1	4	0.538644
19083	3	13	0.66558
19087	2	2	0
19100	1	2	0.178839
19216	6	34	0.811702
19221	17	108	0.683445
19236	1	1	0
19249	1	1	0
19287	1	1	0
19348	3	3	0
19370	4	12	0.271109
19371	1	8	0.811702
19377	1	1	0
19417	1	1	0
19430	1	3	0.364052
19432	5	10	0.0388222
19511	2	3	0.0502188
19626	1	2	0.178839
19673	1	1	0
19674	1	15	0.609544
19722	2	31	0.2443
19725	2	4	0.147345
19827	5	16	0.295996
19878	1	1	0
19882	1	6	0.811702
19883	1	1	0
19886	7	30	0.592761
19896	1	5	0.66558
19915	1	4	0.538644
19935	1	1	0
19941	1	1	0
19953	2	4	0.147345
19985	1	9	0.811702
21502	1	3	0.364052
21510	1	7	0.811702
21537	1	4	0.538644
21549	3	15	0.790027
21554	1	1	0
21589	1	2	0.178839
21680	2	4	0.147345
21691	1	2	0.178839
21697	1	2	0.178839
21702	1	6	0.811702
21756	1	6	0.811702
21762	3	9	0.323501
21766	5	29	0.811702
21795	2	4	0.147345
21817	1	1	0
21861	1	3	0.364052
21870	1	1	0
21895	1	4	0.538644
21904	1	4	0.538644
21915	1	14	0.66558
21955	1	3	0.364052
21978	1	1	0
21987	5	25	0.811702
22008	3	14	0.721905
22010	1	7	0.811702
22011	1	11	0.811702
22408	1	5	0.66558
22409	1	2	0.178839
22604	3	11	0.496304
22614	1	3	0.364052
22615	1	2	0.178839
22617	5	19	0.48194
22900	5	22	0.66558
22904	2	7	0.472332
23014	4	21	0.811702
23016	1	3	0.364052
30010	2	13	0.811702
30030	4	14	0.403626
30032	2	16	0.811702
30033	3	5	0.0433069
30036	11	52	0.728146
30042	3	3	0
30043	1	1	0
30048	1	10	0.811702
30071	1	3	0.364052
30073	3	15	0.790027
30097	4	26	0.811702
30100	3	18	0.811702
30101	1	4	0.538644
30111	2	10	0.740359
30148	1	24	0.217926
30149	5	6	0.000453755
30150	1	5	0.66558
30154	21	152	0.304095
30155	2	23	0.54173
30157	1	3	0.364052
30163	6	14	0.060611
30166	3	13	0.66558
30168	4	34	0.639048
30174	1	3	0.364052
30177	3	27	0.66558
30178	2	33	0.190518
30182	2	50	0.0200519
30183	3	23	0.811702
30194	1	4	0.538644
30198	6	101	0.00183454
30199	3	13	0.66558
30203	1	3	0.364052
30204	2	3	0.0502188
30205	1	2	0.178839
30206	1	11	0.811702
30208	2	5	0.234378
30210	2	7	0.472332
30213	4	5	0.00227472
30214	5	9	0.0192651
30216	4	25	0.811702
30218	2	16	0.811702
30220	2	8	0.571789
30224	1	7	0.811702
30225	1	6	0.811702
30242	1	3	0.364052
30259	1	5	0.66558
30263	1	3	0.364052
30278	1	4	0.538644
30279	1	7	0.811702
30282	5	27	0.811702
30301	5	6	0.000453755
30307	11	28	0.0251864
30308	9	44	0.790027
30316	2	11	0.811702
30317	1	23	0.246662
30324	1	30	0.105731
30325	1	9	0.811702
30326	1	16	0.548186
30327	4	4	0
30328	1	1	0
30330	3	10	0.388792
30334	3	25	0.740359
30335	13	93	0.516075
30336	9	51	0.811702
30382	1	2	0.178839
30422	2	10	0.740359
30433	27	37	1.11473e-12
30488	8	14	0.00227472
30490	4	6	0.0109396
30500	2	4	0.147345
30501	3	16	0.811702
30502	1	3	0.364052
30509	23	71	0.017357
30511	3	14	0.721905
30512	10	31	0.146462
30513	2	12	0.811702
30514	5	23	0.706815
30516	1	5	0.66558
30518	1	2	0.178839
30520	1	8	0.811702
30521	1	12	0.790027
30522	2	14	0.811702
30534	2	9	0.66558
30574	2	18	0.799773
30579	3	4	0.0112348
30641	1	1	0
30705	1	10	0.811702
30730	1	2	0.178839
30833	1	9	0.811702
30834	1	1	0
30836	1	3	0.364052
30837	2	9	0.66558
30850	1	6	0.811702
30855	1	21	0.332976
30859	2	3	0.0502188
30865	1	5	0.66558
30866	5	14	0.178839
30889	1	7	0.811702
30900	2	12	0.811702
30901	1	9	0.811702
30948	1	8	0.811702
30949	3	14	0.721905
30950	2	3	0.0502188
30953	2	5	0.234378
30961	1	1	0
30968	20	32	9.48776e-08
30970	9	10	6.16198e-07
31000	1	4	0.538644
31018	1	9	0.811702
31023	1	4	0.538644
31032	5	19	0.48194
31047	4	13	0.361411
31053	1	2	0.178839
31054	5	12	0.101526
31062	2	2	0
31063	1	2	0.178839
31065	1	1	0
31098	4	21	0.811702
31100	5	16	0.295996
31111	1	1	0
31115	1	3	0.364052
31116	3	13	0.66558
31118	1	1	0
31119	3	7	0.169163
31122	1	21	0.332976
31124	17	21	7.23259e-10
31145	37	57	4.14041e-14
31146	23	53	0.000103131
31167	9	13	9.67372e-05
31175	4	44	0.296715
31204	6	6	0
31214	1	6	0.811702
31293	9	11	5.5541e-06
31295	1	28	0.147073
31297	4	19	0.740359
31333	3	10	0.388792
31334	1	13	0.730219
31393	1	1	0
31396	3	4	0.0112348
31397	6	23	0.468432
31398	7	24	0.305362
31401	1	1	0
31442	1	1	0
31468	3	4	0.0112348
31503	1	1	0
31532	5	33	0.811702
31571	1	2	0.178839
31573	3	5	0.0433069
31579	2	3	0.0502188
31584	1	1	0
31623	4	19	0.740359
31638	1	4	0.538644
31642	1	5	0.66558
31647	6	31	0.811702
31648	9	20	0.0142398
31663	1	8	0.811702
31666	1	2	0.178839
31667	1	9	0.811702
31848	1	9	0.811702
31915	1	4	0.538644
31929	1	6	0.811702
31937	2	2	0
31940	1	1	0
31952	3	4	0.0112348
31954	1	9	0.811702
31987	2	5	0.234378
32006	5	7	0.00248828
32007	9	14	0.000276153
32008	13	21	2.29203e-05
32012	3	8	0.226678
32024	3	12	0.569574
32025	1	3	0.364052
32026	1	5	0.66558
32042	2	4	0.147345
32057	3	4	0.0112348
32060	1	3	0.364052
32071	1	1	0
32076	1	1	0
32088	10	28	0.0691064
32091	7	20	0.147345
32092	4	23	0.811702
32119	1	1	0
32147	5	49	0.361411
32148	2	12	0.811702
32194	1	1	0
32201	1	11	0.811702
32204	1	5	0.66558
32206	2	4	0.147345
32211	3	11	0.496304
32212	10	18	0.000899741
32231	1	1	0
32252	1	3	0.364052
32259	3	19	0.811702
32268	1	3	0.364052
32269	1	2	0.178839
32330	1	3	0.364052
32331	1	7	0.811702
32348	1	4	0.538644
32350	1	1	0
32355	3	41	0.182067
32364	1	3	0.364052
32366	1	1	0
32367	3	6	0.0958887
32375	1	1	0
32383	1	1	0
32388	1	2	0.178839
32402	1	12	0.790027
32410	2	3	0.0502188
32418	2	16	0.811702
32429	1	1	0
32430	1	2	0.178839
32434	2	4	0.147345
32435	4	10	0.163158
32436	4	26	0.811702
32438	3	12	0.569574
32446	2	6	0.364052
32447	2	2	0
32456	1	20	0.364052
32465	4	20	0.811702
32469	8	11	0.000119384
32471	1	2	0.178839
32480	2	9	0.66558
32481	7	17	0.0563969
32482	4	21	0.811702
32486	2	4	0.147345
32487	1	2	0.178839
32494	1	2	0.178839
32495	3	5	0.0433069
32496	4	54	0.11628
32502	3	8	0.226678
32508	6	37	0.811702
32509	1	4	0.538644
32510	1	1	0
32511	2	3	0.0502188
32515	1	19	0.393826
32516	3	6	0.0958887
32526	2	21	0.66431
32527	2	2	0
32528	1	2	0.178839
32543	9	11	5.5541e-06
32581	1	1	0
32607	1	1	0
32609	1	4	0.538644
32623	1	2	0.178839
32635	1	3	0.364052
32640	1	2	0.178839
32680	1	4	0.538644
32688	1	5	0.66558
32703	1	6	0.811702
32715	2	11	0.811702
32720	3	17	0.811702
32722	1	5	0.66558
32728	2	11	0.811702
32743	1	6	0.811702
32755	3	13	0.66558
32757	1	10	0.811702
32760	3	18	0.811702
32780	1	4	0.538644
32781	4	19	0.740359
32784	2	5	0.234378
32785	2	2	0
32786	1	5	0.66558
32790	5	6	0.000453755
32801	2	7	0.472332
32825	1	4	0.538644
32868	4	30	0.790027
32869	8	31	0.432068
32870	1	11	0.811702
32872	1	3	0.364052
32874	1	5	0.66558
32880	1	21	0.332976
32897	1	2	0.178839
32909	1	1	0
32922	5	26	0.811702
32924	3	16	0.811702
32929	1	1	0
32933	2	8	0.571789
32956	6	29	0.766778
32963	1	4	0.538644
32964	1	2	0.178839
32967	1	9	0.811702
32968	3	7	0.169163
32981	8	26	0.211552
33077	2	11	0.811702
33081	1	2	0.178839
33120	3	6	0.0958887
33129	1	3	0.364052
33138	5	34	0.811702
33146	5	8	0.0081535
33147	1	8	0.811702
33148	1	4	0.538644
33152	2	3	0.0502188
33157	1	4	0.538644
33169	2	12	0.811702
33182	1	1	0
33194	1	3	0.364052
33209	22	49	7.57123e-05
33210	3	8	0.226678
33234	1	3	0.364052
33235	2	11	0.811702
33277	1	2	0.178839
33299	2	3	0.0502188
33313	1	1	0
33327	1	2	0.178839
33344	1	16	0.548186
33365	2	12	0.811702
33522	2	3	0.0502188
33523	2	2	0
33554	2	6	0.364052
33574	1	11	0.811702
33577	2	3	0.0502188
33615	3	3	0
33617	2	3	0.0502188
33619	4	8	0.058594
33627	2	8	0.571789
33628	3	10	0.388792
33629	1	5	0.66558
33673	1	6	0.811702
33674	4	34	0.639048
33683	4	12	0.271109
33690	1	3	0.364052
33864	1	2	0.178839
33962	6	7	8.92419e-05
33993	1	14	0.66558
34058	1	4	0.538644
34063	4	9	0.1054
34067	8	14	0.00227472
34088	3	6	0.0958887
34097	1	17	0.516075
34101	1	1	0
34103	1	2	0.178839
34111	1	1	0
34136	1	1	0
34140	1	2	0.178839
34141	1	6	0.811702
34144	1	1	0
34145	1	7	0.811702
34148	1	1	0
34162	1	2	0.178839
34198	5	26	0.811702
34205	4	5	0.00227472
34214	1	4	0.538644
34220	8	108	0.00662567
34227	2	2	0
34243	2	2	0
34244	3	6	0.0958887
34260	4	16	0.548711
34314	1	3	0.364052
34332	2	33	0.190518
34341	1	6	0.811702
34351	1	5	0.66558
34356	1	5	0.66558
34383	4	10	0.163158
34389	4	7	0.0298784
34391	1	2	0.178839
34394	2	12	0.811702
34405	1	3	0.364052
34427	4	4	0
34472	2	6	0.364052
34473	3	3	0
34475	4	4	0
34476	3	3	0
34477	2	2	0
34497	1	5	0.66558
34498	3	5	0.0433069
34504	4	12	0.271109
34599	17	45	0.00741344
34605	17	28	1.78737e-06
34612	1	13	0.730219
34613	7	21	0.178839
34614	2	12	0.811702
34620	8	13	0.00101507
34622	3	8	0.226678
34640	1	1	0
34644	4	18	0.66888
34656	2	5	0.234378
34720	1	10	0.811702
34721	1	3	0.364052
34728	1	2	0.178839
34763	1	1	0
34765	2	42	0.0652136
34975	4	4	0
34976	18	31	2.42277e-06
34982	2	3	0.0502188
34983	3	4	0.0112348
35019	3	20	0.811702
35020	1	4	0.538644
35024	1	5	0.66558
35025	1	14	0.66558
35050	1	6	0.811702
35051	2	3	0.0502188
35054	1	2	0.178839
35065	2	5	0.234378
35066	1	6	0.811702
35067	1	1	0
35087	2	3	0.0502188
35093	2	3	0.0502188
35115	1	18	0.458412
35116	1	14	0.66558
35148	1	7	0.811702
35162	4	10	0.163158
35176	1	11	0.811702
35194	1	6	0.811702
35195	2	10	0.740359
35196	2	12	0.811702
35264	8	32	0.487818
35265	1	4	0.538644
35268	1	1	0
35269	5	9	0.0192651
35278	4	8	0.058594
35279	3	3	0
35280	2	3	0.0502188
35307	4	8	0.058594
35329	9	17	0.00279274
35330	1	2	0.178839
35331	3	5	0.0433069
35333	7	7	0
35335	16	47	0.0328648
35356	2	3	0.0502188
35357	2	5	0.234378
35358	1	1	0
35360	1	2	0.178839
35437	2	2	0
35441	1	1	0
35458	3	6	0.0958887
35459	2	3	0.0502188
35493	1	3	0.364052
35509	3	5	0.0433069
35511	1	4	0.538644
35513	2	2	0
35523	1	2	0.178839
35526	1	1	0
35542	1	5	0.66558
35544	1	2	0.178839
35556	22	156	0.342782
35563	1	4	0.538644
35582	1	1	0
35583	1	5	0.66558
35584	1	5	0.66558
35630	1	2	0.178839
35635	1	4	0.538644
35646	2	6	0.364052
35666	2	11	0.811702
35672	1	1	0
35685	1	1	0
35690	1	22	0.288932
35702	1	2	0.178839
35710	1	2	0.178839
35722	1	14	0.66558
35723	1	9	0.811702
35726	1	3	0.364052
35728	2	2	0
35729	1	9	0.811702
35735	1	24	0.217926
35774	3	17	0.811702
35789	1	1	0
35791	3	4	0.0112348
35793	1	2	0.178839
35810	1	7	0.811702
35845	1	6	0.811702
35855	3	8	0.226678
35865	1	2	0.178839
35871	3	7	0.169163
35878	1	4	0.538644
35904	2	12	0.811702
35909	1	5	0.66558
35914	1	18	0.458412
35924	6	22	0.396902
35945	1	1	0
35946	1	1	0
35965	2	5	0.234378
35970	2	11	0.811702
35973	4	7	0.0298784
35987	1	10	0.811702
35988	2	6	0.364052
35994	1	6	0.811702
36003	1	1	0
36016	1	1	0
36065	1	4	0.538644
36066	3	8	0.226678
36085	1	1	0
36091	1	2	0.178839
36092	1	7	0.811702
36120	2	6	0.364052
36138	2	2	0
36148	1	4	0.538644
36149	2	4	0.147345
36150	1	3	0.364052
36151	1	6	0.811702
36152	1	5	0.66558
36158	3	32	0.462058
36159	2	11	0.811702
36258	6	12	0.0234013
36289	2	5	0.234378
36297	4	15	0.495309
36302	1	2	0.178839
36324	1	2	0.178839
36342	1	8	0.811702
36372	1	1	0
36416	2	2	0
36466	1	2	0.178839
36471	1	1	0
36492	2	2	0
36494	1	1	0
36498	14	20	8.53652e-07
36499	6	9	0.00207459
36500	3	3	0
36503	4	7	0.0298784
36509	2	2	0
36510	2	2	0
36511	1	1	0
36512	1	1	0
36526	1	1	0
36527	2	2	0
36528	1	1	0
36529	2	2	0
36530	3	3	0
36531	1	1	0
38007	1	6	0.811702
38018	3	6	0.0958887
38026	1	3	0.364052
38033	1	6	0.811702
38061	12	22	0.000344379
38063	1	5	0.66558
38083	2	19	0.740359
38084	2	10	0.740359
38089	1	2	0.178839
38091	1	2	0.178839
38095	14	38	0.0214654
38096	4	20	0.811702
38108	1	2	0.178839
38111	1	3	0.364052
38113	1	1	0
38114	1	1	0
38116	1	2	0.178839
38127	1	1	0
38128	4	16	0.548711
38146	1	3	0.364052
38155	1	3	0.364052
38163	3	4	0.0112348
38203	1	4	0.538644
39019	2	2	0
39536	1	2	0.178839
39689	2	2	0
39694	1	3	0.364052
39702	8	10	2.66508e-05
40008	2	19	0.740359
40011	1	2	0.178839
40014	4	8	0.058594
40016	2	4	0.147345
40018	4	12	0.271109
40019	1	5	0.66558
40037	1	15	0.609544
42026	4	5	0.00227472
42058	2	4	0.147345
42059	1	13	0.730219
42060	3	29	0.571789
42063	1	5	0.66558
42073	1	16	0.548186
42098	3	9	0.323501
42104	1	6	0.811702
42110	1	20	0.364052
42113	1	10	0.811702
42116	1	4	0.538644
42117	2	3	0.0502188
42118	1	4	0.538644
42127	7	65	0.278017
42129	1	4	0.538644
42144	1	1	0
42147	16	45	0.0199647
42148	2	4	0.147345
42149	5	14	0.178839
42167	2	5	0.234378
42176	3	7	0.169163
42177	2	12	0.811702
42220	1	9	0.811702
42245	1	1	0
42246	1	8	0.811702
42247	1	1	0
42254	4	8	0.058594
42255	2	2	0
42264	2	3	0.0502188
42265	6	6	0
42267	2	3	0.0502188
42273	3	3	0
42274	2	2	0
42278	1	1	0
42307	2	13	0.811702
42311	2	8	0.571789
42325	3	6	0.0958887
42326	5	9	0.0192651
42327	1	19	0.393826
42351	3	3	0
42371	3	3	0
42373	1	1	0
42391	1	60	0.00055068
42445	1	6	0.811702
42475	1	24	0.217926
42482	1	3	0.364052
42487	1	4	0.538644
42493	11	60	0.811702
42531	3	22	0.811702
42532	1	3	0.364052
42534	1	2	0.178839
42535	1	8	0.811702
42541	1	3	0.364052
42542	4	18	0.66888
42551	1	7	0.811702
42552	5	20	0.538644
42572	1	8	0.811702
42593	6	47	0.60103
42594	3	14	0.721905
42595	1	1	0
42632	8	40	0.811702
42723	1	2	0.178839
42733	2	25	0.464491
42742	1	17	0.516075
42743	2	3	0.0502188
42744	3	7	0.169163
42752	1	26	0.178839
42754	2	5	0.234378
42755	1	4	0.538644
42759	5	11	0.0629721
42769	2	10	0.740359
42771	1	9	0.811702
42776	1	1	0
42780	2	2	0
42789	6	8	0.000564615
42795	10	24	0.0199722
42796	1	2	0.178839
42953	1	7	0.811702
42981	8	54	0.745242
42982	4	5	0.00227472
42983	1	1	0
42985	2	7	0.472332
42986	1	2	0.178839
42987	6	9	0.00207459
43000	1	1	0
43001	7	15	0.0244214
43007	1	1	0
43010	1	19	0.393826
43011	1	5	0.66558
43029	3	6	0.0958887
43030	1	3	0.364052
43039	2	2	0
43044	3	14	0.721905
43062	1	1	0
43065	28	132	0.639048
43066	43	178	0.178839
43068	1	2	0.178839
43069	2	7	0.472332
43085	7	24	0.305362
43086	2	10	0.740359
43087	6	28	0.730219
43097	1	2	0.178839
43122	4	12	0.271109
43123	18	62	0.11835
43124	8	20	0.0502188
43154	4	27	0.811702
43161	47	111	3.29633e-08
43162	7	11	0.00149427
43171	3	9	0.323501
43200	3	14	0.721905
43201	1	3	0.364052
43248	2	2	0
43249	1	2	0.178839
43254	3	6	0.0958887
43280	4	16	0.548711
43297	1	3	0.364052
43312	33	104	0.00495646
43330	2	7	0.472332
43353	1	1	0
43379	1	1	0
43388	1	9	0.811702
43393	3	11	0.496304
43405	1	9	0.811702
43406	1	28	0.147073
43407	4	15	0.495309
43408	1	14	0.66558
43409	1	7	0.811702
43410	6	48	0.569574
43418	1	1	0
43433	7	28	0.51416
43434	5	12	0.101526
43461	1	1	0
43462	1	2	0.178839
43471	1	1	0
43473	3	10	0.388792
43484	3	13	0.66558
43488	32	49	1.70109e-12
43491	1	11	0.811702
43504	1	4	0.538644
43507	4	15	0.495309
43516	1	2	0.178839
43517	2	8	0.571789
43518	1	4	0.538644
43523	2	10	0.740359
43524	10	48	0.740359
43536	6	24	0.538644
43537	1	8	0.811702
43542	4	11	0.200083
43547	19	107	0.811702
43550	1	1	0
43551	2	6	0.364052
43552	3	15	0.790027
43555	1	2	0.178839
43569	1	2	0.178839
43589	1	3	0.364052
43618	1	2	0.178839
43619	4	5	0.00227472
43620	1	2	0.178839
43627	1	20	0.364052
43631	2	2	0
43647	5	23	0.706815
43653	4	5	0.00227472
43654	1	2	0.178839
43666	12	20	8.08664e-05
43687	33	139	0.27616
43928	12	19	3.4373e-05
43966	5	16	0.295996
43967	5	14	0.178839
43968	3	9	0.323501
43972	1	2	0.178839
43979	1	1	0
43981	3	6	0.0958887
43982	3	6	0.0958887
43983	2	4	0.147345
43984	2	8	0.571789
44029	1	1	0
44088	1	1	0
44154	2	3	0.0502188
44205	1	1	0
44206	1	2	0.178839
44208	2	2	0
44211	1	1	0
44255	2	7	0.472332
44257	2	6	0.364052
44265	1	1	0
44267	10	56	0.811702
44319	1	6	0.811702
44320	1	4	0.538644
44321	2	4	0.147345
44331	1	17	0.516075
44344	1	6	0.811702
44375	2	3	0.0502188
44381	1	1	0
44458	1	15	0.609544
44565	1	1	0
44571	1	1	0
44770	1	2	0.178839
44772	1	7	0.811702
44794	2	2	0
44804	1	2	0.178839
44829	1	2	0.178839
44830	1	1	0
45003	1	1	0
45008	2	6	0.364052
45022	9	14	0.000276153
45039	9	9	0
45046	3	3	0
45047	1	3	0.364052
45048	1	1	0
45055	2	10	0.740359
45056	1	4	0.538644
45060	1	4	0.538644
45070	1	6	0.811702
45076	1	1	0
45078	1	3	0.364052
45083	1	1	0
45087	19	85	0.543894
45089	1	4	0.538644
45104	2	5	0.234378
45109	2	7	0.472332
45165	1	24	0.217926
45175	1	1	0
45176	2	7	0.472332
45184	6	16	0.132726
45191	1	2	0.178839
45197	1	5	0.66558
45198	1	5	0.66558
45199	2	4	0.147345
45200	1	1	0
45214	1	21	0.332976
45226	2	2	0
45292	3	6	0.0958887
45321	1	2	0.178839
45324	2	2	0
45333	2	6	0.364052
45348	1	3	0.364052
45408	1	1	0
45410	1	5	0.66558
45444	4	23	0.811702
45445	2	10	0.740359
45446	1	3	0.364052
45454	14	32	0.00268751
45471	1	35	0.0495261
45494	1	16	0.548186
45540	2	10	0.740359
45541	1	2	0.178839
45560	1	1	0
45579	1	2	0.178839
45582	1	7	0.811702
45596	1	9	0.811702
45597	1	11	0.811702
45599	1	13	0.730219
45600	4	16	0.548711
45604	1	2	0.178839
45616	1	5	0.66558
45618	2	5	0.234378
45623	1	1	0
45634	1	1	0
45648	5	10	0.0388222
45652	1	13	0.730219
45653	1	1	0
45662	1	10	0.811702
45663	1	14	0.66558
45664	1	6	0.811702
45665	3	25	0.740359
45666	5	32	0.811702
45667	1	3	0.364052
45668	2	13	0.811702
45669	7	32	0.678156
45671	1	5	0.66558
45672	1	4	0.538644
45717	1	2	0.178839
45719	1	5	0.66558
45722	1	3	0.364052
45723	1	4	0.538644
45724	2	5	0.234378
45727	9	20	0.0142398
45732	8	39	0.787379
45736	4	7	0.0298784
45737	1	14	0.66558
45739	4	20	0.811702
45740	2	11	0.811702
45742	1	8	0.811702
45746	6	26	0.63615
45747	4	24	0.811702
45765	3	13	0.66558
45766	18	69	0.235362
45773	1	21	0.332976
45776	1	10	0.811702
45778	2	5	0.234378
45779	1	3	0.364052
45780	1	9	0.811702
45785	1	16	0.548186
45786	3	16	0.811702
45787	1	11	0.811702
45792	2	3	0.0502188
45794	1	1	0
45807	1	12	0.790027
45814	1	12	0.790027
45815	7	11	0.00149427
45820	2	7	0.472332
45821	3	12	0.569574
45824	2	5	0.234378
45830	1	5	0.66558
45839	1	5	0.66558
45840	1	18	0.458412
45859	1	8	0.811702
45860	4	18	0.66888
45861	1	6	0.811702
45862	3	7	0.169163
45876	1	1	0
45880	3	12	0.569574
45892	30	211	0.234378
45893	56	319	0.790027
45906	1	2	0.178839
45926	1	1	0
45930	2	12	0.811702
45931	2	10	0.740359
45943	4	6	0.0109396
45944	125	641	0.791124
45947	5	7	0.00248828
45948	2	5	0.234378
45953	1	1	0
45992	1	1	0
45995	2	6	0.364052
46007	1	5	0.66558
46034	1	8	0.811702
46134	1	1	0
46223	1	1	0
46295	1	1	0
46323	2	6	0.364052
46325	2	3	0.0502188
46326	2	9	0.66558
46329	1	12	0.790027
46330	3	32	0.462058
46425	1	5	0.66558
46426	1	5	0.66558
46470	1	5	0.66558
46474	1	3	0.364052
46475	3	6	0.0958887
46477	1	1	0
46488	1	4	0.538644
46496	1	1	0
46513	1	15	0.609544
46578	5	6	0.000453755
46580	3	8	0.226678
46597	1	4	0.538644
46619	1	2	0.178839
46620	1	3	0.364052
46621	1	1	0
46626	1	5	0.66558
46627	2	15	0.811702
46628	2	8	0.571789
46655	1	4	0.538644
46661	1	2	0.178839
46676	2	12	0.811702
46677	1	7	0.811702
46685	1	4	0.538644
46686	2	10	0.740359
46716	2	6	0.364052
46718	6	23	0.468432
46726	1	3	0.364052
46745	1	1	0
46755	3	6	0.0958887
46777	26	103	0.203115
46778	1	1	0
46784	1	3	0.364052
46822	1	2	0.178839
46825	1	2	0.178839
46826	1	2	0.178839
46833	1	4	0.538644
[truncated: 1,303 more rows]

## Sheet: Platypus
GO term	hits	chip	p-values (BH correction)
2	1	5	0.660973
27	1	2	0.176909
28	4	4	0
45	13	27	0.000822752
54	1	1	0
56	1	1	0
70	1	9	0.819507
76	3	6	0.0920202
77	5	19	0.435103
79	1	16	0.610161
82	7	54	0.660973
83	4	12	0.245702
86	11	46	0.437652
122	79	349	0.0959721
132	8	16	0.00724331
147	1	1	0
154	2	2	0
165	23	105	0.472988
184	8	22	0.084124
185	1	6	0.819507
186	8	22	0.084124
187	7	50	0.801538
188	3	14	0.694985
209	35	116	0.0052267
226	6	42	0.819507
244	2	10	0.74183
245	2	4	0.145341
266	4	14	0.365763
278	7	50	0.801538
281	3	25	0.819507
288	2	5	0.221044
289	8	16	0.00724331
290	1	2	0.176909
302	2	5	0.221044
338	2	2	0
349	1	1	0
375	3	7	0.162364
379	2	2	0
380	5	9	0.0172984
381	8	30	0.350815
387	2	17	0.819507
395	1	1	0
398	48	101	3.55804e-11
413	5	11	0.0570581
416	1	1	0
422	5	13	0.139631
423	3	5	0.0414468
451	1	2	0.176909
454	1	1	0
455	1	1	0
460	1	6	0.819507
462	4	6	0.0101762
467	1	6	0.819507
470	2	5	0.221044
479	1	1	0
480	1	2	0.176909
495	1	1	0
578	1	4	0.525981
712	1	5	0.660973
715	3	8	0.211531
717	3	6	0.0920202
723	3	16	0.819507
724	7	44	0.819507
727	2	6	0.350815
729	1	3	0.350815
731	1	5	0.660973
902	6	36	0.819507
904	1	1	0
956	1	6	0.819507
958	3	3	0
962	3	3	0
964	1	1	0
965	2	2	0
971	1	1	0
972	2	3	0.0495457
1113	1	1	0
1188	1	1	0
1501	3	57	0.0433586
1510	3	7	0.162364
1514	3	6	0.0920202
1522	1	2	0.176909
1525	10	92	0.221044
1541	1	15	0.660973
1542	1	3	0.350815
1544	1	2	0.176909
1547	1	4	0.525981
1556	2	8	0.548849
1558	7	27	0.392283
1561	1	4	0.525981
1568	3	13	0.632735
1569	2	19	0.811349
1570	4	25	0.819507
1573	1	2	0.176909
1574	1	7	0.819507
1578	2	11	0.819507
1649	4	42	0.404931
1654	1	10	0.819507
1658	1	14	0.712233
1659	1	8	0.819507
1662	2	7	0.442271
1666	15	66	0.478001
1675	2	7	0.442271
1676	1	11	0.819507
1682	5	5	0
1701	13	76	0.819507
1702	4	6	0.0101762
1707	2	9	0.660973
1708	2	14	0.819507
1711	1	1	0
1731	3	3	0
1732	7	7	0
1736	1	5	0.660973
1755	4	22	0.819507
1756	3	16	0.819507
1759	1	6	0.819507
1763	1	5	0.660973
1764	6	47	0.682652
1765	1	2	0.176909
1771	1	2	0.176909
1774	1	6	0.819507
1778	1	5	0.660973
1779	1	4	0.525981
1780	2	5	0.221044
1782	2	7	0.442271
1783	1	2	0.176909
1805	1	1	0
1812	1	1	0
1818	1	9	0.819507
1822	6	44	0.801538
1824	1	6	0.819507
1825	3	8	0.211531
1833	2	3	0.0495457
1837	3	17	0.819507
1840	1	1	0
1843	4	25	0.819507
1878	1	2	0.176909
1881	1	4	0.525981
1889	3	28	0.678596
1890	3	16	0.819507
1892	4	10	0.153181
1893	3	5	0.0414468
1894	1	6	0.819507
1919	1	1	0
1920	1	3	0.350815
1921	1	4	0.525981
1922	2	2	0
1932	2	12	0.819507
1933	4	24	0.819507
1934	7	74	0.176909
1935	2	8	0.548849
1937	2	12	0.819507
1938	2	40	0.125967
1942	3	19	0.819507
1944	1	7	0.819507
1946	1	6	0.819507
1947	3	31	0.549252
1958	1	11	0.819507
1959	1	3	0.350815
1961	1	2	0.176909
1967	1	5	0.660973
1974	2	13	0.819507
2009	1	7	0.819507
2011	1	5	0.660973
2037	1	1	0
2038	1	2	0.176909
2040	1	23	0.298956
2042	2	11	0.819507
2052	3	13	0.632735
2053	1	12	0.819507
2084	5	6	0.000405832
2089	1	7	0.819507
2092	1	15	0.660973
2098	2	7	0.442271
2115	2	4	0.145341
2143	1	1	0
2181	1	3	0.350815
2183	1	1	0
2188	1	1	0
2191	1	1	0
2218	2	4	0.145341
2223	14	29	0.000481109
2224	1	12	0.819507
2237	1	2	0.176909
2244	5	22	0.627516
2248	1	1	0
2250	10	42	0.463423
2260	1	2	0.176909
2262	1	1	0
2265	1	2	0.176909
2281	2	2	0
2286	2	3	0.0495457
2317	1	1	0
2318	1	4	0.525981
2326	1	2	0.176909
2344	1	1	0
2376	1	9	0.819507
2377	1	2	0.176909
2446	1	2	0.176909
2474	1	6	0.819507
2479	8	18	0.0198412
2523	1	2	0.176909
2526	1	4	0.525981
2534	1	1	0
2553	1	2	0.176909
2576	4	38	0.548759
2634	1	3	0.350815
2677	1	1	0
2687	1	4	0.525981
2721	1	1	0
2726	1	3	0.350815
2739	1	1	0
2755	5	10	0.0349796
2756	1	5	0.660973
2862	2	3	0.0495457
2902	1	1	0
2906	1	2	0.176909
2931	3	24	0.819507
2943	1	2	0.176909
2946	1	1	0
3007	3	9	0.298745
3015	1	3	0.350815
3016	1	5	0.660973
3091	2	11	0.819507
3094	1	5	0.660973
3143	1	3	0.350815
3148	1	17	0.548849
3149	1	2	0.176909
3150	2	2	0
3151	4	16	0.525981
3170	3	4	0.0106714
3180	2	18	0.819507
3181	2	7	0.442271
3183	1	3	0.350815
3184	1	9	0.819507
3186	1	2	0.176909
3195	1	1	0
3197	1	7	0.819507
3198	1	6	0.819507
3199	1	1	0
3203	2	9	0.660973
3208	2	6	0.350815
3209	1	1	0
3214	1	5	0.660973
3215	1	6	0.819507
3222	1	3	0.350815
3229	1	2	0.176909
3231	1	3	0.350815
3266	1	1	0
3274	1	2	0.176909
3279	2	6	0.350815
3281	3	13	0.632735
3283	1	5	0.660973
3289	2	3	0.0495457
3333	4	19	0.710049
3334	1	4	0.525981
3338	1	3	0.350815
3340	1	1	0
3344	1	4	0.525981
3351	1	8	0.819507
3383	2	2	0
3407	1	9	0.819507
3416	1	6	0.819507
3417	1	3	0.350815
3418	1	1	0
5975	5	32	0.819507
5977	2	11	0.819507
5979	1	2	0.176909
5980	1	3	0.350815
5999	1	1	0
6002	5	8	0.00734625
6004	3	4	0.0106714
6006	3	23	0.819507
6007	1	2	0.176909
6024	1	12	0.819507
6027	1	7	0.819507
6029	1	3	0.350815
6054	1	2	0.176909
6071	1	3	0.350815
6085	1	1	0
6089	1	2	0.176909
6090	3	10	0.360501
6091	4	17	0.58844
6096	3	12	0.538742
6098	1	3	0.350815
6099	5	24	0.724878
6103	3	10	0.360501
6104	1	4	0.525981
6108	2	9	0.660973
6110	11	15	3.88778e-06
6114	2	3	0.0495457
6119	1	2	0.176909
6120	8	19	0.0308844
6123	1	1	0
6139	1	9	0.819507
6154	1	5	0.660973
6164	1	3	0.350815
6167	1	1	0
6189	1	1	0
6256	1	1	0
6259	2	9	0.660973
6260	16	73	0.538742
6261	9	21	0.0179727
6264	3	10	0.360501
6265	9	11	4.15723e-06
6267	1	5	0.660973
6268	2	9	0.660973
6269	1	2	0.176909
6270	3	17	0.819507
6278	1	2	0.176909
6281	21	86	0.253085
6282	1	1	0
6283	8	29	0.306898
6284	4	16	0.525981
6287	1	4	0.525981
6289	3	12	0.538742
6293	4	6	0.0101762
6294	8	19	0.0308844
6295	7	9	0.000101622
6296	4	9	0.0973905
6298	5	26	0.819507
6301	1	2	0.176909
6302	5	28	0.819507
6303	7	26	0.350815
6306	1	12	0.819507
6308	1	1	0
6309	4	7	0.0278357
6310	9	28	0.145341
6325	5	30	0.819507
6334	1	9	0.819507
6338	8	38	0.695418
6342	2	6	0.350815
6348	1	2	0.176909
6349	1	6	0.819507
6351	13	32	0.00728391
6352	2	4	0.145341
6355	37	149	0.110874
6357	47	220	0.357717
6359	1	2	0.176909
6360	1	2	0.176909
6361	10	18	0.00068784
6362	5	10	0.0349796
6363	5	9	0.0172984
6364	26	49	7.83839e-08
6366	28	98	0.0338683
6367	19	85	0.460581
6368	28	53	2.70327e-08
6369	4	9	0.0973905
6370	8	15	0.00386613
6376	3	9	0.298745
6378	1	6	0.819507
6379	1	2	0.176909
6383	5	9	0.0172984
6384	1	1	0
6388	9	11	4.15723e-06
6390	2	4	0.145341
6393	1	1	0
6396	2	14	0.819507
6397	19	52	0.00464771
6400	7	15	0.0208819
6401	5	7	0.00227896
6402	3	7	0.162364
6405	10	16	0.000139812
6406	55	79	0
6409	11	14	9.41966e-07
6412	15	22	3.87918e-07
6413	34	39	0
6414	2	4	0.145341
6415	1	3	0.350815
6417	7	22	0.176909
6418	3	8	0.211531
6419	1	1	0
6421	1	1	0
6423	1	1	0
6432	2	2	0
6433	1	1	0
6446	8	15	0.00386613
6450	1	1	0
6457	21	52	0.000485502
6464	13	26	0.000484242
6465	3	5	0.0414468
6468	40	241	0.819507
6469	2	22	0.660973
6470	17	74	0.425335
6471	12	23	0.000464506
6473	7	8	1.3717e-05
6476	3	14	0.694985
6479	5	11	0.0570581
6481	2	3	0.0495457
6482	1	6	0.819507
6486	16	38	0.00151995
6487	7	28	0.447021
6488	2	6	0.350815
6489	4	4	0
6490	1	2	0.176909
6491	2	7	0.442271
6493	1	24	0.260628
6499	1	1	0
6501	1	2	0.176909
6505	1	1	0
6506	13	15	6.18605e-09
6508	25	150	0.819507
6509	21	34	3.1163e-08
6511	43	148	0.00390409
6513	6	20	0.266678
6515	6	7	7.50756e-05
6516	3	6	0.0920202
6517	3	9	0.298745
6521	8	13	0.000821282
6554	2	6	0.350815
6556	3	9	0.298745
6564	2	2	0
6595	1	1	0
6596	2	2	0
6605	7	17	0.0495457
6606	12	29	0.00844646
6607	2	4	0.145341
6611	2	12	0.819507
6612	7	19	0.0981796
6613	2	4	0.145341
6614	3	4	0.0106714
6616	1	2	0.176909
6620	4	6	0.0101762
6621	3	3	0
6622	5	15	0.210067
6623	1	6	0.819507
6625	8	19	0.0308844
6626	4	8	0.054693
6629	7	38	0.819507
6631	7	25	0.320937
6633	7	17	0.0495457
6635	13	33	0.0102889
6644	1	16	0.610161
6650	2	3	0.0495457
6654	6	12	0.0204459
6656	2	20	0.764356
6657	1	3	0.350815
6658	2	2	0
6659	2	4	0.145341
6661	14	50	0.176909
6665	3	8	0.211531
6686	1	3	0.350815
6691	1	5	0.660973
6693	1	5	0.660973
6695	6	21	0.330117
6699	1	17	0.548849
6700	1	7	0.819507
6701	1	2	0.176909
6707	1	7	0.819507
6720	1	1	0
6729	1	7	0.819507
6744	16	24	2.68561e-07
6754	1	1	0
6776	1	7	0.819507
6782	2	4	0.145341
6783	3	8	0.211531
6784	1	1	0
6796	1	6	0.819507
6805	1	12	0.819507
6807	1	3	0.350815
6810	2	16	0.819507
6811	1	43	0.0195861
6813	1	32	0.105754
6814	2	24	0.549252
6816	4	35	0.660973
6817	1	4	0.525981
6821	1	24	0.260628
6839	4	9	0.0973905
6851	1	16	0.610161
6853	1	2	0.176909
6858	2	3	0.0495457
6874	6	55	0.434745
6879	5	19	0.435103
6882	3	10	0.360501
6886	42	123	7.04017e-05
6887	9	39	0.528768
6888	35	87	4.17208e-06
6890	18	41	0.000351433
6891	13	18	7.10863e-07
6892	3	12	0.538742
6893	5	13	0.139631
6895	3	8	0.211531
6897	9	62	0.801538
6898	8	33	0.477468
6900	3	4	0.0106714
6904	7	12	0.00306017
6906	4	17	0.58844
6907	1	4	0.525981
6909	2	12	0.819507
6913	2	3	0.0495457
6914	19	61	0.0379049
6915	43	178	0.120044
6919	6	28	0.680719
6925	1	1	0
6930	1	5	0.660973
6935	1	23	0.298956
6936	2	28	0.384647
6937	1	7	0.819507
6939	1	7	0.819507
6952	2	14	0.819507
6954	13	104	0.350815
6955	5	65	0.118365
6968	1	6	0.819507
6970	1	10	0.819507
6974	26	105	0.176909
6975	1	5	0.660973
6977	7	22	0.176909
6979	7	42	0.819507
6983	3	9	0.298745
6986	9	18	0.00421032
6995	1	4	0.525981
6996	2	5	0.221044
6997	5	7	0.00227896
6998	3	9	0.298745
6999	4	4	0
7004	3	20	0.819507
7005	15	39	0.00731859
7007	1	1	0
7010	6	49	0.631487
7015	4	37	0.583056
7017	2	6	0.350815
7018	6	45	0.765681
7020	2	8	0.548849
7021	2	4	0.145341
7023	4	5	0.00214303
7029	9	21	0.0179727
7030	28	53	2.70327e-08
7031	8	14	0.00190369
7032	4	16	0.525981
7033	2	5	0.221044
7034	1	3	0.350815
7040	6	17	0.158484
7041	3	9	0.298745
7042	3	3	0
7043	2	20	0.764356
7049	10	72	0.66865
7050	16	53	0.0797898
7051	1	7	0.819507
7052	1	22	0.348243
7059	7	33	0.691724
7060	1	1	0
7062	4	8	0.054693
7064	2	4	0.145341
7077	1	5	0.660973
7080	6	14	0.054481
7089	1	1	0
7093	5	20	0.508532
7094	3	11	0.455975
7095	2	6	0.350815
7096	1	5	0.660973
7097	1	4	0.525981
7098	3	19	0.819507
7100	1	3	0.350815
7113	1	1	0
7129	1	7	0.819507
7130	1	7	0.819507
7131	4	11	0.182282
7140	2	8	0.548849
7141	2	11	0.819507
7143	1	3	0.350815
7144	1	3	0.350815
7155	5	143	1.50316e-06
7159	2	11	0.819507
7160	2	35	0.190165
7162	3	19	0.819507
7163	2	17	0.819507
7165	33	369	7.14528e-06
7166	3	58	0.0381482
7169	2	54	0.0173216
7172	1	2	0.176909
7173	5	37	0.819507
7175	5	6	0.000405832
7178	1	4	0.525981
7179	8	32	0.428982
7185	1	2	0.176909
7186	13	248	2.58688e-08
7188	1	18	0.5108
7189	1	64	0.000511131
7204	1	50	0.006127
7205	2	8	0.548849
7212	1	3	0.350815
7214	1	11	0.819507
7215	3	12	0.538742
7218	1	36	0.0570067
7219	6	58	0.350815
7220	6	8	0.000488533
7221	1	18	0.5108
7223	4	22	0.819507
7224	4	38	0.548759
7229	5	33	0.819507
7249	18	34	1.0109e-05
7250	2	5	0.221044
7252	1	5	0.660973
7254	3	21	0.819507
7257	5	18	0.363238
7259	1	10	0.819507
7264	8	32	0.428982
7265	7	27	0.392283
7266	7	27	0.392283
7267	3	72	0.00498826
7268	4	100	0.000297848
7269	1	21	0.350815
7271	1	17	0.548849
7274	1	15	0.660973
7275	12	165	0.000685857
7281	4	8	0.054693
7283	17	97	0.819507
7286	4	27	0.819507
7288	1	4	0.525981
7289	3	5	0.0414468
7290	1	1	0
7292	1	8	0.819507
7296	3	3	0
7339	2	10	0.74183
7346	7	36	0.819507
7368	5	33	0.819507
7369	3	9	0.298745
7389	1	12	0.819507
7398	1	5	0.660973
7399	17	109	0.801538
7403	1	1	0
7405	2	5	0.221044
7409	5	24	0.724878
7411	8	105	0.0192336
7417	2	52	0.0236833
7420	6	80	0.0523203
7492	1	6	0.819507
7498	3	11	0.455975
7507	7	71	0.221044
7517	4	31	0.819507
7528	2	16	0.819507
7565	1	25	0.22456
7566	1	15	0.660973
7568	11	59	0.819507
7569	1	8	0.819507
7584	3	21	0.819507
7585	2	13	0.819507
7595	1	14	0.712233
7596	11	66	0.819507
7599	1	1	0
7601	9	74	0.450392
7605	4	56	0.135864
7608	2	10	0.74183
7611	6	31	0.819507
7613	2	32	0.26936
7614	1	5	0.660973
7623	1	24	0.260628
7625	1	5	0.660973
7628	2	9	0.660973
8033	3	6	0.0920202
8045	1	12	0.819507
8053	6	14	0.054481
8063	1	3	0.350815
8089	2	12	0.819507
8104	3	22	0.819507
8150	19	123	0.752471
8154	2	4	0.145341
8156	2	5	0.221044
8202	1	4	0.525981
8203	7	31	0.602802
8206	2	7	0.442271
8219	4	9	0.0973905
8277	2	21	0.707377
8283	10	53	0.819507
8284	24	230	0.0102054
8285	19	154	0.195224
8286	5	37	0.819507
8299	3	4	0.0106714
8306	1	8	0.819507
8333	12	24	0.000826391
8334	9	12	2.05329e-05
8340	2	6	0.350815
8344	2	21	0.707377
8360	13	69	0.819507
8361	2	8	0.548849
8366	1	2	0.176909
8380	18	47	0.00308247
8406	1	2	0.176909
8535	2	2	0
8542	2	19	0.811349
8543	17	163	0.0466563
8544	2	24	0.549252
8584	1	40	0.0323532
8589	2	10	0.74183
8592	1	2	0.176909
8593	1	11	0.819507
8595	1	4	0.525981
8610	2	3	0.0495457
8611	2	6	0.350815
8625	2	6	0.350815
8630	3	19	0.819507
8631	1	7	0.819507
8635	4	4	0
8654	3	10	0.360501
9052	1	2	0.176909
9060	5	11	0.0570581
9062	1	12	0.819507
9083	4	11	0.182282
9100	1	3	0.350815
9106	1	1	0
9108	1	3	0.350815
9117	1	3	0.350815
9168	1	3	0.350815
9223	1	1	0
9234	3	3	0
9235	2	6	0.350815
9267	9	29	0.176909
9268	1	4	0.525981
9299	2	4	0.145341
9303	1	2	0.176909
9306	3	14	0.694985
9311	1	7	0.819507
9314	1	10	0.819507
9408	5	16	0.262367
9411	2	14	0.819507
9416	1	11	0.819507
9435	2	9	0.660973
9437	1	2	0.176909
9446	1	1	0
9447	1	1	0
9451	1	1	0
9566	1	8	0.819507
9597	4	6	0.0101762
9611	1	23	0.298956
9612	1	21	0.350815
9615	6	17	0.158484
9617	3	32	0.525981
9620	2	3	0.0495457
9636	1	20	0.399117
9650	1	4	0.525981
9651	1	4	0.525981
9725	2	10	0.74183
9743	1	4	0.525981
9749	5	23	0.662211
9755	3	21	0.819507
9791	5	29	0.819507
9792	1	6	0.819507
9794	1	1	0
9887	6	47	0.682652
9888	1	19	0.448256
9895	1	1	0
9948	2	6	0.350815
9950	1	3	0.350815
9952	3	27	0.723947
9954	1	10	0.819507
9966	2	5	0.221044
9967	5	32	0.819507
9968	3	19	0.819507
9992	1	5	0.660973
10035	2	3	0.0495457
10039	2	5	0.221044
10042	1	3	0.350815
10043	2	9	0.660973
10044	2	4	0.145341
10212	5	27	0.819507
10225	2	3	0.0495457
10226	1	4	0.525981
10256	2	2	0
10259	3	11	0.455975
10269	1	2	0.176909
10288	1	10	0.819507
10310	1	2	0.176909
10324	2	4	0.145341
10332	2	7	0.442271
10360	1	1	0
10387	1	2	0.176909
10389	5	23	0.662211
10390	1	7	0.819507
10458	2	4	0.145341
10460	1	11	0.819507
10467	2	9	0.660973
10468	9	59	0.819507
10498	6	6	0
10499	5	9	0.0172984
10506	7	19	0.0981796
10507	4	14	0.365763
10508	9	26	0.0920202
10529	1	5	0.660973
10544	1	3	0.350815
10564	1	2	0.176909
10566	1	1	0
10569	3	9	0.298745
10573	1	3	0.350815
10575	3	17	0.819507
10586	1	8	0.819507
10587	1	2	0.176909
10591	1	2	0.176909
10592	2	6	0.350815
10594	1	2	0.176909
10595	2	37	0.176909
10596	1	11	0.819507
10606	1	4	0.525981
10608	4	11	0.182282
10613	3	15	0.781599
10621	1	1	0
10628	27	178	0.604255
10629	17	104	0.819507
10632	1	3	0.350815
10633	1	7	0.819507
10634	2	13	0.819507
10637	1	4	0.525981
10640	1	1	0
10659	1	2	0.176909
10667	5	10	0.0349796
10715	1	2	0.176909
10717	1	5	0.660973
10718	1	15	0.660973
10719	3	10	0.360501
10737	2	4	0.145341
10738	1	3	0.350815
10744	1	3	0.350815
10758	1	2	0.176909
10761	1	5	0.660973
10763	1	7	0.819507
10764	1	2	0.176909
10766	1	3	0.350815
10768	1	1	0
10793	2	5	0.221044
10795	1	2	0.176909
10796	1	1	0
10800	3	12	0.538742
10801	3	9	0.298745
10803	6	16	0.118565
10804	1	6	0.819507
10810	1	1	0
10815	2	4	0.145341
10820	1	5	0.660973
10821	2	10	0.74183
10823	1	1	0
10824	1	5	0.660973
10829	1	3	0.350815
10833	1	4	0.525981
10835	2	2	0
10862	2	40	0.125967
10869	2	2	0
10870	1	4	0.525981
10884	2	4	0.145341
10887	1	8	0.819507
10891	1	2	0.176909
10898	2	2	0
10906	4	9	0.0973905
10909	1	1	0
10917	1	3	0.350815
10918	1	2	0.176909
10923	4	21	0.819507
10942	2	13	0.819507
10944	1	4	0.525981
10950	1	3	0.350815
10951	2	32	0.26936
10952	1	7	0.819507
10954	2	6	0.350815
10955	1	4	0.525981
10956	1	1	0
10957	1	1	0
10970	1	3	0.350815
10971	3	11	0.455975
10972	8	19	0.0308844
10975	1	11	0.819507
10976	5	50	0.365763
10977	3	21	0.819507
10989	1	3	0.350815
10990	1	1	0
10992	1	3	0.350815
12501	2	2	0
14002	1	8	0.819507
14003	2	6	0.350815
14029	1	2	0.176909
14031	1	2	0.176909
14032	1	8	0.819507
14033	1	3	0.350815
14063	1	3	0.350815
14065	1	17	0.548849
14067	1	6	0.819507
14068	3	51	0.0920202
14070	2	13	0.819507
14737	1	2	0.176909
14823	3	20	0.819507
14824	1	9	0.819507
14842	1	5	0.660973
14850	2	7	0.442271
14898	1	6	0.819507
14911	1	12	0.819507
14912	1	7	0.819507
15014	1	5	0.660973
15031	40	126	0.000737848
15074	1	2	0.176909
15711	2	3	0.0495457
15721	1	13	0.801538
15803	1	1	0
15804	1	9	0.819507
15813	1	10	0.819507
15817	1	1	0
15866	2	2	0
15867	2	11	0.819507
15871	1	5	0.660973
15886	2	5	0.221044
15908	3	5	0.0414468
15918	2	6	0.350815
15936	1	2	0.176909
15937	3	9	0.298745
15939	1	1	0
16024	1	4	0.525981
16032	51	129	3.57436e-08
16036	1	1	0
16042	1	16	0.610161
16050	2	7	0.442271
16055	14	87	0.819507
16064	1	2	0.176909
16070	5	12	0.09237
16071	1	1	0
16075	2	7	0.442271
16076	1	2	0.176909
16080	1	1	0
16081	1	2	0.176909
16094	1	1	0
16125	1	5	0.660973
16126	1	8	0.819507
16139	2	5	0.221044
16180	1	5	0.660973
16182	1	1	0
16185	1	3	0.350815
16188	1	3	0.350815
16189	1	2	0.176909
16192	18	56	0.031126
16197	15	30	0.000163248
16226	7	8	1.3717e-05
16233	8	10	2.06364e-05
16236	19	50	0.00256331
16239	4	14	0.365763
16240	1	1	0
16241	27	48	6.97536e-09
16242	1	2	0.176909
16246	1	2	0.176909
16254	6	7	7.50756e-05
16255	9	9	0
16266	3	24	0.819507
16310	4	30	0.819507
16311	11	43	0.350815
16320	1	1	0
16321	1	2	0.176909
16339	1	16	0.610161
16358	1	16	0.610161
16445	1	2	0.176909
16446	2	8	0.548849
16477	9	73	0.485508
16485	6	21	0.330117
16525	3	44	0.176909
16540	1	5	0.660973
16557	3	4	0.0106714
16558	4	6	0.0101762
16567	85	248	3.79711e-09
16571	1	4	0.525981
16573	3	8	0.211531
16575	3	14	0.694985
16579	34	117	0.0119896
16601	3	10	0.360501
16925	18	42	0.000523198
16973	2	6	0.350815
17038	1	1	0
17085	1	2	0.176909
17144	1	3	0.350815
17145	2	4	0.145341
17148	8	27	0.219048
17157	2	9	0.660973
17186	3	5	0.0414468
18022	3	5	0.0414468
18026	3	7	0.162364
18027	1	3	0.350815
18063	1	1	0
18076	1	1	0
18095	1	6	0.819507
18105	7	76	0.173927
18107	4	44	0.350815
18108	6	92	0.0127341
18117	3	3	0
18126	1	3	0.350815
18171	1	1	0
18206	1	1	0
18230	9	16	0.001149
18279	10	21	0.00421944
18312	1	1	0
18342	1	1	0
18344	2	2	0
18345	8	13	0.000821282
18400	1	1	0
18401	1	5	0.660973
18424	1	1	0
19058	7	10	0.000418608
19064	1	3	0.350815
19076	1	2	0.176909
19083	10	13	4.41854e-06
19087	2	2	0
19100	1	2	0.176909
19216	5	34	0.819507
19217	1	1	0
19221	11	108	0.134064
19226	1	7	0.819507
19287	1	1	0
19348	3	3	0
19370	4	12	0.245702
19395	1	5	0.660973
19511	1	3	0.350815
19563	1	2	0.176909
19626	1	2	0.176909
19674	1	15	0.660973
19682	1	1	0
19722	1	31	0.124406
19725	2	4	0.145341
19827	5	16	0.262367
19878	1	1	0
19882	2	6	0.350815
19883	1	1	0
19885	1	1	0
19886	7	30	0.548849
19896	1	5	0.660973
19918	1	2	0.176909
19934	1	6	0.819507
19953	1	4	0.525981
21502	1	3	0.350815
21549	3	15	0.781599
21691	1	2	0.176909
21702	1	6	0.819507
21756	1	6	0.819507
21762	2	9	0.660973
21766	3	29	0.649366
21795	1	4	0.525981
21799	1	1	0
21819	1	3	0.350815
21854	2	4	0.145341
21861	1	3	0.350815
21870	1	1	0
21904	1	4	0.525981
21915	2	14	0.819507
21955	1	3	0.350815
21983	1	10	0.819507
21987	5	25	0.801538
22008	5	14	0.176909
22009	1	2	0.176909
22010	1	7	0.819507
22027	1	2	0.176909
22408	1	5	0.660973
22604	4	11	0.182282
22612	1	3	0.350815
22614	2	3	0.0495457
22615	2	2	0
22617	3	19	0.819507
22900	3	22	0.819507
22904	1	7	0.819507
23014	6	21	0.330117
23019	1	8	0.819507
30010	4	13	0.328543
30030	3	14	0.694985
30031	2	8	0.548849
30032	2	16	0.819507
30033	2	5	0.221044
30036	10	52	0.819507
30041	2	10	0.74183
30042	1	3	0.350815
30043	1	1	0
30048	1	10	0.819507
30050	2	13	0.819507
30073	1	15	0.660973
30097	3	26	0.792603
30099	2	7	0.442271
30100	3	18	0.819507
30111	2	10	0.74183
30148	6	24	0.478038
30149	1	6	0.819507
30150	2	5	0.221044
30154	22	152	0.525981
30155	2	23	0.612754
30163	8	14	0.00190369
30166	1	13	0.801538
30168	1	34	0.0794809
30174	1	3	0.350815
30177	1	27	0.176909
30178	1	33	0.0920202
30182	2	50	0.0322006
30183	2	23	0.612754
30194	1	4	0.525981
30198	2	101	6.03038e-06
30203	1	3	0.350815
30210	1	7	0.819507
30214	5	9	0.0172984
30216	1	25	0.22456
30218	2	16	0.819507
30220	3	8	0.211531
30224	1	7	0.819507
30225	1	6	0.819507
30263	1	3	0.350815
30278	1	4	0.525981
30282	2	27	0.434745
30301	5	6	0.000405832
30307	6	28	0.680719
30308	7	44	0.819507
30316	3	11	0.455975
30324	3	30	0.603383
30326	2	16	0.819507
30327	4	4	0
30328	1	1	0
30330	4	10	0.153181
30334	1	25	0.22456
30335	8	93	0.068702
30336	6	51	0.549252
30382	1	2	0.176909
30388	2	5	0.221044
30422	1	10	0.819507
30433	18	37	5.45692e-05
30488	5	14	0.176909
30490	2	6	0.350815
30497	2	4	0.145341
30500	1	4	0.525981
30501	2	16	0.819507
30502	1	3	0.350815
30509	5	71	0.0582923
30511	5	14	0.176909
30512	3	31	0.549252
30513	1	12	0.819507
30514	2	23	0.612754
30516	1	5	0.660973
30520	1	8	0.819507
30521	4	12	0.245702
30522	2	14	0.819507
30534	2	9	0.660973
30539	1	8	0.819507
30578	2	2	0
30592	1	1	0
30641	1	1	0
30643	1	3	0.350815
30702	1	1	0
30705	1	10	0.819507
30833	1	9	0.819507
30834	1	1	0
30836	1	3	0.350815
30837	2	9	0.660973
30838	3	14	0.694985
30855	3	21	0.819507
30859	2	3	0.0495457
30865	2	5	0.221044
30866	5	14	0.176909
30889	1	7	0.819507
30900	3	12	0.538742
30902	1	8	0.819507
30948	3	8	0.211531
30949	3	14	0.694985
30953	3	5	0.0414468
30961	1	1	0
30968	11	32	0.0607941
30970	6	10	0.00484839
30997	1	1	0
31016	2	9	0.660973
31023	1	4	0.525981
31032	4	19	0.710049
31047	5	13	0.139631
31048	1	2	0.176909
31069	1	11	0.819507
31081	1	1	0
31087	2	3	0.0495457
31098	6	21	0.330117
31100	1	16	0.610161
31103	1	4	0.525981
31116	3	13	0.632735
31118	1	1	0
31119	3	7	0.162364
31122	5	21	0.549252
31124	11	21	0.000788603
31134	2	2	0
31145	27	57	1.10761e-06
31146	21	53	0.000683498
31167	11	13	1.62834e-07
31175	7	44	0.819507
31204	5	6	0.000405832
31293	6	11	0.0106714
31295	2	28	0.384647
31297	1	19	0.448256
31333	3	10	0.360501
31334	1	13	0.801538
31365	1	1	0
31397	4	23	0.819507
31398	7	24	0.264102
31442	1	1	0
31468	2	4	0.145341
31529	1	4	0.525981
31532	3	33	0.485967
31571	1	2	0.176909
31573	1	5	0.660973
31579	2	3	0.0495457
31581	1	5	0.660973
31589	1	7	0.819507
31623	6	19	0.217759
31627	3	3	0
31641	1	4	0.525981
31647	8	31	0.367202
31648	6	20	0.266678
31651	1	1	0
31663	3	8	0.211531
31667	2	9	0.660973
31668	1	4	0.525981
31848	7	9	0.000101622
31860	1	1	0
31929	1	6	0.819507
31938	1	1	0
31952	1	4	0.525981
31954	1	9	0.819507
31987	1	5	0.660973
32006	4	7	0.0278357
32007	4	14	0.365763
32008	16	21	8.22192e-09
32012	3	8	0.211531
32024	2	12	0.819507
32025	2	3	0.0495457
32026	1	5	0.660973
32042	3	4	0.0106714
32060	1	3	0.350815
32074	1	1	0
32088	13	28	0.00136495
32091	3	20	0.819507
32092	5	23	0.662211
32094	1	5	0.660973
32147	12	49	0.365763
32194	1	1	0
32200	1	1	0
32204	1	5	0.660973
32205	1	1	0
32208	3	3	0
32210	3	5	0.0414468
32211	5	11	0.0570581
32212	11	18	8.94066e-05
32214	1	1	0
32228	1	4	0.525981
32252	1	3	0.350815
32259	4	19	0.710049
32269	1	2	0.176909
32287	1	2	0.176909
32288	1	5	0.660973
32330	1	3	0.350815
32331	1	7	0.819507
32348	1	4	0.525981
32350	1	1	0
32355	4	41	0.442271
32364	2	3	0.0495457
32366	1	1	0
32367	3	6	0.0920202
32375	1	1	0
32383	1	1	0
32388	1	2	0.176909
32400	1	3	0.350815
32402	4	12	0.245702
32410	2	3	0.0495457
32418	7	16	0.0342901
32429	1	1	0
32434	1	4	0.525981
32435	3	10	0.360501
32436	3	26	0.792603
32438	5	12	0.09237
32447	1	2	0.176909
32456	3	20	0.819507
32465	8	20	0.0450305
32468	1	1	0
32469	5	11	0.0570581
32471	1	2	0.176909
32472	1	1	0
32480	3	9	0.298745
32481	10	17	0.000328363
32482	8	21	0.0599963
32486	2	4	0.145341
32495	2	5	0.221044
32496	6	54	0.460018
32502	1	8	0.819507
32508	6	37	0.819507
32509	1	4	0.525981
32510	1	1	0
32511	1	3	0.350815
32516	1	6	0.819507
32527	2	2	0
32543	7	11	0.00125541
32581	1	1	0
32618	1	1	0
32688	1	5	0.660973
32700	1	3	0.350815
32703	1	6	0.819507
32715	1	11	0.819507
32720	2	17	0.819507
32722	2	5	0.221044
32727	1	3	0.350815
32728	2	11	0.819507
32729	2	21	0.707377
32733	1	9	0.819507
32735	2	7	0.442271
32743	2	6	0.350815
32747	1	1	0
32755	1	13	0.801538
32760	2	18	0.819507
32765	1	2	0.176909
32781	3	19	0.819507
32785	2	2	0
32786	3	5	0.0414468
32790	4	6	0.0101762
32801	3	7	0.162364
32802	1	8	0.819507
32803	1	1	0
32823	1	1	0
32868	2	30	0.348243
32869	7	31	0.602802
32870	1	11	0.819507
32874	1	5	0.660973
32880	3	21	0.819507
32897	1	2	0.176909
32909	1	1	0
32922	3	26	0.792603
32924	4	16	0.525981
32926	1	7	0.819507
32927	1	3	0.350815
32956	5	29	0.819507
32958	1	4	0.525981
32959	1	7	0.819507
32963	3	4	0.0106714
32966	1	4	0.525981
32968	6	7	7.50756e-05
32970	1	2	0.176909
32981	16	26	1.64835e-06
33077	1	11	0.819507
33081	1	2	0.176909
33082	1	1	0
33091	1	1	0
33120	2	6	0.350815
33129	1	3	0.350815
33135	1	2	0.176909
33137	2	5	0.221044
33138	3	34	0.442271
33146	1	8	0.819507
33147	1	8	0.819507
33148	1	4	0.525981
33152	2	3	0.0495457
33157	2	4	0.145341
33169	7	12	0.00306017
33184	1	1	0
33189	1	10	0.819507
33209	16	49	0.0379049
33210	1	8	0.819507
33211	2	4	0.145341
33233	1	1	0
33234	1	3	0.350815
33235	6	11	0.0106714
33260	1	1	0
33299	2	3	0.0495457
33314	2	5	0.221044
33344	1	16	0.610161
33365	3	12	0.538742
33384	1	1	0
33386	1	1	0
33484	1	1	0
33512	1	1	0
33522	2	3	0.0495457
33540	1	3	0.350815
33554	1	6	0.819507
33572	1	11	0.819507
33574	2	11	0.819507
33577	2	3	0.0495457
33615	2	3	0.0495457
33617	1	3	0.350815
33619	2	8	0.548849
33624	1	3	0.350815
33628	2	10	0.74183
33629	1	5	0.660973
33673	1	6	0.819507
33674	2	34	0.216025
33683	4	12	0.245702
33687	1	2	0.176909
33962	2	7	0.442271
33993	2	14	0.819507
34058	3	4	0.0106714
34067	7	14	0.0119533
34080	1	7	0.819507
34097	4	17	0.58844
34113	1	9	0.819507
34114	1	1	0
34134	1	1	0
34136	1	1	0
34139	1	1	0
34140	1	2	0.176909
34141	1	6	0.819507
34142	1	6	0.819507
34144	1	1	0
34145	1	7	0.819507
34148	1	1	0
34198	8	26	0.179426
34199	1	8	0.819507
34205	4	5	0.00214303
34214	1	4	0.525981
34220	8	108	0.0134431
34227	1	2	0.176909
34243	2	2	0
34244	3	6	0.0920202
34260	4	16	0.525981
34314	2	3	0.0495457
34332	2	33	0.237694
34333	3	4	0.0106714
34341	1	6	0.819507
34349	1	1	0
34351	1	5	0.660973
34356	2	5	0.221044
34380	1	5	0.660973
34383	4	10	0.153181
34389	2	7	0.442271
34394	5	12	0.09237
34427	1	4	0.525981
34454	1	4	0.525981
34472	2	6	0.350815
34473	1	3	0.350815
34475	1	4	0.525981
34476	1	3	0.350815
34477	2	2	0
34497	2	5	0.221044
34499	1	4	0.525981
34501	3	6	0.0920202
34504	4	12	0.245702
34551	2	3	0.0495457
34599	13	45	0.164693
34605	17	28	1.03566e-06
34612	1	13	0.801538
34613	6	21	0.330117
34614	2	12	0.819507
34616	1	3	0.350815
34620	7	13	0.0065162
34622	3	8	0.211531
34629	3	4	0.0106714
34644	9	18	0.00421032
34656	1	5	0.660973
34720	6	10	0.00484839
34721	1	3	0.350815
34727	1	2	0.176909
34728	2	2	0
34729	1	1	0
34763	1	1	0
34765	3	42	0.215077
34766	1	2	0.176909
34968	1	4	0.525981
34976	13	31	0.00497469
34982	2	3	0.0495457
34983	2	4	0.145341
35019	3	20	0.819507
35020	1	4	0.525981
35024	1	5	0.660973
35050	1	6	0.819507
35065	1	5	0.660973
35066	1	6	0.819507
35094	1	18	0.5108
35095	1	4	0.525981
35108	1	8	0.819507
35112	1	1	0
35115	1	18	0.5108
35116	1	14	0.712233
35148	1	7	0.819507
35162	2	10	0.74183
35176	1	11	0.819507
35194	2	6	0.350815
35195	5	10	0.0349796
35196	1	12	0.819507
35264	5	32	0.819507
35265	1	4	0.525981
35268	1	1	0
35269	3	9	0.298745
35278	2	8	0.548849
35305	1	1	0
35307	1	8	0.819507
35315	1	2	0.176909
35330	1	2	0.176909
35331	1	5	0.660973
35333	7	7	0
35335	5	47	0.472988
35338	1	6	0.819507
35349	2	2	0
35350	1	1	0
35352	1	1	0
35360	1	2	0.176909
35372	2	5	0.221044
35435	1	9	0.819507
35457	1	4	0.525981
35458	2	6	0.350815
35459	3	3	0
35493	1	3	0.350815
35509	3	5	0.0414468
35518	1	1	0
35519	3	3	0
35520	2	3	0.0495457
35522	2	2	0
35523	1	2	0.176909
35542	1	5	0.660973
35556	22	156	0.445515
35563	2	4	0.145341
35567	1	13	0.801538
35635	3	4	0.0106714
35646	2	6	0.350815
35666	1	11	0.819507
35672	1	1	0
35685	1	1	0
35690	1	22	0.348243
35694	2	5	0.221044
35702	1	2	0.176909
35722	3	14	0.694985
35723	1	9	0.819507
35726	1	3	0.350815
35728	1	2	0.176909
35735	2	24	0.549252
35750	1	1	0
35751	1	1	0
35774	1	17	0.548849
35791	1	4	0.525981
35810	2	7	0.442271
35845	1	6	0.819507
35853	1	1	0
35855	2	8	0.548849
35865	1	2	0.176909
35871	3	7	0.162364
35878	1	4	0.525981
35904	2	12	0.819507
35910	1	1	0
35912	1	2	0.176909
35914	2	18	0.819507
35924	2	22	0.660973
35945	1	1	0
35946	1	1	0
35965	2	5	0.221044
35970	1	11	0.819507
35973	2	7	0.442271
35994	1	6	0.819507
36003	1	1	0
36016	1	1	0
36023	1	1	0
36046	1	1	0
36047	2	2	0
36048	3	3	0
36049	2	2	0
36065	2	4	0.145341
36066	2	8	0.548849
36091	1	2	0.176909
36123	1	1	0
36138	2	2	0
36149	1	4	0.525981
36150	1	3	0.350815
36151	1	6	0.819507
36152	1	5	0.660973
36211	1	1	0
36228	1	2	0.176909
36258	7	12	0.00306017
36289	2	5	0.221044
36297	2	15	0.819507
36304	1	2	0.176909
36342	1	8	0.819507
36372	1	1	0
36498	10	20	0.00244766
36499	2	9	0.660973
36500	2	3	0.0495457
36503	3	7	0.162364
36509	2	2	0
36510	1	2	0.176909
36511	1	1	0
36512	1	1	0
36520	1	1	0
38007	1	6	0.819507
38018	3	6	0.0920202
38026	1	3	0.350815
38061	8	22	0.084124
38066	1	3	0.350815
38083	1	19	0.448256
38095	15	38	0.00523661
38096	7	20	0.135864
38108	1	2	0.176909
38128	3	16	0.819507
38163	3	4	0.0106714
38165	1	2	0.176909
39019	2	2	0
39534	1	1	0
39536	1	2	0.176909
39689	2	2	0
39694	1	3	0.350815
39702	5	10	0.0349796
40008	2	19	0.811349
40011	1	2	0.176909
40014	2	8	0.548849
40016	1	4	0.525981
40018	3	12	0.538742
40019	1	5	0.660973
42026	1	5	0.660973
42035	1	4	0.525981
42059	2	13	0.819507
42060	4	29	0.819507
42063	1	5	0.660973
42073	2	16	0.819507
42098	5	9	0.0172984
42109	1	1	0
42110	3	20	0.819507
42113	2	10	0.74183
42117	2	3	0.0495457
42127	3	65	0.0139284
42129	3	4	0.0106714
42135	1	1	0
42147	12	45	0.25049
42149	4	14	0.365763
42176	2	7	0.442271
42177	4	12	0.245702
42226	1	1	0
42247	1	1	0
42254	3	8	0.211531
42255	1	2	0.176909
42256	1	1	0
42264	3	3	0
42265	6	6	0
42267	1	3	0.350815
42273	2	3	0.0495457
42274	1	2	0.176909
42276	3	13	0.632735
42278	1	1	0
42304	2	5	0.221044
42306	1	1	0
42307	2	13	0.819507
42311	2	8	0.548849
42325	3	6	0.0920202
42327	2	19	0.811349
42355	1	2	0.176909
42359	1	5	0.660973
42371	3	3	0
42373	1	1	0
42391	4	60	0.0843943
42420	1	4	0.525981
42447	2	2	0
42462	1	8	0.819507
42475	2	24	0.549252
42493	8	60	0.660973
42531	1	22	0.348243
42532	1	3	0.350815
42535	1	8	0.819507
42541	1	3	0.350815
42542	4	18	0.660973
42551	2	7	0.442271
42552	5	20	0.508532
42592	1	5	0.660973
42593	6	47	0.682652
42594	3	14	0.694985
42632	8	40	0.801538
42733	3	25	0.819507
42742	2	17	0.819507
42744	2	7	0.442271
42752	2	26	0.478189
42759	5	11	0.0570581
42761	2	8	0.548849
42766	1	1	0
42769	5	10	0.0349796
42770	2	4	0.145341
42772	1	1	0
42775	1	1	0
42780	2	2	0
42789	3	8	0.211531
42790	1	2	0.176909
42795	9	24	0.0508196
42796	1	2	0.176909
42832	1	5	0.660973
42921	1	2	0.176909
42953	1	7	0.819507
42981	10	54	0.819507
42982	4	5	0.00214303
42983	1	1	0
42985	4	7	0.0278357
42986	1	2	0.176909
42987	6	9	0.00180798
43000	1	1	0
43001	6	15	0.0835211
43004	1	1	0
43007	1	1	0
43010	1	19	0.448256
43011	1	5	0.660973
43029	1	6	0.819507
43039	2	2	0
43046	1	9	0.819507
43060	1	1	0
43065	29	132	0.401686
43066	34	178	0.819507
43068	1	2	0.176909
43085	10	24	0.0160253
43086	3	10	0.360501
43087	4	28	0.819507
43097	1	2	0.176909
43101	1	5	0.660973
43122	3	12	0.538742
43123	20	62	0.0204202
43124	7	20	0.135864
43153	2	9	0.660973
43154	2	27	0.434745
43161	45	111	1.01439e-07
43162	8	11	9.40399e-05
43171	7	9	0.000101622
43200	1	14	0.712233
43248	2	2	0
43249	1	2	0.176909
43252	2	6	0.350815
43254	2	6	0.350815
43276	1	1	0
43280	5	16	0.262367
43297	1	3	0.350815
43304	1	3	0.350815
43312	33	104	0.00258903
43323	1	1	0
43330	1	7	0.819507
43353	1	1	0
43388	1	9	0.819507
43392	1	9	0.819507
43393	2	11	0.819507
43401	2	26	0.478189
43405	1	9	0.819507
43407	3	15	0.781599
43408	1	14	0.712233
43409	1	7	0.819507
43410	5	48	0.438224
43415	1	1	0
43418	1	1	0
43433	8	28	0.257737
43434	2	12	0.819507
43461	1	1	0
43473	3	10	0.360501
43484	4	13	0.328543
43488	17	49	0.0151345
43491	1	11	0.819507
43504	1	4	0.525981
43507	2	15	0.819507
43516	1	2	0.176909
43517	2	8	0.548849
43518	1	4	0.525981
43524	9	48	0.819507
43525	3	15	0.781599
43536	4	24	0.819507
43542	2	11	0.819507
43547	17	107	0.819507
43550	1	1	0
43551	2	6	0.350815
43552	2	15	0.819507
43588	1	10	0.819507
43589	1	3	0.350815
43616	1	8	0.819507
43618	1	2	0.176909
43619	3	5	0.0414468
43647	2	23	0.612754
43652	1	7	0.819507
43666	8	20	0.0450305
43686	1	1	0
43687	40	139	0.00708593
43922	2	3	0.0495457
43923	1	2	0.176909
43928	9	19	0.00728391
43966	4	16	0.525981
43979	1	1	0
43981	3	6	0.0920202
43982	3	6	0.0920202
43983	1	4	0.525981
43984	3	8	0.211531
44029	1	1	0
44030	3	7	0.162364
44088	1	1	0
44111	1	1	0
44206	1	2	0.176909
44208	2	2	0
44211	1	1	0
44255	2	7	0.442271
44257	4	6	0.0101762
44262	2	3	0.0495457
44265	1	1	0
44267	8	56	0.801538
44319	4	6	0.0101762
44331	1	17	0.548849
44334	1	1	0
44336	1	2	0.176909
44344	1	6	0.819507
44381	1	1	0
44528	1	1	0
44597	1	2	0.176909
44598	1	2	0.176909
44602	1	1	0
44772	1	7	0.819507
44783	1	1	0
44794	1	2	0.176909
44804	2	2	0
44819	2	2	0
44829	1	2	0.176909
44830	1	1	0
44849	2	6	0.350815
44860	1	1	0
44861	1	2	0.176909
45007	2	4	0.145341
45008	2	6	0.350815
45022	7	14	0.0119533
45039	6	9	0.00180798
45046	3	3	0
45047	1	3	0.350815
45055	1	10	0.819507
45056	1	4	0.525981
45059	1	2	0.176909
45060	1	4	0.525981
45070	3	6	0.0920202
45071	1	3	0.350815
45078	1	3	0.350815
45083	1	1	0
45087	28	85	0.00320016
45088	1	5	0.660973
45104	2	5	0.221044
45109	2	7	0.442271
45116	2	3	0.0495457
45141	1	2	0.176909
45165	2	24	0.549252
45175	1	1	0
45176	2	7	0.442271
45184	1	16	0.610161
45190	1	6	0.819507
45191	1	2	0.176909
45197	1	5	0.660973
45198	2	5	0.221044
45199	1	4	0.525981
45200	1	1	0
45214	1	21	0.350815
45218	1	2	0.176909
45292	1	6	0.819507
45324	1	2	0.176909
45333	2	6	0.350815
45337	1	1	0
45416	1	1	0
45444	2	23	0.612754
45445	3	10	0.360501
45453	3	9	0.298745
45454	12	32	0.02314
45471	2	35	0.190165
45494	2	16	0.819507
45540	2	10	0.74183
45579	1	2	0.176909
45582	1	7	0.819507
45596	1	9	0.819507
45600	3	16	0.819507
45603	1	5	0.660973
45604	2	2	0
45607	1	1	0
45616	1	5	0.660973
45618	1	5	0.660973
45627	1	3	0.350815
45637	1	5	0.660973
45648	4	10	0.153181
45652	3	13	0.632735
45653	1	1	0
45654	1	2	0.176909
45661	1	5	0.660973
45662	2	10	0.74183
45663	1	14	0.712233
45664	1	6	0.819507
45665	5	25	0.801538
45666	6	32	0.819507
45667	2	3	0.0495457
45669	3	32	0.525981
45671	1	5	0.660973
45684	1	2	0.176909
45719	2	5	0.221044
45721	1	6	0.819507
45722	1	3	0.350815
45727	10	20	0.00244766
45732	13	39	0.0522541
45736	1	7	0.819507
45737	3	14	0.694985
45739	1	20	0.399117
45742	1	8	0.819507
45743	1	2	0.176909
45745	1	4	0.525981
45746	6	26	0.577973
45747	4	24	0.819507
45762	1	2	0.176909
45765	4	13	0.328543
45766	6	69	0.166925
45773	4	21	0.819507
45776	1	10	0.819507
45779	1	3	0.350815
45785	1	16	0.610161
45787	1	11	0.819507
45793	1	6	0.819507
45806	1	10	0.819507
45807	2	12	0.819507
45815	6	11	0.0106714
45821	3	12	0.538742
45824	2	5	0.221044
45830	2	5	0.221044
45859	1	8	0.819507
45860	6	18	0.176909
45861	1	6	0.819507
45862	2	7	0.442271
45869	1	3	0.350815
45879	1	14	0.712233
45880	4	12	0.245702
45892	47	211	0.243242
45893	53	319	0.781492
45923	1	3	0.350815
45926	1	1	0
45930	2	12	0.819507
45931	2	10	0.74183
45943	3	6	0.0920202
45944	103	641	0.405343
45947	3	7	0.162364
45948	3	5	0.0414468
45950	1	1	0
45953	1	1	0
45954	1	6	0.819507
45955	1	3	0.350815
45964	1	2	0.176909
45976	1	1	0
45987	1	9	0.819507
45995	3	6	0.0920202
46034	1	8	0.819507
46039	1	2	0.176909
46079	1	1	0
46098	1	2	0.176909
46103	1	4	0.525981
46135	1	8	0.819507
46203	1	1	0
46208	1	1	0
46223	1	1	0
46293	1	1	0
46320	1	2	0.176909
46324	1	1	0
46326	2	9	0.660973
46329	2	12	0.819507
46330	3	32	0.525981
46339	2	4	0.145341
46425	2	5	0.221044
46426	2	5	0.221044
46427	1	12	0.819507
46474	1	3	0.350815
46486	2	4	0.145341
46491	2	2	0
46496	1	1	0
46511	1	1	0
46512	1	15	0.660973
46513	2	15	0.819507
46578	4	6	0.0101762
46579	3	9	0.298745
46580	1	8	0.819507
46597	2	4	0.145341
46600	1	1	0
46619	1	2	0.176909
46620	1	3	0.350815
46621	1	1	0
46626	1	5	0.660973
46627	2	15	0.819507
46628	1	8	0.819507
46641	1	3	0.350815
46676	3	12	0.538742
46677	2	7	0.442271
46685	1	4	0.525981
46686	1	10	0.819507
46697	1	7	0.819507
46716	3	6	0.0920202
46718	9	23	0.0390695
46726	2	3	0.0495457
46755	6	6	0
46777	13	103	0.366305
46778	1	1	0
46784	2	3	0.0495457
46822	1	2	0.176909
46824	1	1	0
46832	1	1	0
46833	2	4	0.145341
46834	4	9	0.0973905
46835	1	18	0.5108
46847	1	6	0.819507
46854	2	20	0.764356
46855	3	12	0.538742
46856	9	22	0.0272197
46886	2	2	0
46907	6	10	0.00484839
46928	1	12	0.819507
46931	1	2	0.176909
46949	2	3	0.0495457
47496	1	7	0.819507
47497	2	6	0.350815
48007	1	1	0
48010	5	43	0.610161
48011	3	8	0.211531
48013	8	45	0.819507
48015	2	21	0.707377
48024	1	3	0.350815
48025	1	3	0.350815
48026	3	4	0.0106714
48034	1	1	0
48041	1	9	0.819507
48070	1	1	0
48096	2	5	0.221044
48143	2	9	0.660973
48145	2	3	0.0495457
48146	2	25	0.525981
48147	1	6	0.819507
48167	1	21	0.350815
48169	2	7	0.442271
48172	1	2	0.176909
48208	9	21	0.0179727
48210	2	2	0
48211	1	1	0
48227	1	3	0.350815
48240	1	5	0.660973
[truncated: 1,209 more rows]

## Sheet: Chicken
GO term	hits	chip	p-values (BH correction)
2	1	5	0.683302
23	1	1	0
27	1	2	0.190204
45	16	27	1.09634e-05
54	1	1	0
56	1	1	0
77	2	19	0.683302
79	7	16	0.0515361
82	15	54	0.245339
83	2	12	0.80405
86	5	46	0.37705
122	63	349	0.688983
132	5	16	0.335046
165	25	105	0.42307
184	10	22	0.0126626
185	2	6	0.37705
186	9	22	0.0457716
187	13	50	0.37705
209	42	116	9.66111e-05
226	5	42	0.496944
244	7	10	0.00069052
245	2	4	0.164569
266	2	14	0.80405
278	4	50	0.148905
281	6	25	0.616903
288	1	5	0.683302
289	4	16	0.586169
294	1	1	0
302	1	5	0.683302
338	1	2	0.190204
349	1	1	0
375	5	7	0.0032481
379	1	2	0.190204
380	6	9	0.00276556
381	4	30	0.702574
387	4	17	0.658908
395	1	1	0
398	49	101	1.67994e-10
413	4	11	0.226353
422	9	13	0.000140697
423	5	5	0
447	1	1	0
451	2	2	0
455	1	1	0
460	2	6	0.37705
462	5	6	0.000588267
463	1	2	0.190204
467	1	6	0.80405
470	3	5	0.0515361
472	1	1	0
479	1	1	0
480	1	2	0.190204
492	2	6	0.37705
495	1	1	0
578	1	4	0.544773
715	4	8	0.0707773
717	1	6	0.80405
720	1	2	0.190204
723	4	16	0.586169
724	6	44	0.631556
731	1	5	0.683302
738	1	2	0.190204
819	1	2	0.190204
902	7	36	0.80405
904	1	1	0
956	4	6	0.0134152
964	1	1	0
971	1	1	0
1302	1	3	0.37705
1501	4	57	0.0584211
1503	7	31	0.683302
1508	1	8	0.80405
1510	4	7	0.0370968
1514	3	6	0.111407
1525	16	92	0.80405
1541	2	15	0.80405
1542	1	3	0.37705
1544	1	2	0.190204
1547	1	4	0.544773
1553	1	2	0.190204
1556	2	8	0.589745
1558	6	27	0.695551
1561	1	4	0.544773
1568	1	13	0.683302
1569	2	19	0.683302
1570	5	25	0.80405
1573	1	2	0.190204
1574	1	7	0.80405
1578	1	11	0.785979
1649	3	42	0.164084
1654	1	10	0.80405
1657	2	15	0.80405
1658	1	14	0.624483
1659	1	8	0.80405
1662	1	7	0.80405
1666	11	66	0.788307
1667	2	2	0
1676	1	11	0.785979
1682	5	5	0
1701	19	76	0.37705
1702	3	6	0.111407
1707	1	9	0.80405
1708	1	14	0.624483
1711	1	1	0
1732	6	7	0.000118101
1736	1	5	0.683302
1754	1	2	0.190204
1755	2	22	0.544773
1756	2	16	0.80405
1764	8	47	0.80405
1765	1	2	0.190204
1771	1	2	0.190204
1774	2	6	0.37705
1778	3	5	0.0515361
1780	1	5	0.683302
1782	2	7	0.493237
1816	3	8	0.251508
1817	1	6	0.80405
1822	10	44	0.66943
1824	1	6	0.80405
1825	2	8	0.589745
1827	1	1	0
1828	1	1	0
1829	1	4	0.544773
1833	1	3	0.37705
1835	1	6	0.80405
1837	3	17	0.80405
1840	1	1	0
1843	3	25	0.683302
1878	1	2	0.190204
1880	1	1	0
1881	1	4	0.544773
1889	6	28	0.761694
1890	4	16	0.586169
1892	2	10	0.774946
1893	1	5	0.683302
1894	1	6	0.80405
1895	1	8	0.80405
1913	1	5	0.683302
1916	1	3	0.37705
1921	2	4	0.164569
1932	3	12	0.589745
1933	5	24	0.785979
1934	12	74	0.728055
1935	3	8	0.251508
1937	2	12	0.80405
1938	5	40	0.549136
1942	4	19	0.774946
1944	2	7	0.493237
1945	1	2	0.190204
1947	2	31	0.20625
1954	2	7	0.493237
1955	3	3	0
1957	1	3	0.37705
1958	1	11	0.785979
1959	1	3	0.37705
1961	1	2	0.190204
1967	1	5	0.683302
1974	2	13	0.80405
1975	1	13	0.683302
2040	6	23	0.512658
2051	1	3	0.37705
2052	1	13	0.683302
2053	1	12	0.728055
2062	1	15	0.548758
2063	1	13	0.683302
2082	1	2	0.190204
2084	4	6	0.0134152
2088	2	16	0.80405
2089	1	7	0.80405
2098	1	7	0.80405
2115	2	4	0.164569
2143	1	1	0
2154	1	2	0.190204
2181	1	3	0.37705
2188	1	1	0
2191	1	1	0
2192	1	1	0
2223	17	29	7.1515e-06
2224	5	12	0.122658
2230	1	4	0.544773
2244	4	22	0.80405
2250	8	42	0.80405
2262	1	1	0
2263	1	1	0
2281	2	2	0
2291	1	2	0.190204
2315	1	5	0.683302
2317	1	1	0
2326	1	2	0.190204
2376	2	9	0.683302
2377	1	2	0.190204
2381	1	1	0
2446	1	2	0.190204
2474	3	6	0.111407
2479	12	18	2.12609e-05
2526	1	4	0.544773
2534	1	1	0
2576	9	38	0.595556
2605	1	2	0.190204
2617	1	1	0
2634	1	3	0.37705
2635	1	2	0.190204
2675	1	6	0.80405
2710	1	1	0
2711	1	2	0.190204
2726	1	3	0.37705
2739	1	1	0
2755	6	10	0.00732805
2756	2	5	0.254694
2761	1	1	0
2819	1	3	0.37705
2820	1	1	0
2829	1	1	0
2862	2	3	0.0573818
2865	1	3	0.37705
2866	1	2	0.190204
2903	1	1	0
2931	8	24	0.190204
2943	1	2	0.190204
3007	2	9	0.683302
3009	1	6	0.80405
3016	1	5	0.683302
3065	1	1	0
3091	1	11	0.785979
3143	1	3	0.37705
3148	3	17	0.80405
3151	1	16	0.517297
3176	1	2	0.190204
3177	1	2	0.190204
3180	3	18	0.80405
3181	1	7	0.80405
3183	2	3	0.0573818
3184	2	9	0.683302
3197	1	7	0.80405
3203	1	9	0.80405
3209	1	1	0
3222	2	3	0.0573818
3223	1	2	0.190204
3229	1	2	0.190204
3231	1	3	0.37705
3247	1	1	0
3266	1	1	0
3274	1	2	0.190204
3279	1	6	0.80405
3281	2	13	0.80405
3289	2	3	0.0573818
3323	1	6	0.80405
3332	1	1	0
3333	6	19	0.282533
3334	1	4	0.544773
3338	1	3	0.37705
3340	1	1	0
3342	1	1	0
3344	1	4	0.544773
3382	2	9	0.683302
3406	1	3	0.37705
3417	1	3	0.37705
3418	1	1	0
5975	2	32	0.190204
5977	3	11	0.523997
5978	4	10	0.190204
5979	1	2	0.190204
5981	1	1	0
6004	3	4	0.0134152
6006	2	23	0.499196
6013	1	4	0.544773
6024	2	12	0.80405
6027	1	7	0.80405
6041	1	1	0
6044	1	2	0.190204
6045	1	1	0
6047	1	3	0.37705
6048	5	10	0.0492539
6054	2	2	0
6082	1	1	0
6086	2	2	0
6090	2	10	0.774946
6091	3	17	0.80405
6094	5	22	0.683302
6096	1	12	0.728055
6099	16	24	8.46401e-07
6103	6	10	0.00732805
6104	4	4	0
6105	1	1	0
6106	2	2	0
6107	4	8	0.0707773
6108	5	9	0.0245054
6110	4	15	0.528632
6111	1	4	0.544773
6114	1	3	0.37705
6119	1	2	0.190204
6120	13	19	5.68703e-06
6122	2	3	0.0573818
6123	1	1	0
6139	1	9	0.80405
6154	1	5	0.683302
6165	1	5	0.683302
6172	1	1	0
6195	1	5	0.683302
6207	1	1	0
6259	2	9	0.683302
6260	9	73	0.327339
6261	8	21	0.0920469
6264	3	10	0.420614
6265	7	11	0.00205847
6266	1	5	0.683302
6267	1	5	0.683302
6268	2	9	0.683302
6270	2	17	0.785979
6273	1	2	0.190204
6275	1	7	0.80405
6281	17	86	0.80405
6283	7	29	0.589745
6284	4	16	0.586169
6287	1	4	0.544773
6288	3	4	0.0134152
6289	6	12	0.0306593
6293	1	6	0.80405
6294	3	19	0.80405
6295	4	9	0.124356
6296	1	9	0.80405
6297	1	9	0.80405
6298	2	26	0.37705
6302	9	28	0.190204
6303	6	26	0.67965
6306	5	12	0.122658
6308	1	1	0
6309	5	7	0.0032481
6310	5	28	0.80405
6325	3	30	0.486654
6338	4	38	0.408265
6342	1	6	0.80405
6346	1	4	0.544773
6349	3	6	0.111407
6351	8	32	0.544773
6352	1	4	0.544773
6353	1	2	0.190204
6355	30	149	0.80405
6356	1	1	0
6357	45	220	0.786158
6359	1	2	0.190204
6361	2	18	0.728055
6362	1	10	0.80405
6363	1	9	0.80405
6364	26	49	4.27858e-07
6366	24	98	0.37705
6367	20	85	0.511075
6368	17	53	0.0732254
6369	3	9	0.354831
6370	6	15	0.113644
6376	1	9	0.80405
6378	1	6	0.80405
6379	2	2	0
6383	5	9	0.0245054
6384	1	1	0
6388	6	11	0.0156502
6390	3	4	0.0134152
6396	3	14	0.728055
6397	10	52	0.80405
6399	1	1	0
6400	1	15	0.548758
6401	1	7	0.80405
6402	4	7	0.0370968
6403	1	1	0
6405	5	16	0.335046
6406	17	79	0.711639
6409	3	14	0.728055
6412	9	22	0.0457716
6413	30	39	1.38014e-14
6414	3	4	0.0134152
6415	3	3	0
6417	3	22	0.80405
6418	6	8	0.000757312
6421	1	1	0
6423	1	1	0
6432	2	2	0
6436	1	1	0
6446	7	15	0.0327073
6449	5	5	0
6450	1	1	0
6457	18	52	0.0293113
6463	1	1	0
6464	10	26	0.0555957
6465	1	5	0.683302
6468	61	241	0.0871777
6469	6	22	0.448298
6470	20	74	0.214936
6471	5	23	0.728055
6473	7	8	2.33632e-05
6475	1	4	0.544773
6476	3	14	0.728055
6479	2	11	0.80405
6482	1	6	0.80405
6486	6	38	0.80405
6487	6	28	0.761694
6488	2	6	0.37705
6491	2	7	0.493237
6493	4	24	0.80405
6497	1	5	0.683302
6499	1	1	0
6501	1	2	0.190204
6506	9	15	0.000968376
6508	32	150	0.689828
6509	19	34	5.88449e-06
6511	35	148	0.37705
6513	3	20	0.80405
6515	2	7	0.493237
6516	3	6	0.111407
6517	7	9	0.000170859
6518	1	3	0.37705
6521	10	13	9.32079e-06
6531	1	2	0.190204
6532	1	1	0
6533	1	3	0.37705
6536	1	5	0.683302
6537	1	1	0
6552	6	6	0
6554	3	6	0.111407
6555	1	2	0.190204
6564	1	2	0.190204
6568	1	1	0
6574	1	4	0.544773
6584	1	1	0
6590	1	6	0.80405
6595	1	1	0
6596	1	2	0.190204
6605	6	17	0.190204
6606	8	29	0.37705
6607	1	4	0.544773
6611	2	12	0.80405
6612	6	19	0.282533
6613	2	4	0.164569
6614	1	4	0.544773
6620	1	6	0.80405
6622	7	15	0.0327073
6623	2	6	0.37705
6625	7	19	0.142682
6626	6	8	0.000757312
6629	3	38	0.21493
6631	8	25	0.205181
6633	4	17	0.658908
6635	10	33	0.218486
6637	2	9	0.683302
6644	1	16	0.517297
6654	4	12	0.305732
6656	1	20	0.334943
6658	1	2	0.190204
6661	3	50	0.0557483
6665	2	8	0.589745
6672	2	5	0.254694
6687	3	14	0.728055
6691	1	5	0.683302
6693	2	5	0.254694
6694	1	10	0.80405
6695	1	21	0.287404
6700	1	7	0.80405
6702	1	3	0.37705
6720	1	1	0
6729	1	7	0.80405
6734	2	4	0.164569
6743	2	3	0.0573818
6744	12	24	0.00178005
6754	1	1	0
6766	1	2	0.190204
6768	3	3	0
6777	1	6	0.80405
6783	2	8	0.589745
6784	1	1	0
6796	2	6	0.37705
6797	1	1	0
6805	1	12	0.728055
6807	1	3	0.37705
6810	3	16	0.80405
6811	2	43	0.0475576
6812	1	16	0.517297
6813	2	32	0.190204
6816	6	35	0.80405
6825	2	4	0.164569
6839	3	9	0.354831
6851	2	16	0.80405
6853	1	2	0.190204
6858	2	3	0.0573818
6865	2	22	0.544773
6869	2	15	0.80405
6873	1	4	0.544773
6874	8	55	0.647759
6878	2	6	0.37705
6879	3	19	0.80405
6880	1	1	0
6882	3	10	0.420614
6886	40	123	0.00230686
6887	6	39	0.785979
6888	30	87	0.00337909
6890	17	41	0.00332989
6891	8	18	0.0324883
6892	5	12	0.122658
6893	2	13	0.80405
6895	1	8	0.80405
6897	9	62	0.606587
6898	8	33	0.567842
6900	1	4	0.544773
6904	4	12	0.305732
6906	5	17	0.37705
6907	1	4	0.544773
6909	1	12	0.728055
6911	1	4	0.544773
6914	19	61	0.0763506
6915	45	178	0.164569
6919	9	28	0.190204
6925	1	1	0
6930	1	5	0.683302
6935	5	23	0.728055
6936	5	28	0.80405
6937	2	7	0.493237
6939	1	7	0.80405
6942	1	3	0.37705
6952	4	14	0.445565
6953	1	7	0.80405
6954	24	104	0.528907
6955	13	65	0.80405
6959	2	12	0.80405
6970	2	10	0.774946
6972	1	3	0.37705
6974	8	105	0.00555975
6975	2	5	0.254694
6977	4	22	0.80405
6979	8	42	0.80405
6983	6	9	0.00276556
6986	8	18	0.0324883
6990	1	1	0
6995	3	4	0.0134152
6996	1	5	0.683302
6997	4	7	0.0370968
6998	2	9	0.683302
6999	1	4	0.544773
7004	2	20	0.634989
7005	18	39	0.000427024
7006	1	1	0
7007	1	1	0
7009	1	9	0.80405
7010	7	49	0.662791
7015	5	37	0.683302
7016	2	4	0.164569
7017	1	6	0.80405
7018	4	45	0.21493
7023	1	5	0.683302
7029	6	21	0.37705
7030	19	53	0.0150842
7031	5	14	0.197641
7032	9	16	0.00210418
7033	3	5	0.0515361
7034	2	3	0.0573818
7040	7	17	0.0716941
7041	3	9	0.354831
7042	3	3	0
7043	4	20	0.80405
7049	12	72	0.785979
7050	17	53	0.0732254
7059	6	33	0.80405
7062	4	8	0.0707773
7077	1	5	0.683302
7080	5	14	0.197641
7088	1	5	0.683302
7093	6	20	0.351759
7095	1	6	0.80405
7096	1	5	0.683302
7097	3	4	0.0134152
7129	1	7	0.80405
7155	16	143	0.0451097
7156	4	50	0.148905
7157	1	16	0.517297
7159	5	11	0.077361
7160	5	35	0.737618
7162	4	19	0.774946
7163	4	17	0.658908
7165	54	369	0.0605161
7166	8	58	0.544773
7167	1	3	0.37705
7169	9	54	0.80405
7171	1	6	0.80405
7172	1	2	0.190204
7173	8	37	0.737456
7175	5	6	0.000588267
7178	1	4	0.544773
7179	15	32	0.00113776
7186	25	248	0.000372247
7189	8	64	0.37705
7190	2	17	0.785979
7200	1	22	0.251508
7202	1	14	0.624483
7204	3	50	0.0557483
7205	2	8	0.589745
7212	1	3	0.37705
7215	1	12	0.728055
7218	1	36	0.0334803
7219	7	58	0.37705
7220	4	8	0.0707773
7221	1	18	0.398057
7223	7	22	0.243986
7224	2	38	0.094901
7229	10	33	0.218486
7249	23	34	1.85845e-09
7250	4	5	0.00288021
7252	2	5	0.254694
7253	1	2	0.190204
7254	9	21	0.0308203
7256	1	5	0.683302
7257	7	18	0.104276
7259	6	10	0.00732805
7260	2	4	0.164569
7264	7	32	0.72208
7265	8	27	0.301562
7266	8	27	0.301562
7267	4	72	0.00683533
7268	2	100	1.17379e-06
7269	1	21	0.287404
7275	19	165	0.0350036
7281	3	8	0.251508
7283	17	97	0.80405
7286	1	27	0.144411
7292	1	8	0.80405
7296	2	3	0.0573818
7338	1	11	0.785979
7339	1	10	0.80405
7340	1	6	0.80405
7346	7	36	0.80405
7352	1	1	0
7368	4	33	0.596586
7369	2	9	0.683302
7386	1	2	0.190204
7389	1	12	0.728055
7398	2	5	0.254694
7399	15	109	0.332866
7403	1	1	0
7409	3	24	0.719072
7411	12	105	0.129728
7416	2	23	0.499196
7417	2	52	0.0104807
7420	14	80	0.80405
7498	2	11	0.80405
7507	11	71	0.683302
7512	1	3	0.37705
7517	4	31	0.683302
7519	5	18	0.450607
7520	1	4	0.544773
7528	2	16	0.80405
7529	1	1	0
7565	2	25	0.399167
7566	3	15	0.785979
7568	15	59	0.38047
7569	1	8	0.80405
7584	3	21	0.80405
7585	1	13	0.683302
7588	1	11	0.785979
7595	3	14	0.728055
7596	12	66	0.80405
7600	1	5	0.683302
7601	10	74	0.434241
7605	6	56	0.271237
7608	1	10	0.80405
7611	2	31	0.20625
7613	2	32	0.190204
7623	3	24	0.719072
7625	1	5	0.683302
7626	2	32	0.190204
7628	1	9	0.80405
8015	1	11	0.785979
8016	2	13	0.80405
8033	3	6	0.111407
8053	9	14	0.000400768
8064	1	1	0
8089	3	12	0.589745
8104	6	22	0.448298
8150	23	123	0.80405
8154	2	4	0.164569
8203	4	31	0.683302
8209	2	8	0.589745
8210	2	2	0
8219	1	9	0.80405
8277	7	21	0.190901
8283	9	53	0.80405
8284	23	230	0.000602094
8285	30	154	0.80405
8286	6	37	0.80405
8306	1	8	0.80405
8333	12	24	0.00178005
8340	1	6	0.80405
8344	5	21	0.631556
8354	1	2	0.190204
8360	11	69	0.710974
8361	4	8	0.0707773
8380	11	47	0.595111
8406	1	2	0.190204
8535	1	2	0.190204
8542	2	19	0.683302
8543	8	163	6.35059e-07
8544	2	24	0.452486
8584	3	40	0.190204
8585	2	7	0.493237
8589	1	10	0.80405
8593	3	11	0.523997
8610	1	3	0.37705
8611	2	6	0.37705
8625	2	6	0.37705
8628	1	3	0.37705
8630	3	19	0.80405
8631	3	7	0.190204
8635	4	4	0
8637	2	4	0.164569
8643	3	9	0.354831
8645	1	8	0.80405
8652	1	6	0.80405
8654	3	10	0.420614
9048	1	5	0.683302
9060	3	11	0.523997
9062	1	12	0.728055
9083	8	11	0.000168283
9100	1	3	0.37705
9101	1	3	0.37705
9106	1	1	0
9117	1	3	0.37705
9142	1	4	0.544773
9220	1	1	0
9225	1	1	0
9234	3	3	0
9235	4	6	0.0134152
9247	1	4	0.544773
9266	2	2	0
9267	15	29	0.000241582
9299	1	4	0.544773
9301	2	4	0.164569
9303	1	2	0.190204
9306	2	14	0.80405
9308	1	1	0
9311	1	7	0.80405
9312	1	9	0.80405
9313	2	4	0.164569
9314	1	10	0.80405
9395	1	7	0.80405
9408	6	16	0.164084
9409	2	15	0.80405
9411	3	14	0.728055
9416	1	11	0.785979
9438	2	3	0.0573818
9451	1	1	0
9597	2	6	0.37705
9611	2	23	0.499196
9612	2	21	0.587765
9615	9	17	0.00405133
9617	4	32	0.639342
9620	1	3	0.37705
9636	2	20	0.634989
9650	2	4	0.164569
9653	3	29	0.523997
9725	2	10	0.774946
9743	1	4	0.544773
9749	5	23	0.728055
9755	2	21	0.587765
9785	1	2	0.190204
9791	7	29	0.589745
9794	1	1	0
9838	3	5	0.0515361
9880	1	9	0.80405
9887	5	47	0.354301
9888	1	19	0.37705
9895	1	1	0
9948	1	6	0.80405
9950	1	3	0.37705
9952	2	27	0.350625
9954	1	10	0.80405
9966	3	5	0.0515361
9967	7	32	0.72208
9968	3	19	0.80405
10025	2	2	0
10033	1	12	0.728055
10034	1	1	0
10035	1	3	0.37705
10038	1	4	0.544773
10040	1	3	0.37705
10041	1	1	0
10042	2	3	0.0573818
10043	4	9	0.124356
10044	1	4	0.544773
10164	1	1	0
10212	10	27	0.0707773
10216	1	5	0.683302
10224	1	3	0.37705
10225	2	3	0.0573818
10226	1	4	0.544773
10256	2	2	0
10259	4	11	0.226353
10273	2	2	0
10288	2	10	0.774946
10324	1	4	0.544773
10387	1	2	0.190204
10389	1	23	0.21493
10459	1	3	0.37705
10467	2	9	0.683302
10468	9	59	0.685769
10498	5	6	0.000588267
10499	5	9	0.0245054
10501	2	2	0
10506	4	19	0.774946
10507	5	14	0.197641
10508	16	26	5.0248e-06
10519	1	1	0
10564	1	2	0.190204
10566	1	1	0
10569	1	9	0.80405
10575	1	17	0.459755
10586	7	8	2.33632e-05
10587	1	2	0.190204
10591	1	2	0.190204
10592	2	6	0.37705
10594	1	2	0.190204
10595	11	37	0.22065
10596	1	11	0.785979
10608	5	11	0.077361
10613	3	15	0.785979
10614	2	8	0.589745
10626	1	2	0.190204
10628	33	178	0.80405
10629	21	104	0.80405
10632	1	3	0.37705
10633	1	7	0.80405
10634	3	13	0.683302
10637	1	4	0.544773
10640	1	1	0
10649	1	4	0.544773
10650	1	1	0
10659	1	2	0.190204
10664	1	3	0.37705
10666	1	7	0.80405
10667	5	10	0.0492539
10694	1	4	0.544773
10715	1	2	0.190204
10717	1	5	0.683302
10718	2	15	0.80405
10730	1	2	0.190204
10737	1	4	0.544773
10738	1	3	0.37705
10739	2	4	0.164569
10744	1	3	0.37705
10745	4	9	0.124356
10756	1	2	0.190204
10761	2	5	0.254694
10763	1	7	0.80405
10764	1	2	0.190204
10765	1	6	0.80405
10766	1	3	0.37705
10768	1	1	0
10795	1	2	0.190204
10796	1	1	0
10800	2	12	0.80405
10803	4	16	0.586169
10811	1	15	0.548758
10815	1	4	0.544773
10820	1	5	0.683302
10821	2	10	0.774946
10823	1	1	0
10824	2	5	0.254694
10825	1	2	0.190204
10837	1	4	0.544773
10839	1	5	0.683302
10862	4	40	0.374279
10863	2	9	0.683302
10866	1	1	0
10867	1	6	0.80405
10870	2	4	0.164569
10875	5	10	0.0492539
10876	1	1	0
10880	2	3	0.0573818
10881	1	12	0.728055
10884	2	4	0.164569
10887	2	8	0.589745
10888	2	3	0.0573818
10890	1	1	0
10906	1	9	0.80405
10907	1	4	0.544773
10909	1	1	0
10918	2	2	0
10923	2	21	0.587765
10942	6	13	0.0515361
10950	1	3	0.37705
10951	4	32	0.639342
10952	1	7	0.80405
10954	1	6	0.80405
10956	1	1	0
10957	1	1	0
10960	1	6	0.80405
10961	1	2	0.190204
10970	1	3	0.37705
10971	2	11	0.80405
10972	9	19	0.0127065
10976	7	50	0.629326
10977	4	21	0.80405
10989	1	3	0.37705
10991	1	4	0.544773
10996	1	7	0.80405
10998	1	1	0
12501	2	2	0
14002	3	8	0.251508
14003	1	6	0.80405
14032	1	8	0.80405
14040	2	2	0
14042	1	2	0.190204
14067	2	6	0.37705
14068	11	51	0.729969
14070	1	13	0.683302
14732	1	5	0.683302
14737	1	2	0.190204
14807	1	3	0.37705
14808	1	4	0.544773
14823	2	20	0.634989
14824	1	9	0.80405
14832	1	3	0.37705
14842	1	5	0.683302
14866	1	1	0
14894	1	2	0.190204
14908	1	1	0
14909	1	3	0.37705
14911	5	12	0.122658
14912	1	7	0.80405
15012	6	10	0.00732805
15014	1	5	0.683302
15015	1	2	0.190204
15031	30	126	0.37705
15677	1	2	0.190204
15701	1	25	0.190204
15721	1	13	0.683302
15734	3	5	0.0515361
15760	1	3	0.37705
15770	1	3	0.37705
15803	1	1	0
15804	1	9	0.80405
15810	2	4	0.164569
15813	2	10	0.774946
15817	1	1	0
15833	4	4	0
15866	1	2	0.190204
15867	3	11	0.523997
15886	1	5	0.683302
15917	1	1	0
15937	4	9	0.124356
15949	1	8	0.80405
16024	1	4	0.544773
16032	44	129	0.000354699
16042	2	16	0.80405
16050	3	7	0.190204
16055	13	87	0.544773
16056	1	7	0.80405
16070	4	12	0.305732
16071	1	1	0
16075	1	7	0.80405
16076	1	2	0.190204
16125	1	5	0.683302
16126	1	8	0.80405
16139	2	5	0.254694
16180	2	5	0.254694
16182	1	1	0
16189	1	2	0.190204
16192	16	56	0.190204
16197	13	30	0.00705724
16226	4	8	0.0707773
16236	30	50	7.02574e-10
16239	4	14	0.445565
16240	1	1	0
16241	24	48	5.66063e-06
16254	3	7	0.190204
16255	3	9	0.354831
16256	3	3	0
16266	4	24	0.80405
16310	10	30	0.152288
16311	5	43	0.463718
16339	2	16	0.80405
16340	1	1	0
16358	2	16	0.80405
16441	1	1	0
16446	1	8	0.80405
16477	12	73	0.768879
16485	5	21	0.631556
16525	6	44	0.631556
16557	2	4	0.164569
16558	3	6	0.111407
16560	3	4	0.0134152
16567	56	248	0.391192
16569	1	1	0
16570	2	2	0
16571	1	4	0.544773
16573	2	8	0.589745
16575	1	14	0.624483
16579	36	117	0.0127996
16584	1	5	0.683302
16601	1	10	0.80405
16925	3	42	0.164084
16926	1	4	0.544773
17015	1	4	0.544773
17038	1	1	0
17144	3	3	0
17145	2	4	0.164569
17148	6	27	0.695551
17156	2	10	0.774946
17157	1	9	0.80405
17183	4	8	0.0707773
17185	1	1	0
17186	3	5	0.0515361
18008	2	2	0
18022	1	5	0.683302
18026	1	7	0.80405
18027	1	3	0.37705
18063	1	1	0
18076	1	1	0
18105	25	76	0.0176303
18107	15	44	0.0573818
18108	16	92	0.80405
18126	3	3	0
18146	2	11	0.80405
18158	2	2	0
18171	1	1	0
18205	1	1	0
18206	1	1	0
18230	7	16	0.0515361
18279	9	21	0.0308203
18298	1	7	0.80405
18315	1	1	0
18323	1	1	0
18342	1	1	0
18344	2	2	0
18345	7	13	0.0103647
18395	2	2	0
18401	2	5	0.254694
19058	5	10	0.0492539
19064	1	3	0.37705
19076	2	2	0
19079	1	4	0.544773
19083	3	13	0.683302
19085	1	1	0
19086	1	1	0
19087	2	2	0
19216	4	34	0.548724
19217	1	1	0
19221	31	108	0.0615706
19228	1	10	0.80405
19233	1	23	0.21493
19249	1	1	0
19255	1	1	0
19276	1	2	0.190204
19348	3	3	0
19430	2	3	0.0573818
19511	3	3	0
19550	1	1	0
19551	2	2	0
19626	1	2	0.190204
19673	1	1	0
19674	1	15	0.548758
19722	3	31	0.43259
19725	1	4	0.544773
19730	1	4	0.544773
19731	1	1	0
19800	1	4	0.544773
19827	5	16	0.335046
19882	1	6	0.80405
19883	1	1	0
19886	7	30	0.641613
19915	2	4	0.164569
19933	1	12	0.728055
19941	1	1	0
19953	2	4	0.164569
19985	1	9	0.80405
21510	1	7	0.80405
21529	1	1	0
21542	1	5	0.683302
21549	3	15	0.785979
21554	1	1	0
21592	1	1	0
21670	2	7	0.493237
21675	1	8	0.80405
21678	1	2	0.190204
21680	1	4	0.544773
21691	1	2	0.190204
21702	2	6	0.37705
21756	1	6	0.80405
21762	1	9	0.80405
21766	4	29	0.762613
21795	1	4	0.544773
21819	1	3	0.37705
21854	1	4	0.544773
21860	1	4	0.544773
21914	1	1	0
21915	1	14	0.624483
21953	1	3	0.37705
21954	1	5	0.683302
21955	1	3	0.37705
21983	1	10	0.80405
21987	2	25	0.399167
22008	3	14	0.728055
22009	1	2	0.190204
22010	1	7	0.80405
22011	1	11	0.785979
22029	1	3	0.37705
22400	2	8	0.589745
22407	2	5	0.254694
22408	2	5	0.254694
22602	1	3	0.37705
22604	4	11	0.226353
22612	1	3	0.37705
22614	2	3	0.0573818
22615	1	2	0.190204
22617	4	19	0.774946
22900	5	22	0.683302
22904	5	7	0.0032481
23014	6	21	0.37705
30001	1	1	0
30010	2	13	0.80405
30030	1	14	0.624483
30031	1	8	0.80405
30032	2	16	0.80405
30033	3	5	0.0515361
30036	8	52	0.728055
30041	2	10	0.774946
30042	1	3	0.37705
30043	1	1	0
30048	3	10	0.420614
30049	2	14	0.80405
30050	4	13	0.37705
30073	2	15	0.80405
30091	1	1	0
30097	5	26	0.80405
30099	2	7	0.493237
30100	1	18	0.398057
30101	2	4	0.164569
30111	1	10	0.80405
30148	4	24	0.80405
30149	5	6	0.000588267
30150	2	5	0.254694
30154	20	152	0.164569
30155	4	23	0.80405
30157	1	3	0.37705
30162	1	3	0.37705
30163	7	14	0.0188038
30166	1	13	0.683302
30168	5	34	0.785979
30177	1	27	0.144411
30178	3	33	0.37705
30182	3	50	0.0557483
30183	6	23	0.512658
30194	1	4	0.544773
30198	10	101	0.0542171
30199	4	13	0.37705
30203	1	3	0.37705
30206	1	11	0.785979
30207	1	3	0.37705
30208	1	5	0.683302
30210	2	7	0.493237
30214	5	9	0.0245054
30216	4	25	0.80405
30217	4	14	0.445565
30218	3	16	0.80405
30220	4	8	0.0707773
30224	1	7	0.80405
30259	2	5	0.254694
30263	1	3	0.37705
30278	1	4	0.544773
30279	1	7	0.80405
30282	8	27	0.301562
30301	2	6	0.37705
30302	1	1	0
30307	5	28	0.80405
30308	7	44	0.80405
30316	4	11	0.226353
30317	1	23	0.21493
30324	2	30	0.237637
30325	2	9	0.683302
30326	2	16	0.80405
30327	1	4	0.544773
30330	1	10	0.80405
30334	2	25	0.399167
30335	18	93	0.80405
30336	12	51	0.575382
30422	6	10	0.00732805
30423	2	2	0
30433	15	37	0.00843764
30488	3	14	0.728055
30490	2	6	0.37705
30497	2	4	0.164569
30500	2	4	0.164569
30501	1	16	0.517297
30509	8	71	0.226343
30511	5	14	0.197641
30512	5	31	0.80405
30513	2	12	0.80405
30514	3	23	0.782212
30518	1	2	0.190204
30520	2	8	0.589745
30521	4	12	0.305732
30522	2	14	0.80405
30534	2	9	0.683302
30539	3	8	0.251508
30574	4	18	0.695551
30576	1	2	0.190204
30578	2	2	0
30593	1	14	0.624483
30641	1	1	0
30705	1	10	0.80405
30728	1	4	0.544773
30730	1	2	0.190204
30833	2	9	0.683302
30834	1	1	0
30836	1	3	0.37705
30837	3	9	0.354831
30838	2	14	0.80405
30850	1	6	0.80405
30859	2	3	0.0573818
30865	1	5	0.683302
30866	4	14	0.445565
30889	1	7	0.80405
30890	1	12	0.728055
30900	1	12	0.728055
30901	1	9	0.80405
30902	1	8	0.80405
30947	1	2	0.190204
30948	2	8	0.589745
30949	1	14	0.624483
30953	3	5	0.0515361
30961	1	1	0
30968	15	32	0.00113776
30970	7	10	0.00069052
30974	1	1	0
30997	1	1	0
31000	1	4	0.544773
31016	2	9	0.683302
31018	1	9	0.80405
31032	6	19	0.282533
31047	4	13	0.37705
31054	10	12	1.77425e-06
31060	1	1	0
31065	1	1	0
31069	3	11	0.523997
31076	1	5	0.683302
31098	6	21	0.37705
31100	3	16	0.80405
31103	1	4	0.544773
31111	1	1	0
31115	2	3	0.0573818
31116	2	13	0.80405
31119	1	7	0.80405
31122	1	21	0.287404
31124	8	21	0.0920469
31134	2	2	0
31145	27	57	5.76226e-06
31146	19	53	0.0150842
31167	9	13	0.000140697
31175	7	44	0.80405
31204	2	6	0.37705
31290	1	9	0.80405
31293	3	11	0.523997
31295	3	28	0.544773
31297	2	19	0.683302
31333	1	10	0.80405
31334	3	13	0.683302
31365	1	1	0
31396	2	4	0.164569
31397	7	23	0.295528
31398	9	24	0.0800935
31468	1	4	0.544773
31503	1	1	0
31529	2	4	0.164569
31532	4	33	0.596586
31573	1	5	0.683302
31579	1	3	0.37705
31581	1	5	0.683302
31589	2	7	0.493237
31591	1	1	0
31623	7	19	0.142682
31641	1	4	0.544773
31642	1	5	0.683302
31643	3	8	0.251508
31644	1	1	0
31647	5	31	0.80405
31648	8	20	0.0657282
31663	4	8	0.0707773
31665	1	1	0
31667	2	9	0.683302
31929	3	6	0.111407
31940	1	1	0
31952	1	4	0.544773
31954	1	9	0.80405
31959	1	1	0
31987	2	5	0.254694
32006	5	7	0.0032481
32007	5	14	0.197641
32008	13	21	3.73659e-05
32011	1	1	0
32012	4	8	0.0707773
32024	3	12	0.589745
32025	2	3	0.0573818
32026	1	5	0.683302
32042	2	4	0.164569
32049	3	5	0.0515361
32057	4	4	0
32088	4	28	0.785979
32091	6	20	0.351759
32092	3	23	0.782212
32094	1	5	0.683302
32147	9	49	0.80405
32148	1	12	0.728055
32194	1	1	0
32201	1	11	0.785979
32204	2	5	0.254694
32206	3	4	0.0134152
32210	1	5	0.683302
32212	5	18	0.450607
32231	1	1	0
32252	1	3	0.37705
32259	5	19	0.523997
32269	1	2	0.190204
32270	2	7	0.493237
32290	1	3	0.37705
32308	1	4	0.544773
32324	4	6	0.0134152
32331	2	7	0.493237
32350	1	1	0
32355	9	41	0.702609
32364	1	3	0.37705
32367	1	6	0.80405
32369	2	2	0
32375	1	1	0
32376	1	1	0
32388	1	2	0.190204
32400	2	3	0.0573818
32402	3	12	0.589745
32410	3	3	0
32417	1	1	0
32418	7	16	0.0515361
32429	1	1	0
32435	1	10	0.80405
32436	6	26	0.67965
32438	6	12	0.0306593
32447	1	2	0.190204
32456	1	20	0.334943
32465	3	20	0.80405
32468	1	1	0
32469	1	11	0.785979
32472	1	1	0
32480	1	9	0.80405
32481	9	17	0.00405133
32482	5	21	0.631556
32486	2	4	0.164569
32487	1	2	0.190204
32489	1	3	0.37705
32495	2	5	0.254694
32496	17	54	0.0887355
32502	2	8	0.589745
32508	3	37	0.244665
32509	2	4	0.164569
32510	1	1	0
32511	1	3	0.37705
32516	4	6	0.0134152
32526	3	21	0.80405
32543	6	11	0.0156502
32570	2	7	0.493237
32581	1	1	0
32607	1	1	0
32609	1	4	0.544773
32623	1	2	0.190204
32635	1	3	0.37705
32640	1	2	0.190204
32648	1	2	0.190204
32675	1	4	0.544773
32680	2	4	0.164569
32688	1	5	0.683302
32713	1	3	0.37705
32715	1	11	0.785979
32720	4	17	0.658908
32722	1	5	0.683302
32723	1	1	0
32727	1	3	0.37705
32728	3	11	0.523997
32729	3	21	0.80405
32735	2	7	0.493237
32738	1	1	0
32740	1	6	0.80405
32743	2	6	0.37705
32747	1	1	0
32753	1	6	0.80405
32755	1	13	0.683302
32757	2	10	0.774946
32760	5	18	0.450607
32781	2	19	0.683302
32784	1	5	0.683302
32785	2	2	0
32786	2	5	0.254694
32790	5	6	0.000588267
32793	1	7	0.80405
32801	2	7	0.493237
32802	1	8	0.80405
32803	1	1	0
32817	1	1	0
32825	1	4	0.544773
32868	3	30	0.486654
32869	8	31	0.493237
32870	2	11	0.80405
32872	2	3	0.0573818
32874	1	5	0.683302
32878	1	3	0.37705
32880	5	21	0.631556
32889	1	1	0
32897	1	2	0.190204
32914	1	3	0.37705
32922	4	26	0.80405
32924	4	16	0.586169
32926	1	7	0.80405
32933	2	8	0.589745
32956	5	29	0.80405
32959	1	7	0.80405
32963	3	4	0.0134152
32966	1	4	0.544773
32967	1	9	0.80405
32968	2	7	0.493237
32970	1	2	0.190204
32981	19	26	5.14952e-09
33077	4	11	0.226353
33081	1	2	0.190204
33091	1	1	0
33120	3	6	0.111407
33138	6	34	0.80405
33146	2	8	0.589745
33147	1	8	0.80405
33148	2	4	0.164569
33151	1	9	0.80405
33152	2	3	0.0573818
33157	1	4	0.544773
33168	1	1	0
33169	4	12	0.305732
33173	4	12	0.305732
33182	1	1	0
33189	1	10	0.80405
33194	2	3	0.0573818
33209	29	49	2.23331e-09
33210	2	8	0.589745
33234	2	3	0.0573818
33235	1	11	0.785979
33278	1	3	0.37705
33299	2	3	0.0573818
33327	1	2	0.190204
33344	5	16	0.335046
33384	1	1	0
33386	1	1	0
33512	1	1	0
33539	2	3	0.0573818
33554	3	6	0.111407
33572	1	11	0.785979
33574	1	11	0.785979
33598	1	2	0.190204
33603	1	2	0.190204
33615	1	3	0.37705
33622	1	3	0.37705
33627	2	8	0.589745
33628	2	10	0.774946
33629	1	5	0.683302
33673	4	6	0.0134152
33674	4	34	0.548724
33683	1	12	0.728055
33700	4	6	0.0134152
33762	1	6	0.80405
33864	1	2	0.190204
33962	1	7	0.80405
33993	2	14	0.80405
34058	1	4	0.544773
34063	2	9	0.683302
34067	4	14	0.445565
34097	9	17	0.00405133
34101	1	1	0
34111	1	1	0
34112	1	1	0
34113	3	9	0.354831
34114	1	1	0
34122	1	2	0.190204
34124	1	1	0
34134	1	1	0
34137	1	2	0.190204
34139	1	1	0
34141	4	6	0.0134152
34142	2	6	0.37705
34145	5	7	0.0032481
34157	1	2	0.190204
34165	1	2	0.190204
34198	16	26	5.0248e-06
34205	3	5	0.0515361
34219	1	2	0.190204
34220	9	108	0.010216
34227	1	2	0.190204
34243	1	2	0.190204
34244	1	6	0.80405
34260	5	16	0.335046
34314	2	3	0.0573818
34315	1	1	0
34329	1	3	0.37705
34332	5	33	0.80405
34333	2	4	0.164569
34349	1	1	0
34351	1	5	0.683302
34356	1	5	0.683302
34380	4	5	0.00288021
34383	3	10	0.420614
34389	5	7	0.0032481
34394	4	12	0.305732
34405	1	3	0.37705
34427	1	4	0.544773
34446	4	24	0.80405
34472	4	6	0.0134152
34473	1	3	0.37705
34475	1	4	0.544773
34476	1	3	0.37705
34477	2	2	0
34497	3	5	0.0515361
34498	1	5	0.683302
34501	2	6	0.37705
34551	2	3	0.0573818
34599	20	45	0.000386675
34605	2	28	0.305812
34612	3	13	0.683302
34613	6	21	0.37705
34614	5	12	0.122658
34616	3	3	0
34620	5	13	0.174196
34622	1	8	0.80405
34629	2	4	0.164569
34640	1	1	0
34644	6	18	0.226353
34656	1	5	0.683302
34727	1	2	0.190204
34760	1	1	0
34763	1	1	0
34765	3	42	0.164084
34773	1	1	0
34975	3	4	0.0134152
34976	16	31	0.000149963
34982	1	3	0.37705
35019	5	20	0.566116
35020	1	4	0.544773
35023	1	2	0.190204
35024	1	5	0.683302
35025	2	14	0.80405
35050	2	6	0.37705
35065	4	5	0.00288021
35067	1	1	0
35087	3	3	0
35108	1	8	0.80405
35112	1	1	0
35115	2	18	0.728055
35116	2	14	0.80405
35148	1	7	0.80405
35162	2	10	0.774946
35176	1	11	0.785979
35194	3	6	0.111407
35195	3	10	0.420614
35196	10	12	1.77425e-06
35246	1	2	0.190204
35264	3	32	0.385261
35268	1	1	0
35269	2	9	0.683302
35278	6	8	0.000757312
35279	3	3	0
35280	3	3	0
35281	3	3	0
35295	1	1	0
35303	1	1	0
35307	1	8	0.80405
35315	1	2	0.190204
35329	6	17	0.190204
35331	2	5	0.254694
35333	5	7	0.0032481
35335	8	47	0.80405
35336	2	2	0
35338	1	6	0.80405
35349	1	2	0.190204
35356	1	3	0.37705
35357	2	5	0.254694
35360	1	2	0.190204
35372	2	5	0.254694
35385	1	6	0.80405
35409	2	2	0
35435	3	9	0.354831
35437	1	2	0.190204
35441	1	1	0
35457	1	4	0.544773
35458	3	6	0.111407
35459	1	3	0.37705
35507	1	1	0
35509	3	5	0.0515361
35513	1	2	0.190204
35519	3	3	0
35520	1	3	0.37705
35522	2	2	0
35542	2	5	0.254694
35549	1	2	0.190204
35556	31	156	0.80405
35567	2	13	0.80405
35574	1	1	0
35583	3	5	0.0515361
35584	1	5	0.683302
35589	1	1	0
35635	3	4	0.0134152
35644	1	1	0
35646	2	6	0.37705
35655	3	7	0.190204
35665	1	1	0
35666	2	11	0.80405
35672	1	1	0
35685	1	1	0
35702	1	2	0.190204
35710	1	2	0.190204
35722	3	14	0.728055
35723	2	9	0.683302
35725	2	39	0.0807201
35728	1	2	0.190204
35729	1	9	0.80405
35735	1	24	0.190204
35751	1	1	0
35774	2	17	0.785979
35789	1	1	0
35791	3	4	0.0134152
35793	1	2	0.190204
35810	1	7	0.80405
35845	1	6	0.80405
35855	3	8	0.251508
35878	1	4	0.544773
35880	1	3	0.37705
35902	1	7	0.80405
35904	3	12	0.589745
35909	1	5	0.683302
35914	1	18	0.398057
35924	8	22	0.123247
35926	1	2	0.190204
35965	4	5	0.00288021
35970	1	11	0.785979
35973	3	7	0.190204
35987	2	10	0.774946
35994	2	6	0.37705
36003	1	1	0
36016	1	1	0
36023	1	1	0
36035	1	1	0
36046	1	1	0
36047	2	2	0
36048	3	3	0
36049	2	2	0
36066	4	8	0.0707773
36085	1	1	0
36091	1	2	0.190204
36120	3	6	0.111407
36124	1	1	0
36138	2	2	0
36148	2	4	0.164569
36149	2	4	0.164569
36151	1	6	0.80405
36152	1	5	0.683302
36258	7	12	0.00489824
36289	1	5	0.683302
36335	1	1	0
36344	2	2	0
36353	2	6	0.37705
36372	1	1	0
36378	2	2	0
36404	1	1	0
36471	1	1	0
36492	2	2	0
36494	1	1	0
36498	11	20	0.000847112
36499	5	9	0.0245054
36500	2	3	0.0573818
36503	3	7	0.190204
36509	2	2	0
36510	1	2	0.190204
36511	1	1	0
36512	1	1	0
36520	1	1	0
36526	1	1	0
36527	2	2	0
36528	1	1	0
36529	2	2	0
36530	3	3	0
36531	1	1	0
38007	1	6	0.80405
38026	1	3	0.37705
38027	2	2	0
38033	2	6	0.37705
38041	1	1	0
38061	16	22	9.7374e-08
38066	3	3	0
38083	1	19	0.37705
38089	1	2	0.190204
38091	1	2	0.190204
38095	22	38	3.98975e-07
38096	8	20	0.0657282
38108	1	2	0.190204
38111	1	3	0.37705
38113	1	1	0
38114	1	1	0
38128	3	16	0.80405
38146	1	3	0.37705
38155	2	3	0.0573818
38163	3	4	0.0134152
38165	2	2	0
39689	1	2	0.190204
39694	2	3	0.0573818
39702	8	10	3.75463e-05
40008	4	19	0.774946
40009	1	1	0
40011	1	2	0.190204
40014	4	8	0.0707773
40016	2	4	0.164569
40018	1	12	0.728055
40019	2	5	0.254694
40029	1	4	0.544773
40030	1	1	0
42035	1	4	0.544773
42036	1	1	0
42058	1	4	0.544773
42059	2	13	0.80405
42060	7	29	0.589745
42063	1	5	0.683302
42073	1	16	0.517297
42093	1	3	0.37705
42098	6	9	0.00276556
42102	2	19	0.683302
42104	1	6	0.80405
42107	1	1	0
42110	5	20	0.566116
42113	2	10	0.774946
42116	2	4	0.164569
42117	3	3	0
42118	2	4	0.164569
42127	10	65	0.683302
42129	2	4	0.164569
42130	1	20	0.334943
42147	14	45	0.144411
42149	6	14	0.0763539
42176	3	7	0.190204
42177	1	12	0.728055
42220	1	9	0.80405
42246	1	8	0.80405
42247	1	1	0
42254	2	8	0.589745
42255	1	2	0.190204
42256	1	1	0
42264	3	3	0
42265	6	6	0
42267	2	3	0.0573818
42273	2	3	0.0573818
42274	1	2	0.190204
42304	1	5	0.683302
42307	3	13	0.683302
42311	2	8	0.589745
42325	1	6	0.80405
42326	2	9	0.683302
42327	2	19	0.683302
42340	1	5	0.683302
42351	3	3	0
42359	1	5	0.683302
42371	3	3	0
42373	1	1	0
42391	3	60	0.0121259
42414	1	1	0
42415	1	1	0
42417	1	5	0.683302
42428	1	3	0.37705
42472	1	18	0.398057
42475	1	24	0.190204
42492	1	2	0.190204
42493	11	60	0.80405
42531	4	22	0.80405
42532	1	3	0.37705
42535	2	8	0.589745
42542	4	18	0.695551
42551	1	7	0.80405
42552	4	20	0.80405
42592	1	5	0.683302
42593	6	47	0.544773
42594	2	14	0.80405
42632	10	40	0.504106
42711	1	4	0.544773
42723	1	2	0.190204
42733	4	25	0.80405
42738	1	1	0
42742	1	17	0.459755
42743	2	3	0.0573818
42744	5	7	0.0032481
42752	4	26	0.80405
42753	2	3	0.0573818
42754	2	5	0.254694
42755	1	4	0.544773
42761	2	8	0.589745
42769	2	10	0.774946
42770	2	4	0.164569
42775	1	1	0
42776	1	1	0
42780	2	2	0
42789	4	8	0.0707773
42795	10	24	0.0285226
42796	1	2	0.190204
42921	1	2	0.190204
42976	1	3	0.37705
42981	14	54	0.37705
42982	3	5	0.0515361
42983	1	1	0
42985	5	7	0.0032481
42986	1	2	0.190204
42987	4	9	0.124356
42994	2	4	0.164569
43001	6	15	0.113644
43007	1	1	0
43010	1	19	0.37705
43011	1	5	0.683302
43029	1	6	0.80405
43030	1	3	0.37705
43031	1	3	0.37705
43044	1	14	0.624483
43045	1	1	0
43046	1	9	0.80405
43062	1	1	0
43065	28	132	0.710974
43066	35	178	0.80405
43069	2	7	0.493237
43085	6	24	0.545407
43086	5	10	0.0492539
43087	6	28	0.761694
43090	1	1	0
43101	1	5	0.683302
43114	3	5	0.0515361
43122	4	12	0.305732
43123	24	62	0.00142051
43124	3	20	0.80405
43153	1	9	0.80405
43154	5	27	0.80405
43161	53	111	6.34573e-11
43162	6	11	0.0156502
43200	3	14	0.728055
43248	2	2	0
43249	1	2	0.190204
43254	3	6	0.111407
43266	1	4	0.544773
43277	2	5	0.254694
43278	1	9	0.80405
43279	1	3	0.37705
43280	1	16	0.517297
43297	1	3	0.37705
43312	38	104	0.000178651
43323	1	1	0
43330	2	7	0.493237
43353	1	1	0
43374	1	1	0
43381	1	1	0
43388	2	9	0.683302
43392	2	9	0.683302
43393	4	11	0.226353
43401	3	26	0.641613
43403	1	4	0.544773
43405	4	9	0.124356
43406	1	28	0.122203
43407	4	15	0.528632
43408	2	14	0.80405
43410	5	48	0.319918
43418	1	1	0
43433	8	28	0.357232
43434	5	12	0.122658
43471	1	1	0
43473	4	10	0.190204
43484	3	13	0.683302
43486	2	3	0.0573818
43488	24	49	9.33154e-06
43490	2	2	0
43504	1	4	0.544773
43507	2	15	0.80405
43508	2	6	0.37705
43516	1	2	0.190204
43517	1	8	0.80405
43523	2	10	0.774946
43524	7	48	0.683302
43525	3	15	0.785979
43536	6	24	0.545407
43542	3	11	0.523997
43547	16	107	0.493237
43552	6	15	0.113644
43553	2	2	0
43555	1	2	0.190204
43588	1	10	0.80405
43620	1	2	0.190204
43627	3	20	0.80405
43647	4	23	0.80405
43654	1	2	0.190204
43686	1	1	0
43687	39	139	0.0503437
43691	1	5	0.683302
43697	1	2	0.190204
43928	4	19	0.774946
43951	5	8	0.0104807
43966	2	16	0.80405
43979	1	1	0
43981	3	6	0.111407
43982	3	6	0.111407
43983	1	4	0.544773
43984	3	8	0.251508
44029	1	1	0
44111	1	1	0
44205	1	1	0
44255	2	7	0.493237
44257	3	6	0.111407
44265	1	1	0
44267	10	56	0.80405
44319	2	6	0.37705
44320	1	4	0.544773
44321	1	4	0.544773
44331	4	17	0.658908
44334	1	1	0
44336	1	2	0.190204
44344	1	6	0.80405
44351	2	2	0
44381	1	1	0
44565	1	1	0
44770	1	2	0.190204
44772	4	7	0.0370968
44794	1	2	0.190204
44804	2	2	0
44806	3	6	0.111407
44849	1	6	0.80405
44860	1	1	0
45007	2	4	0.164569
45019	2	7	0.493237
45022	2	14	0.80405
45026	1	1	0
45039	3	9	0.354831
45046	1	3	0.37705
45055	1	10	0.80405
45056	1	4	0.544773
45060	1	4	0.544773
45063	1	2	0.190204
45070	1	6	0.80405
45078	1	3	0.37705
45083	1	1	0
45084	1	1	0
45086	1	8	0.80405
45087	23	85	0.190204
45088	3	5	0.0515361
45089	1	4	0.544773
45104	1	5	0.683302
45109	1	7	0.80405
45116	1	3	0.37705
45124	1	3	0.37705
45165	1	24	0.190204
45175	1	1	0
45176	2	7	0.493237
45184	6	16	0.164084
45197	1	5	0.683302
45198	2	5	0.254694
45199	1	4	0.544773
45200	1	1	0
45214	3	21	0.80405
45216	1	7	0.80405
45218	1	2	0.190204
45292	3	6	0.111407
45321	1	2	0.190204
45324	1	2	0.190204
45332	1	14	0.624483
45333	2	6	0.37705
45337	1	1	0
45348	1	3	0.37705
45410	2	5	0.254694
45428	1	3	0.37705
45429	1	13	0.683302
45444	6	23	0.512658
45445	3	10	0.420614
45453	1	9	0.80405
45454	14	32	0.00434515
45471	6	35	0.80405
45494	1	16	0.517297
45540	1	10	0.80405
45560	1	1	0
45576	1	2	0.190204
45582	2	7	0.493237
45588	1	2	0.190204
45590	1	4	0.544773
45596	2	9	0.683302
45597	2	11	0.80405
45599	1	13	0.683302
45600	1	16	0.517297
45603	1	5	0.683302
45604	2	2	0
45616	1	5	0.683302
45618	2	5	0.254694
45619	1	2	0.190204
45623	1	1	0
45627	1	3	0.37705
45637	1	5	0.683302
45638	2	6	0.37705
45645	1	1	0
45646	1	3	0.37705
[truncated: 1,477 more rows]
