# Supplementary material for: What are housekeeping genes?
Source: PLoS Comput Biol. 2022 Jul 13;18(7):e1010295. doi: 10.1371/journal.pcbi.1010295 (PMC9312424; doi:10.1371/journal.pcbi.1010295)
Supplement: S3 Table — Each tab of the excel file is one transcriptome. For 9 organisms from Brawand et al. [35], 20% of genes with lowest GC were considered as Gini genes. (XLSX) [file pcbi.1010295.s014.xlsx]

## Sheet: README
Table S3. List of Gini genes identified using each of the 15 transcriptomes
GTEx[1], HPA[2], CellMiner[3], Klijn et al. [4], 9 organisms in Brawand et al.[5], C. elegans cell types[6], and CHO cells[7]. Each tab of the excel file is one transcriptome. For 9 organisms from Brawand et al., 20% of genes with lowest GC were considered as Gini genes.
References
1. GTEx Consortium TGte. The Genotype-Tissue Expression (GTEx) project. Nat Genet. 2013;45: 580–5. doi:10.1038/ng.2653
2. Uhlen M, Fagerberg L, Hallstrom BM, Lindskog C, Oksvold P, Mardinoglu A, et al. Tissue-based map of the human proteome. Science (80- ). 2015;347: 1260419–1260419. doi:10.1126/science.1260419
3. Shankavaram UT, Varma S, Kane D, Sunshine M, Chary KK, Reinhold WC, et al. CellMiner: A relational database and query tool for the NCI-60 cancer cell lines. BMC Genomics. 2009. doi:10.1186/1471-2164-10-277
4. Klijn C, Durinck S, Stawiski EW, Haverty PM, Jiang Z, Liu H, et al. A comprehensive transcriptional portrait of human cancer cell lines. Nat Biotechnol. 2015;33: 306–312. doi:10.1038/nbt.3080
5. Brawand D, Soumillon M, Necsulea A, Julien P, Csárdi G, Harrigan P, et al. The evolution of gene expression levels in mammalian organs. Nature. 2011;478: 343–348. doi:10.1038/nature10532
6. Cao J, Packer JS, Ramani V, Cusanovich DA, Huynh C, Daza R, et al. Comprehensive single-cell transcriptional profiling of a multicellular organism. Science. 2017;357: 661–667. doi:10.1126/science.aam8940
7. Shamie I, Duttke SH, Karottki KJLC, Han CZ, Hansen AH, Hefzi H, et al. A Chinese hamster transcription start site atlas that enables targeted editing of CHO cells. NAR genomics Bioinforma. 2021;3. doi:10.1093/NARGAB/LQAB061

## Sheet: GTEx
Genes
NDUFA2
AP3S2
POLR2J
NDUFB7
SDHC
MRPL27
C1orf43
UBL5
BLOC1S1
ATP5I
COX6B1
LAMTOR2
MIEN1
C6orf203
GADD45GIP1
TIMM10
PET100
GLRX5
NDUFA13
PEX16
SURF1
MRPL20
AURKAIP1
CHMP2A
USE1
YKT6
COX4I1
ATP5L
PET117
ELOB
PAM16
SSU72
SLIRP
TSR3
ATP5D
UBE2F
NDUFB6
GHITM
MRPL57
MRPL28
ATP5E
TMEM261
CHCHD4
TIMM17B
ACOT8
CH507-9B2.3
RPS19BP1
MRPS11
MRPL34
C9orf78
UQCR11
NDUFS6
COMMD9
NDUFB11
UBB
C19orf70
MRPL52
MRPL2
MRPS36
NAXE
ANAPC11
TXN2
FIS1
EIF5
NEDD8
EDF1
NDUFS3
FAM96B
F8A1
VTI1B
COX16
NTPCR
C1orf50
ATP5J2
CINP
HINT1
UFC1
PNPLA8
FAM58A
TTC1
TMEM126A
SMIM20
DNAJC7
TUFM
LAMTOR5
BORCS8
SRP9
TXNL4A
SGTA
EPN1
NCBP2-AS2
SCAND1
SMDT1
CLPTM1
POLR2E
DDA1
PMVK
BABAM1
MRPL54
SLC25A11
PSMB7
ADCK1
IMP4
PLA2G12A
TMX2
NDUFV3
DNAJA2
NDUFAF1
SIRT5
NDUFB5
SMG5
COA3
CHCHD2
ZMAT2
PSMD4
MPND
DCAF11
TATDN3
LAMTOR1
NDUFB1
NFS1
ATP5H
ACOT13
MRPL55
RBX1
TMEM219
BAD
ZMAT5
EIF2AK1
NDUFV1
MRPS7
DNAJC19
ATP5O
MECR
UBE2L3
MTIF3
POP4
SLC35B1
ASNA1
MLF2
COX7C
PPP2R5C
TBC1D13
CEBPZOS
NDUFB4
KIAA0319L
TMA7
MAP2K2
CCDC124
NDUFC2
AP5M1
SELENOT
TMEM223
LSM3
MRPL21
PFDN1
NAA38
NDUFS8
MRPL18
NDUFC1
IDH3G
LYRM2
NAP1L4
NDUFA12
RBM18
PSMB5
CRIPT
FECH
GTF3A
VPS4A
NDUFB2
HINT2
MRPS14
MRPS24
TRUB2
BCAS2
ARV1
MRPS33
PROSC
ERAL1
NDUFS5
UBL4A
NDUFA6
NDUFA11
OPA1
TACO1
GRSF1
THAP4
COPS5
MRPS17
STARD7
MRPS21
PSMC5
MRPL35
ATP5F1
MRPS26
SPAG7
MKKS
OCIAD1
ETFB
EMC6
USF2
SELENOK
RTCA
USMG5
MCRS1
TIMM21
ANAPC13
RBM8A
EMC7
UBL7
ZNHIT1
SNF8
PIN4
COPE
OAZ2
MINOS1
EMC4
TIMM17A
COX8A
PPP2CA
PSMB6
HIGD2A
GPKOW
PUF60
GDE1
SNX3
LINC00493
C19orf53
RAB7A
NDUFAF8
COX6C
FAM192A
RNF5
MRPS28
ATP5G2
COX5B
RTFDC1
NSFL1C
SLC25A26
NDUFA3
SUPT4H1
MRPL47
PFDN6
ARL6IP4
PNPLA4
LSM4
TCAIM
CDKN2AIPNL
SUMO1
TMEM203
HAX1
SCRN3
PPID
NDUFA7
NARS
SNAPIN
BOLA1
PPP1R11
STRAP
TIMMDC1
HNRNPH2
NDUFS7
NUDT16L1
C14orf2
PRADC1
RP4-758J18.2
GTF3C6
CXorf40A
MCAT
TBC1D7
HSPA9
SLC25A51
DESI1
TSFM
NELFB
ISCA1
UBE2V1
STUB1
SAMD1
UQCRQ
PSMC3
UBE2B
NAA60
RAB5A
SAP18
VAC14
TXNL1
PSMB3
PDHB
PSMC4
RNF181
LSM10
NUDC
METTL2B
GLOD4
PARK7
MRPS23
NDUFB8
SDHAF3
POLDIP2
PTGES2
URM1
SDHAF4
UQCR10
RPP25L
TMEM167A
ZNF271P
PEX26
MRPL50
MED11
PSMD12
CRCP
NDUFAF6
MRPL38
ZNF622
TIMM13
EIF3J
AP5S1
TMEM14B
RCHY1
XIAP
EMC8
ZFAND2A
UPRT
SNRNP27
MBD3
MRPL40
NUDCD2
SUMO3
METTL2A
METTL26
ZNF252P
VAPA
UBE2D2
TRAPPC1
MRPL24
MTX2
MZT2B
DPY30
NDUFB10
TRAPPC13
CCDC47
MRPL19
COX11
EMC2
TSG101
MRPS18C
SLU7
TMEM33
NDUFA1
SRP14
TIMM22
COX14
MRPS30
CHMP4B
CHCHD1
SNRNP35
DDX49
DCTN4
RAB18
SMIM12
COX7A2
KIAA0232
TAX1BP1
MRPS35
WDR13
TMEM167B
COPS7A
MAPKAPK5-AS1
C19orf25
TBC1D14
NUTF2
MRPL51
TSN
ACP1
DPM2
HMCES
SLC30A9
CLPP
TOMM7
SNAPC5
AGGF1
TMEM9B
DCTN6
C9orf69
NAA10
TIMM23
OPA3
AHSA1
SDHB
MAP3K13
SRP19
C19orf43
MED9
PPP2R1A
GLYR1
MRPS34
TOMM40L
TMEM222
C5orf22
MTRF1L
TMBIM6
SDHAF2
RNASEK
RBM34
RNF167
PDZD11
NDUFA10
MRPL16
ACOX1
MICU2
TMEM126B
PTGR2
TIMM8B
CWC15
ITGAE
EBAG9
FAM206A
NDUFS4
SMUG1
COPS6
UBE2M
UQCC3
MCCC1
IMP3
SAR1B
FAM118B
TUSC2
SSNA1
ATOX1
UBE2W
THOC7
MRPL58
CHMP5
ANAPC15
BNIP1
NUDT12
C11orf98
CCDC28A
SPCS2
DCTN3
PEX19
DAP3
B3GALT6
PEX11B
SEPHS1
EIF3K
NDUFA9
TOMM6
LEPROTL1
DIS3L
GUF1
ASF1A
ENDOG
PPP6C
ELP3
RNF14
MRPL1
NFKBIB
ARL16
EMC3
RP11-379H18.1
ELOC
NDUFB9
ZNHIT3
TOMM22
POMP
RABEPK
TOMM40
BTF3L4
DCTN5
LCMT1
RAB22A
ARPC1A
CHMP1A
FAM32A
NMRAL1
SPCS1
ISCA2
MRPL30
MMP24-AS1
GSK3A
OAZ1
NUDT22
MPV17L2
MRPL22
MAFG
TMEM129
NABP2
RRP7A
ZNF24
DNAJC16
MUT
TMEM199
CCDC43
ARF5
PHPT1
C19orf60
LYPLAL1
EIF4E2
RAB11B
WDTC1
COMMD5
FAM45A
CCDC25
C1orf52
TMEM186
MRPS5
GGPS1
UBE2Q1
GABARAP
JTB
WIPI2
AGPAT3
MRPL48
ZNF787
AK6
POLR2K
FARSA
UBE2E3
NDUFS2
IDH3B
FAM162A
SNAP29
C16orf91
SLC25A44
GTF2IP1
PDHX
ECSIT
PARL
LIAS
DPH2
NDUFV2
PIGX
GTPBP6
PEX14
RUNDC1
GPS1
MRPS22
DBT
MRPS2
MRFAP1L1
MTIF2
CUEDC2
SUCLG1
PRKAG1
UQCC1
SNU13
BORCS6
PSMC6
CLNS1A
MRPS10
OTUB1
COQ5
TADA3
ATP6V1E1
RMDN3
ENSA
MON1B
STK16
DCTN2
YIPF4
ROMO1
LARS2
ARFGAP2
PSMC2
COMMD7
GPATCH3
CAB39
MPI
AK3
NUDT2
GON7
COMMD3
IMMP1L
WDR45B
SOD1
NCBP2
COA5
MRPS18A
SUGT1
BROX
CCDC94
SKP1
FAM199X
DNAJA3
TMEM205
GFM2
CCZ1
NDUFAB1
UBQLN1
GNPAT
CMC1
TRPT1
ARF1
PDCD6
ATP6V0B
ACTR1A
MRS2
ZC3H15
CISD2
TIMM29
TRAPPC9
CBR4
ATMIN
POLR2G
DNLZ
LINC01184
CIAO1
METTL21A
DFFA
ATP5J
DDRGK1
HDDC3
AAGAB
EAF1
MED10
UCHL5
PSMB2
DGCR6L
RANBP6
WIPF2
MAIP1
FN3KRP
FIG4
RABL3
KCMF1
VPS18
MRFAP1
GUK1
AZIN1
ARFRP1
TOX4
MPP5
NUBP2
RITA1
MAPKAP1
RAB4A
YIPF3
FKBP2
PSMB4
SURF6
HSBP1
PEX10
TIMM50
BORCS5
PUS3
XPR1
TMEM208
UBE2A
TPRG1L
PTPA
NOMO1
PRDX5
FAM104B
TMEM251
NMT1
FBXW11
TOR1AIP2
RAB2A
IWS1
EIF1
LSM1
NARFL
GRPEL1
PMPCA
MALSU1
MRPS9
TADA2B
ZDHHC24
VAPB
UBE2K
VPS72
BUD31
RWDD3
FAM149B1
HMOX2
R3HCC1
MRPL46
PDE12
PSMD13
NMNAT1
TMEM192
MTMR6
SOS2
SCAMP3
FBXO6
RPUSD3
COA1
TAF13
LRRC57
VPS35
ACTR6
SF3B5
SIRT3
HMGN3
PYCR2
UCK1
TRAPPC4
LINC00863
C6orf62
OXLD1
PSMD1
CIR1
CDC26
TMEM70
C12orf73
SMIM19
ZNF672
RNF10
TRMU
ELP6
MCTS1
UHMK1
TOMM5
STAU2
COX18
WDYHV1
LAMTOR3
RBM48
C6orf226
TSNAX
ASB3
UBA5
FOXRED1
STK25
CRKL
TMUB1
RMDN1
BSG
PEX2
KANSL1-AS1
PFDN2
GALNT11
BSDC1
PDPK1
MDP1
NKAP
ATE1
MRPL43
ZBTB8OS
COX7A2L
GCDH
QRSL1
COPS4
LINC00116
CD2BP2
GOLGA7
KEAP1
HIGD1A
PSMA5
TRAPPC5
INIP
PMM1
DUS4L
CTU2
MMACHC
RRP36
DDX1
TRAPPC2L
COQ10B
GLI4
VCPIP1
MRPL44
GPAA1
DNAJC30
GATC
DHRS7B
NDUFAF4
ETFBKMT
NDUFAF5
TOMM70
ZNF41
PIK3CB
OTUD5
DDX41
PRCC
UROS
DTD2
LMBRD1
HBS1L
RNF20
ERI3
NIF3L1
PTPMT1
EXOSC1
TAF10
UBA3
SMIM7
ATG4A
SENP3
BCL2L13
ZFR
PNPO
MRPS18B
LAMTOR4
ATG13
NUDT9
MTCH2
FASTK
BRD7
GFER
BPGM
DPP8
NOL7
ATP5C1
ATP6V1F
TPGS1
CHUK
MAPK1
VPS39
SCAF1
C1D
CLTA
GABARAPL2
PDCD5
SFXN4
RAB1B
KLHDC10
FLOT1
STAM
MRPS16
LSM5
ATPAF2
LMBRD2
SSSCA1
COQ3
FAM204A
FAM173B
TMEM147
POP7
APEH
CHP1
RNF7
CENPBD1
ATP5SL
MRPL41
GFM1
SRR
LYRM1
VPS50
HSD17B4
JOSD2
RPUSD1
ZFAND3
CTC-534A2.2
EXOC2
MRPS12
BCKDK
NAPG
RP11-400F19.6
EXOSC6
C14orf159
SEC62
PEX12
BCCIP
ZFYVE19
KIAA1191
DNAJC11
ENY2
AVL9
LARP1
MRPL12
RAB5B
PRKAR1A
CDC123
UMAD1
MRPL10
AKIRIN2
MTERF3
NDUFB3
MED4
YAF2
YTHDF1
C7orf25
ARL8B
FIZ1
UQCRB
RABEP1
MFSD12
SUGP1
SUPV3L1
PPP1R3D
REEP5
PCGF1
URB1-AS1
ACTR10
TOMM20
ATP6V1G1
UROD
AKR7A2
TERF2
NDUFB2-AS1
MRPS15
ATXN10
ALG14
ATP5G1
FAHD1
DHRS4-AS1
CISD3
ATG3
SRRD
AAMP
MRPL23
DPP7
TMEM55B
RPP14
HPF1
TCF25
PPCS
VPS8
PHF14
C19orf12
NDUFS1
LRPAP1
TFCP2
UBE2D4
SUB1
KAT14
SNX19
SARS
SYAP1
RAB1A
PTCD3
SDHAF1
AP1B1
CHMP6
MRPL4
IFNAR1
NFU1
PTRH2
RHEB
MMAB
HUS1
SETD3
PTS
OXNAD1
GSPT1
BCAP31
TBCA
PI4K2A
WRNIP1
HSP90AA1
SAP30BP
NAA30
ABCD3
GNPTG
PGAM5
UBQLN4
DIRC2
KIAA1143
COMMD1
SAMM50
SCO1
TAPT1
TARS2
LRRC28
AP2S1
ATAD1
NHP2
ACAD8
MOCS2
SELENOH
CTBP1
ARHGAP5
POLR2I
DDIT3
CXorf56
FIBP
ETFRF1
MON1A
GLO1
MRPL9
UBLCP1
ASAH2B
STAU1
ATP5A1
PAIP1
VMA21
GNPTAB
C10orf76
BAG1
PAF1
APTX
DUSP28
BOLA2B
RHOT1
CRBN
FAM3A
DYNLRB1
UBE3D
SPRYD7
CDC34
ELAC2
TRAPPC3
LYRM7
ECHS1
DDT
UBE3B
TTL
TTC19
GRHPR
BRWD1
AKIRIN1
EIF4H
CAMKMT
GOSR2
FOPNL
HMBS
DIABLO
ENTPD3-AS1
GMPR2
YIPF6
AKT1S1
TRPC4AP
EXTL3
EBNA1BP2
REPIN1
MINCR
FBXW4
GTPBP10
PPP5C
AP3D1
AREL1
HDHD5
EARS2
PDAP1
ASPSCR1
POLR2C
ALKBH4
C11orf57
PAIP2
BCL7B
COX15
UBE2D3
PPA2
MPLKIP
VPS41
C1orf27
ALKBH6
MKLN1-AS
VPS37A
THEM6
CHCHD7
ASB1
MAEA
ZNF32
SCYL1
RAB14
MTHFD2L
DCAKD
RPRD1A
TAF7
MCUR1
NAXD
RTN4IP1
DOHH
PITPNA
ISOC2
PTDSS1
MARK3
NUTM2D
DENND1A
RNF34
CUTA
MRPS31
PFKL
PIH1D1
POC1B
TBRG1
AUP1
MTCP1
C12orf43
NCOA4
ABHD17A
PSENEN
TNFAIP1
SNX27
SLC39A9
SCNM1
ASCC1
EID2
YWHAB
PPP1R2
AUH
ISCU
C2orf76
KIAA0391
LIG4
HARS
CENPX
TDP2
WDR61
NSL1
TXNDC12
LRRC47
SIRT6
SNRPC
SUCLA2
TMEM127
VBP1
WDR83OS
TMEM242
ARIH2
ZNF408
MRPL42
AMFR
DAZAP2
PRDX2
RPP21
AP1AR
CDC42BPB
EIF2B2
ATAD3A
ZSCAN16-AS1
POLR3H
SMYD5
CA5BP1
GSK3B
MAD2L1BP
ACAA1
CHCHD5
RAC1
TDRD3
ASH2L
TBCC
MUL1
ISPD
ALOX12-AS1
ACTR1B
SRP68
RP9
NOP9
ZBTB14
ZFAND6
LETMD1
C1QBP
CSNK2A1
DPH3
ZNF664
VPS29
PSMD11
SYNJ2BP
AP2B1
OARD1
EIF1B
C12orf45
C7orf73
2020-03-05
EPS15
AGO1
POP5
RRAGA
SENP2
WBP4
RP11-162A12.2
CENPBD1P1
UBE2H
DVL1
MGST3
NUBPL
DNPH1
ZDHHC16
FAM174A
KIAA0100
PHB
INTS10
ZNF189
ALKBH5
IST1
RPL7L1
GPATCH4
RABL6
ZBED1
COPZ1
FARSB
GTF2H5
PNPT1
GZF1
H2AFV
GPN1
PHF5A
MRPL15
CNOT4
ARMC1
STIP1
EIF5B
ZSWIM7
VTA1
YIPF1
HSDL2
FBXL15
CTDNEP1
ASB6
TRMT12
MPV17
CCZ1B
RLIM
CDK5RAP1
COG8
EI24
EFCAB14
MEAF6
ZNF696
TATDN2
PANK4
UBAP1
UBR7
GPN2
CHMP7
STOML2
SNX11
SPAST
TM2D2
MTFR1L
ARL14EP
MAP2K5
SLC4A1AP
ADCK2
PFDN5
DCAF7
SFT2D1
HEXIM1
CBX4
LETM1
ATP6V0D1
CRADD
COA7
PPP1R21
PHAX
CYC1
EXD2
PSMD14
CDK11B
COMMD10
RBM4
DTNBP1
UBXN6
TUBGCP2
URI1
USP14
PSME3
APIP
TADA1
SMIM10L1
DNAJA1
TRIM8
FUNDC1
TMEM41B
RAB5C
LZIC
FLYWCH2
DNAJC8
DNAJB12
STAG3L4
POMGNT1
VAMP7
EXOC8
SLC25A28
NUP50-AS1
ATRN
DLAT
PCBD2
FRA10AC1
MTM1
COPS3
ZNF768
CCT6A
PRPF31
APOPT1
GOSR1
C16orf62
SNX4
C8orf33
USP5
NCOA1
PPP4R3B
CSTF2T
SLC35E3
DANCR
PEX5
CHTOP
UHRF1BP1L
GRB2
USF3
NUDT15
POLE4
HSPBP1
PQBP1
COG4
MRTO4
HDAC8
MED31
CPSF4
HSPA8
PHF23
TAF11
TAF15
C18orf21
HMGN3-AS1
ZNF576
ERGIC2
SNX12
PHKB
ANXA7
SARS2
SNORA53
RCC1L
MMAA
MED29
PSMF1
NUTM2A
2020-03-06
PSMD10
LPGAT1
BANF1
CUL2
B4GALT2
SLC25A16
SERF2
RNPS1
ARMC10
SRM
TMEM60
SARNP
PEX7
YY1
TRAPPC6B
DGUOK
ATPIF1
CNOT7
ECI1
KLHL12
FBXO3
ZHX1
MRM2
TCTA
PLRG1
ECHDC1
CLPX
SDHD
EXOSC5
ACSL3
NFKBIL1
GTF2B
LONP1
TIPRL
PIGH
IMMT
PPM1A
TMEM104
TMCO1
TBC1D9B
COPS9
RBM17
METTL9
PLEKHJ1
SEM1
TTC4
TSEN15
BORCS7
FAM103A1
PPP1R8
RPUSD2
TFG
MLX
MRPL45
CAPNS1
PSMD3
UBQLN2
NEPRO
TCP1
RPF1
C2orf69
CACUL1
CEP104
C8orf76
KXD1
THAP5
DDX6
NPLOC4
CRLS1
ORC4
MTOR
TMEM183A
CCDC127
WDR37
UQCRC2
PSMA1
FLAD1
TXNL4B
ADAL
USP47
FXR2
SLC25A46
YPEL5
UFD1L
RBM22
SSBP1
RPAP1
COASY
PGGT1B
SLC35E1
ACBD5
UQCRHL
ZNF706
IMPA1
MLST8
CCDC12
NOSIP
TMEM59
PPP2R2D
CIAPIN1
HSCB
CHMP4A
PCBD1
ANAPC5
PRDX1
PAFAH1B2
HNRNPUL2
FAM168B
TMEM230
ASB8
ZFPL1
WWP1
PIGP
RBBP5
FXN
ACP2
GPS2
DGCR2
SUMO2
FAM120B
ABCF2
LYPLA2
RPP30
NFYC
CLTC
TAF6L
TM9SF4
ATXN7L3B
ABHD10
DPM3
USP10
RNF220
HCCS
PPM1B
CENPB
C12orf10
PSMD2
FAM173A
ZNF684
KIF3B
ZNF592
LSM12
BTBD1
MED8
NAA20
KAT2B
PELP1
HDGF
MRPL37
VCP
GSS
RAB2B
SMIM8
ADPRHL2
CYLD
SMPD1
SUPT6H
DNAJC15
PNPLA6
NAPA
NUDCD3
EXOC1
UQCRC1
CDC37
POGK
PIGS
UBE2G2
GORASP1
ZER1
ATP6V1D
DNTTIP2
NF2
PPIA
ANAPC10
TXNDC9
TMEM11
DNAJC24
POLD2
GSTM4
BRK1
RPA2
SPATA2L
AP1M1
TM2D3
TRIM41
MRPL13
METTL5
AP1G1
MPHOSPH10
MAT2B
TPI1
UQCRFS1
PTCD2
GSTO1
IFT27
MTCH1
ZCRB1
NUDT16
MED20
SACM1L
ZNF260
CNEP1R1
FGD5-AS1
MFF
C12orf66
FAM98B
FAM50A
BIRC2
USP16
HGS
SNX17
TBC1D10B
ZNF629
LYRM4
PIGBOS1
RNF114
HSPA4
NIT1
RAD21
RANBP3
FKBP3
STX8
VDAC3
ATP6AP1
MAP1LC3B
EXOC4
REXO4
KPNA1
INTS12
UQCC2
FBXL17
COX7B
DNAAF2
STXBP3
NSUN5
PSMD9
MOB1B
ZBTB17
ARL8A
TCEANC2
LINC00680
SDF2
WDR18
GOLGA1
BRMS1L
PSEN1
POLR3GL
BOLA3
PSMD6
SCYL2
PMF1
SARAF
TRNT1
FAM98C
AMZ2
MTRR
TMEM256
HSP90AB1
SRP54
LIN54
RWDD1
LENG1
ZBTB45
ITFG1
RBM42
CEBPG
ATG9A
RGP1
WBP1
ZNF584
MED16
RTCB
AIG1
ABI1
RNMT
BCKDHA
NPRL2
PTP4A2
CMAS
ZNF747
L3MBTL2
MPC1
USP8
ZNF341
ACTR8
UBXN4
AKAP10
UTP14C
MRPS27
SH3BP5L
UFSP1
SLC25A3
SMN2
TBC1D5
MAPKAPK5
FH
EXOC7
TAF12
USP39
NPRL3
ARL2
BCS1L
SRSF8
B3GAT3
COX6A1
ILVBL
TIMM10B
BAG6
MAP2K4
FAM175B
UBE2R2
ANKIB1
DAGLB
THEM4
DLG1
PDCD2
TOR1A
UBE2J2
MRM3
CYB5D2
ANKRD17
TMEM128
PDDC1
TSPAN17
USP38
TMCC1
SYS1
SLC25A53
RNF41
WDR83
TAOK1
KBTBD2
MSANTD3
VWA8
FARS2
FAM185A
EIF3CL
NBR1
ABCF3
ATP2C1
C19orf24
ZNF524
ZNF444
HADHA
TRMT10C
XPO7
SENP5
PTGES3
CDC16
LARS
VPS52
MTMR3
AGK
MED19
KPNA4
KPNA6
PEX13
THYN1
CCNY
C6orf106
SLC3A2
HIF1AN
PPP1R7
WBP2
NDUFAF2
WBP11
AKIP1
HDDC2
MSRB2
LONP2
PSMB1
NUDT6
MFN2
E2F6
CCT3
STYXL1
LINC00998
BCKDHB
ZBTB3
BECN1
RAB21
RNF121
MSH3
BTBD6
BCDIN3D
PAPOLA
RNF126
ERCC1
AP2M1
VPS26B
TRAP1
UBALD1
ZNF674
GNB1
STAMBP
CDC40
SMIM15
ASNSD1
MFSD3
TBC1D25
ZFYVE1
ZFP3
GPR107
VIPAS39
ELP4
CFAP20
PPFIA1
COA4
MOB4
F8A3
UBE2E1
TMEM170A
BAP1
PCYT1A
ARMC5
CARS
ABHD13
ERH
UNC50
CHORDC1
PCMT1
TYW5
TCEAL8
DCAF8
PRMT3
PSMA2
NTHL1
SDCCAG8
FAM200B
RNF113A
TRAPPC2B
RSAD1
EEF1AKMT1
RAB6A
ZSWIM6
C21orf2
TM2D1
NBAS
MKRN1
EXOC3
GTF2F2
PUS1
CGRRF1
UFM1
FBXL5
THAP11
JKAMP
USP9X
CYHR1
COMMD4
CWC27
SMU1
IK
RABGGTB
VPS28
PSMA3
HINT3
C15orf40
PPIL3
KCTD21
HNRNPK
DCLRE1A
PSMD8
SRA1
EIF2B3
RNF6
RAB28
COQ7
CCDC22
GDPGP1
ADRM1
SIKE1
AKTIP
TIMM9
OSBP
PRKRA
SLTM
TMEM94
RNF25
CNPPD1
RBSN
YIF1B
RSRC2
API5
NDUFA8
BLOC1S3
TMEM69
CXorf40B
AGPAT1
ATG10
OTUD6B
HACD2
CBWD1
VPS33A
FAF1
DTWD2
CEP63
UQCRH
UBAC1
KNOP1
SREK1IP1
LMBR1
WDR20
TBRG4
USP4
NDUFA5
CCAR2
ANKMY2
UBR2
ATXN7L3
LARP7
RIC8A
ZDHHC4
CUL5
ZNF18
ZMIZ2
NAPA-AS1
PREB
PSAP
DEDD
ZPR1
NORAD
DHPS
CCDC58
CTD-3138B18.5
EWSR1
GLRX3
TBL1XR1
PYROXD1
ZBTB6
TFIP11
CFDP1
MGRN1
AES
ATG101
ERCC8
CBWD2
AFG3L2
ABHD17B
CDC37L1
LRRC40
PIGU
MAPK3
YWHAZ
PYGO2
SUOX
EIF4G2
GIN1
ZADH2
EPS15L1
UBE3A
WDR77
NSMCE1
RTF1
COA6
OLA1
EIF1AD
WDSUB1
POLRMT
SLC35A4
HSPE1
TATDN1
RAPGEF1
MPHOSPH6
DENR
WDR74
POLR2L
MRPL3
EIF2B5
CD3EAP
URGCP
TIMM8A
SNRPD3
PSMD7
SEH1L
TBC1D22A
ATP6V0C
WDR82
SS18L2
DCTPP1
RP11-644F5.11
IER3IP1
FOXK2
DYRK1A
DHTKD1
SLC35C2
RRP1
ERBIN
TSPAN3
MTMR10
NEIL2
MAN1A2
PMPCB
PRPF18
TMLHE
SART1
C17orf75
FBXO48
TRIM44
ARFIP2
HARS2
CDC5L
PITRM1
POLR3K
RC3H2
C11orf1
ANAPC7
DTD1
RP11-57H14.4
ZKSCAN1
CCDC51
RPAIN
FMR1
CLASP1
FAM177A1
JMJD4
GPBP1
GPI
EXOC5
SCP2
C9orf85
SLC11A2
PEF1
PPP2R5A
COL4A3BP
LLPH
B4GALT7
SLC25A40
NCOR1
SAFB
MORF4L1
NUCKS1
DPM1
SPG7
HIKESHI
CFL1
PPP4R2
THAP3
LARP4
CNPY2
TANGO2
TRIM26
SGPP1
C2orf49
RB1CC1
RP4-591C20.9
SCFD1
LGALS8
CH507-9B2.5
CSNK2B
WASHC2A
MT-ATP8
TECPR2
VPS45
TRAM2-AS1
ARMC6
MRPL32
DSCR3
MAD2L2
VDAC2
ORC3
DHRS4
HEATR3
PSMG3
EAPP
NUPL2
NACC1
PSMA7
ZNF2
PPP6R2
WDR25
AIMP1
FBXO8
CSNK1D
ZC3H13
PIK3C3
STX4
THTPA
ALDH9A1
RBMX2
ALG9
FHIT
CCNH
BRMS1
COQ6
[truncated: 1,689 more rows]

## Sheet: CellMiner
Genes
ATF7
AHCTF1P1
GPATCH8
GIGYF2
STRN
TAF5L
FAM20B
GON4L
NCL
RBM27
DMXL1
CDK12
CELF1
RLIM
SETD2
EIF1AD
DROSHA
KIAA2026
UGGT1
NUFIP2
SLC33A1
SETD5
C19orf44
GORASP2
RC3H1
GGCX
LSM14B
SETX
ZNF669
ZBTB43
CAMSAP1
PALB2
ZNF417
POGK
KIDINS220
TNKS2
BAZ1B
HECTD4
FOXO3B
BIRC6
RBSN
THRAP3
EXOC8
HMBOX1
POU2F1
TNRC6A
FOXJ3
ELK4
ZNF562
ANKRD17
TRAK1
SLC25A51
SP1
RPRD2
MED26
DNAJC16
UBXN7
RBBP5
SRRM1
ZFR
LDHAL6A
SLC7A1
DCAF8
DENND1A
TMED10P1
CNOT4
ZFP91
SAFB2
ADAR
ZNF79
DIEXF
QRICH1
SOS1
TCERG1
EFCAB14
LARP1
MYO9A
YEATS2
TRAF3IP1
CUL1
PDPK1
SPEN
EPC2
ZNF557
VAPB
ZNF148
YLPM1
CCNK
KPNB1
SCAF8
WDR20
SPTY2D1
MTR
TAOK1
GPATCH4
PRRC2C
MTRR
IPO9
MAPK1IP1L
UBN2
FAM21C
PRDM10
SMG1
TIMM10B
PHC3
FOXO3
TNPO3
FAM199X
LONP2
ZBTB3
TAF1
CAPN10-AS1
ZBTB11-AS1
RBM33
UBAP2L
ASB7
TOR1AIP2
PIAS4
SIN3A
ZNF407
CHERP
MED1
MESDC2
GPATCH2L
PPP4R3B
SUGP2
RPP14
TTC17
SF1
NOL9
NCOA6
GATAD2B
ZNF805
VCPIP1
SFPQ
CACUL1
ZDHHC3
USP34
SIK3
TFG
KNOP1
ZNF8
NLN
FNIP1
ZNF317
PDE12
NFX1
ZNF318
MED13
GSK3B
ANKRD11
STK4
NR2C2
EARS2
HNRNPUL1
SMARCC2
ATF6
HDGF
UBP1
NOM1
RAPGEF6
SBNO1
STX17
SFSWAP
HSPA9
ZNF24
WDR82
WIPF2
CS
ZCCHC6
PEX19
CDK13
YTHDF3
CASC3
DDX42
ERCC6L2
CAPRIN1
ASXL2
ZBTB6
YWHAG
DSG4
WDR11
PRRC1
XPO7
ZC3H4
ZNF614
RBM15
TMED4
DIP2A
MOB1A
UBQLN2
PPTC7
LATS1
ZBTB34
ZBTB7A
WDR55
POLR2J4
XRN1
BRCC3
VKORC1L1
BRAF
RNF20
AGFG1
ZNF146
WAC-AS1
ALG2
SLC35E1
TMEM192
FEM1B
ATF2
USP42
SLAIN2
HNRNPU
USP24
PPP3R1
RBM14
ARIH1
TSC1
PIAS1
CREB1
TNPO1
METTL13
PDAP1
ACBD3
MIER3
DNAJB14
COMMD2
RAD23A
CCDC47
ZBTB26
TAF15
COG5
CAPN7
C2orf42
PHACTR4
PMS2CL
TNFAIP8L1
TMED7
TADA2B
TRIP12
RYBP
UBN1
SOS2
TPM3
UCK2
BICD2
ARID1B
TM9SF4
GSG2
TMEM184C
AKAP10
NEK4
CEP350
FAM120A
CFL1
SEC24A
EXOC4
TMEM33
GAPVD1
CLINT1
ITSN2
FAF2
AP1G1
TOMM70A
ARF1
ZNF543
MFSD14C
FAM120B
KCTD10
NANS
VAC14
FAM21A
TIGD6
KIAA0368
SMG7
CRAMP1
RALBP1
CCNT1
TRAPPC10
UBAP1
HAUS2
ISG20L2
BACH1
AKAP11
KLHDC10
POGZ
AAR2
TRIM32
UHRF1BP1
TCTN3
PTBP1
PREPL
ADIPOR1
AQR
ERVK13-1
JOSD1
LTN1
KANSL1L
ATXN7
TRIM44
COX15
PSME4
ZSCAN22
SNIP1
EIF2AK3
SMYD4
ACLY
FANCC
NUP98
FAM222B
TRMO
GOSR1
ASH1L
VEZF1
ARPP19
RUNDC1
BRD4
CNOT1
RNF38
ZNF41
ZNF746
EIF2AK1
ODF2
KIF3B
KDM5A
RPE
LOC100133091
LCLAT1
PLAGL2
SIMC1
DNAJB12
AKAP13
GLE1
CNST
RNF214
CDC42
PPP1R15B
SVIL-AS1
FRMD8
GFPT1
RICTOR
PUM1
KIAA0319L
DDB1
ACTR8
ATP2A2
ZSWIM1
CARNMT1
DDX24
RNASEH1
FBXW2
UBE2D4
ANKRD40
PLEKHA8
CCDC97
GGA2
ZNF564
ARF3
VPS33A
ZNF652
PTPN11
BTBD7
CHD2
PCBP1
PEX13
CUL4A
ZNF776
RBM12B
ARFGEF2
ZNF267
COX10
MLEC
DENND4C
XPR1
PRKAB2
RAD23B
POLR3C
RABGAP1
CALM3
LAMP1
BEND3
TGOLN2
METTL2B
SLC35A2
R3HDM2
XRCC2
RNF111
ZNF526
HEATR5B
KIAA1715
RALGAPB
FAM98A
KDM3B
VHL
SMAD5
C9orf170
CREBBP
APOOL
ZBTB39
INVS
SNX27
SMIM12
PANK3
EIF4E2
MRPS16
RHBDD1
AREL1
OSBP
FN3KRP
PDCL
TBL2
TP53BP1
MECP2
CKAP5
CYP20A1
APC
RFX1
TTPAL
CSNK1G1
SYVN1
ZNF791
ZMYM6
KIF24
NBR1
FUBP3
ICMT
SNAP29
VPS13B
C12orf49
GPATCH2
GEN1
KPNA6
SEC23B
RC3H2
SCYL3
BORCS5
RANBP10
MIOS
SMUG1
ARHGAP35
SSU72
KIAA1919
SPATA5
WAC
SEL1L
NAA60
EP400
UBQLN1
PAPD5
RNF4
UHMK1
UBE3B
LINC00630
ZNF2
MCTS2P
TMEM199
PRKAR1A
STAMBP
BAG4
STX6
FBXW8
FAM193A
NDFIP1
RBM12
RBM28
FAM208B
PIK3CB
FBXL4
AP3B1
SMCR8
AP3D1
PURA
TMEM41A
N4BP1
RLF
GOLGB1
ZNF281
PPP1R12A
BTRC
ATG2B
SETDB1
KHSRP
RABL2B
ZMYM4
MAPKAP1
GYG1
CHP1
EIF4G2
PSEN1
ZKSCAN5
NMT1
DEDD
GNL3L
TMEM241
C1orf43
LEMD3
BROX
LRRC57
IPP
IPO8
PPP3CB-AS1
KXD1
SZRD1
ADNP
TRIP13
DIS3L2
EEFSEC
PRR12
YY1AP1
SPIDR
GTF3C2
INO80
NPTN
DCTN5
C16orf72
ZNF236
ZNF81
TNRC6B
ARF6
HMGXB4
BFAR
TEX261
MOGS
PPT1
NSUN4
PGAM4
KDM4A
ZNF587
GOLGA5
PRRC2B
PRKAA1
PELO
FOXK2
GATAD2A
KIAA0430
LINC00997
SLX4
G3BP1
UBQLN4
WBP1L
SF3A1
TRUB2
PARS2
GOLGA3
LSG1
CIZ1
MLLT1
FEM1C
EIF4G3
NAA25
USP6NL
SLC30A6
R3HDM1
ACVR1B
TTLL5
CARM1
WDR60
ZDHHC16
MTPN
WIZ
MFAP3
GNB1
SP2
ZZEF1
CEP104
LSM11
MAP1S
HNRNPUL2
SKA1
DHDDS
EPS15
SMARCC1
ZYG11B
OGFOD1
ZNF646
RCOR3
EEF2K
RBM4B
PDCD6IP
LDOC1L
LOC101929057
ZNF800
ZNF765
ABI1
ZNF394
RQCD1
LINC00662
BLZF1
NUMB
SPATA2
REST
ZBTB21
PTAR1
LARP4
TRIM25
CHMP4B
C2orf68
PHF12
MTMR12
TSGA10IP
TAF3
MDM4
RAB10
PKP4
GSK3A
PWWP2A
SEC14L1P1
SDCBP2-AS1
ZKSCAN8
SPTLC1
DHX57
MBD6
KDM3A
RWDD2B
TBC1D22B
ELK1
SPRYD3
CPSF7
LOC727896
HELZ
UBE4B
INO80D
SCAF4
USP13
MRRF
BRWD3
PCNX
ZBED4
MGC27345
EAF1
TOX4
PSMD11
DBT
UBE2Q1
ALMS1
PMS2P9
PGGT1B
MTF1
GTF2I
SLC4A1AP
SLC25A30
MIB1
HERC2
PHAX
ATG16L1
ZNF664
MLXIP
FKBP1AP1
NBAS
ZBTB25
METTL21B
MON2
CAND1
KDM2B
2020-03-06
DCUN1D3
CPSF4
RRNAD1
ZNF780A
IFNAR1
LRIG2
GOLPH3
KMT2B
ZBTB45
AVL9
ENOX2
NFKB1
CEP68
WWP2
TMEM248
GDAP2
TMEM11
STT3A
PUM2
VPS41
FBXL20
AUP1
EMSY
KAT6A
TUG1
ATP6V1A
SPOPL
PRNCR1
LINC01128
PARK7
YTHDF1
RABL2A
MAGT1
VTI1A
CERS2
ARHGAP21
TTC9C
METAP1D
CHD6
CLASP1
KIAA1468
ATF7IP
CHMP3
OTULIN
ELP3
TMEM138
LARS
PPP1R10
ERCC4
NDUFA10
LOC284933
RYK
FEM1A
PPP1R3D
WDR92
MYNN
SENP5
ZNF865
STIL
SRRM2
MSTO1
ZNF398
BCL7B
BCLAF1
UBXN2A
KDSR
NME6
GNL2
MPZL1
EHMT1
ZNF207
SP3
ZNF555
MAP2K7
AKAP1
SUPT7L
ZNF592
TEX2
BRD1
DIABLO
ZRANB1
EIF2S3
HCFC1
GPN2
MIEF1
DCTN4
TBC1D24
AVEN
PRDM4
MRPL49
WAPL
GS1-124K5.11
KPNA4
RIC1
MED8
FBXO38
ERLIN2
ADNP2
PLEKHM3
CHD4
ZNF326
LINC01184
DDX54
XPO4
ZNF449
ALS2
OTUD4
KDM1B
KMT2A
RGPD4
BRD2
PKNOX1
FBXL17
ETF1
EPS15L1
VPS13D
FKBP15
TTC30A
ZBTB33
ICE1
HECTD1
KMT2C
SAR1B
SAP130
YY2
HSD17B4
LENG8
SMG1P2
PPP1R11
PRKAG1
LOC100996490
AKAP8
EGLN1
PHF21A
SENP1
MAVS
ACACA
FASTKD2
TMX2
UBAP2
TSR1
AFF4
CLASP2
APMAP
SPECC1L
JMJD6
PDIA6
COG8
GATAD1
FUS
PMS2
PIK3R2
PATL1
KDM4C
LOC286437
GTF3C4
CHD1
RIPK1
COG7
SUDS3
WDR36
GNA13
WHAMM
SETD1A
FAM126B
SLC41A1
USP31
PHF8
HNRNPAB
TMEM191C
ANGEL2
DDX27
GEMIN5
MKLN1
FUBP1
LOC652276
SETD1B
LAMTOR1
WDPCP
TRIM52
UBE3C
RRP1B
ADAM17
HERPUD2
USP12
NDRG3
RAB3GAP2
HIPK3
TUBGCP4
TYW1
WDR45B
RAB35
RNPEP
CANX
MAML1
ZNF263
ZNF628
UTP20
ISCA1
FER
KPNA1
ZBTB2
FAM168B
TRIM56
LARP4B
RREB1
MCM3AP-AS1
C7orf49
PRCC
RELA
CEBPZOS
ZFYVE9
JADE3
SEC16A
RNF41
CCNT2
SERINC3
HCCAT3
OSBPL9
MAP3K2
LINC00476
CRKL
C5orf51
TRMT10B
C5orf24
YIPF3
DOLK
PJA2
DNAJC14
MIA3
ZNF622
ITCH
ARHGAP17
ATXN2L
GPBP1L1
MAU2
IQGAP1
CSTF1
GCN1
PRPF3
TMEM39A
RTF1
TM9SF3
PTPDC1
JAGN1
STK16
TNKS
DAZAP1
SOCS4
HMG20A
CBLL1
USP4
WASF2
ATG2A
POLQ
ZNF507
SF3B3
ZNF609
ZMAT2
ZBTB11
MMGT1
PMS2P3
LINC00657
NOD1
MNT
IRAK1
GDE1
MLLT10
CBFA2T2
TBC1D13
RITA1
SYS1
METTL15
BET1L
RPS6KC1
UEVLD
ACAP2
HACD3
LOC646214
AHCYL1
TSPYL1
ARCN1
ZNF710
BLOC1S3
ZNF473
ZC3H11A
BCDIN3D-AS1
EMC8
PIGG
SDE2
PNPO
BCOR
DDX59
KCMF1
LSM12
PROSER1
GGA3
FAM192A
ZNF777
EIF4H
PHKA2
MAPK6
ARL6IP5
TPM3P9
EIF2AK4
ABCC1
ILF3
TUBA1B
FOXN2
PHRF1
COPA
SGPL1
DIDO1
TATDN2
B4GALT5
TCTN2
ARID1A
FBXO42
CES2
THADA
QTRTD1
LMBR1L
GTF2F1
SYNRG
LUC7L2
EIF4ENIF1
SLC25A25
DCP1A
NOLC1
RANBP3
MTMR1
MGA
AMBRA1
LIN54
PSME3
PGBD4
ZNF551
CLCN6
ADCY3
SNTB2
MRPL17
SUCLG2
GLYR1
DAZAP2
TMEM214
DNAJC27
DDX6
CSNK2A1
MSH3
MTRF1L
CCDC127
PTCD1
KMT2E
RGPD3
TMEM209
GSTCD
KIAA0586
FLCN
KIAA0753
DDX31
SFXN1
BBX
ZNF574
INTS4P2
GMEB1
METTL8
TRIM26
DCAF5
DCAF16
ZXDC
SIK2
CPSF2
DNAJC10
SMARCAL1
BDP1
PPRC1
RAB8A
EXD2
PURB
NDUFS2
TMEM245
ZNF770
AK2
RAB2A
STRN4
DCAF12
KHDRBS1
ARID2
HIF1AN
SPPL3
ZDHHC5
VPS72
CDC73
TOR1AIP1
RPN2
DENND4A
KLHL12
SLC7A6
ZC3HAV1
LOC441155
UBR5
GABARAP
DCUN1D4
SF3B2
C2orf44
IKZF4
RAPGEF1
LMBR1
FTO
PSMD4
DDOST
KLHL18
FUT10
RNF169
ASXL1
ZNF561
RAP2C
RAB7A
OCRL
DIRC2
SDHC
TYW5
PHF23
REXO1
KIAA0100
HSCB
UBIAD1
GART
SRCAP
TMEM185A
DUSP16
MTMR7
VPS39
TSTD2
TANGO6
POLDIP2
MFSD5
TRIM41
VPRBP
AGAP1
NMNAT1
TBL1XR1
DTX2P1-UPK3BP1-PMS2P11
PLEKHA3
2020-09-08
ACP1
AMMECR1L
SRRT
PPP1R12B
EXOSC10
BTAF1
HDAC8
NIPBL
NAF1
PGAM1
TUBA1C
DNAJC5
OGFOD3
DTD1
KIAA0196
RNF146
HBP1
OR7E37P
PRR14L
EIF2D
C19orf68
CHTF8
ALG11
SNX29
SEC31A
CSNK1D
CSNK1G2
NSD1
RFWD3
SDHAP2
RSBN1L
LOC100506023
C17orf107
NUP214
ZNF749
TMPRSS9
NOMO2
HERC1
GATC
EIF2AK2
LMTK2
POLR2J2
ADD1
FXN
STIP1
TMEM131
RAB22A
HSPA8
RNMT
ARAF
WNK1
ATXN1L
DIS3L
RNF115
FBXO28
KIAA0232
FLAD1
ATRAID
MRPL24
PSMD1
SLC38A10
RBM48
NIPA2
DESI1
CHD8
GTF2E1
GOLM1
BMS1P20
PAPOLG
POM121
ZNF37A
ANAPC1
IMPAD1
ASB8
UBE2R2
SLC11A2
FBXO30
MKRN1
GATB
ZNF354B
FMR1
DCAF10
PCF11
FAM120AOS
CLN8
TRMT1L
PI4KB
DYRK1A
RBBP6
NDEL1
NUDT16
ZNF764
CENPO
SRFBP1
KHNYN
ACBD5
TAF8
NCOA1
MTMR3
TMED10
SEC24B
DNAAF5
SLC25A36
TRPM7
TRIM35
LMAN2
LINC00115
TYW1B
NBPF11
ZC3H18
SF3B4
SIRT1
KDM4D
RNF121
AGO4
PSMF1
USP27X
DNAJC30
PIK3R4
NCKIPSD
LRCH3
RER1
PPP1R8
FNDC3A
FAM58A
PDP2
BRAP
GABPB2
MCL1
NOL10
TMEM127
ITFG2
NEMP1
FAM86EP
ESYT2
MMEL1
WDR48
BCL2L13
CSNK2A3
GLB1
MFSD14B
2020-09-02
CENPBD1P1
INTS7
HEATR1
PSMD5
ZBTB24
COX19
PANK4
CWC25
FAM160A2
GOT1
CSNK1G3
ALDH18A1
TOP3A
HSPA4
CNOT6
GBF1
GLUD1
POM121C
EMD
ADIPOR2
APPL1
ENSA
C5orf30
PEX26
TULP3
PIGV
U2AF2
NHLRC2
POLH
LCOR
KDM4B
TRAF6
KIAA1109
LIAS
CHAMP1
LRRFIP1
MTHFSD
SLF2
SEC23IP
NAA30
HMGCR
TADA2A
C6orf106
ZNF484
RAB3GAP1
VANGL1
CHD9
TOPBP1
MAP1LC3B2
BANP
TBCCD1
CCNI
DICER1
LRRC58
FBXW11
TTC30B
CCDC43
ST7L
EIF3I
ZNF451
FKTN
ZNF142
VGLL4
ALG10
TBC1D22A
TM9SF1
SMG1P1
REPIN1
RNF40
AGAP5
PSMD8
CPSF6
TICRR
MED29
MOCS3
ASCC3
COX7A2L
RNF44
GCC1
AKIP1
MTOR
C2orf69
GPR107
P4HB
ZNF182
CLSPN
TRAPPC12
TARS2
DDX3X
CNPY2
MAFG
DUSP18
IBTK
IKBKAP
NDE1
XPO5
MAN2B2
CNOT3
SCAF1
HPS6
RAB11B
DDX19A
SSH2
ZNF44
APEX2
NPHP3
ZNF408
SPG21
GRPEL2
TUBGCP3
HAUS6
ATP13A3
NOCT
ZNF780B
FOXK1
MFN1
RBM15B
DIP2B
CTDNEP1
KRTCAP2
DNAJC13
SHOC2
SAE1
C18orf25
DGKH
USP28
PDHA1
XPNPEP1
SLC30A5
GMEB2
ZDHHC9
NDUFB2-AS1
ALAD
ZSCAN20
MRPS25
MAPK1
TCAF1
TMEM97
TTI1
ANKIB1
DYNLRB1
ZC3H10
KAT7
PSMB4
EIF4EBP2
SPTBN1
USP8
CDK5RAP2
CDC42SE1
QSER1
ANKRD27
SLC35E3
GOLGA1
PMM2
ARL6IP1
PUS7
KLHL36
CPEB3
EEF2
ARHGAP11B
ZNF672
DIAPH1
PHYKPL
MEF2A
ASB6
TTBK2
GANAB
TRIP11
CLTC
NSMCE3
SCAF11
JAK2
HMGN3-AS1
RSPRY1
BMS1P4
RTFDC1
C10orf76
CDC23
VPS54
RUBCN
IPO9-AS1
CBL
TMEM165
FAM86C1
ELL
GTPBP2
POP1
FAM161B
ZNF143
NFRKB
RNF185
UTP14A
LARS2
PRH2
MED16
MUM1
SNAPC4
ZNF490
RAP2B
WDR4
XPO6
PIP5K1P1
YTHDC2
GPR180
NDC1
LIN52
SCAMP4
SMG1P3
CEP72
ZNF160
SCAMP1
FAM134A
SMC1A
DHX34
CLASRP
GORASP1
CAP1
PTCD2
TUBGCP2
RPP38
C14orf1
CDCA2
SETD4
NOP14-AS1
ZC3H13
GID4
ZBTB40
MRTO4
BMS1P6
NOMO3
BAG5
SDCCAG3
WHSC1L1
ZNF213
FBXO21
UVRAG
SRPRA
API5
RNF14
ZDHHC7
DNHD1
LRRC59
SIRT3
GPATCH1
ATXN2
UBL4A
UBE2V1
ZNF510
TBC1D14
FBXL19-AS1
TSEN34
MFN2
CYB5RL
SART3
UBE2W
PPM1G
NUP62
NFYC-AS1
TBC1D9B
MPHOSPH8
TICAM1
UTP14C
RNPS1
ZBTB8A
DNAJB1
TNPO2
IKZF5
UMPS
CHMP2A
AGPAT3
NUP188
CHMP7
ACBD6
MPV17
DKC1
GLTSCR1
CCNY
C7orf25
NF1
ZFX
RACGAP1
BUD31
KIAA1958
DHRS7B
KMT5A
ATP5SL
AP1B1
EXD3
KIF4B
NSUN3
UIMC1
ZFPL1
CLCC1
KIAA1429
IFIT1B
KLHL28
ELMO2
PLEKHB2
OGG1
TCEB3
CXorf38
MBD1
CEP120
COQ9
USP3
ZNF674
PROSER3
MAST3
HSPA1L
AURKAPS1
ARPC4
CLEC2D
TCF20
UBR3
CRTC2
HPS3
HELB
NAA10
EXOSC6
TBC1D5
VPS33B
SENP2
MYSM1
SLC25A44
PARN
BPTF
EXO1
PCYT2
PNO1
NCOA5
FAHD1
HCG18
SGTA
MKNK1
MDH2
C1orf174
FDPSP2
MGC72080
IRGQ
CARKD
AARS
WSB1
UVSSA
COPZ1
PIP5K1C
METTL2A
NLK
SLC25A26
RNF10
NELFA
TMEM115
SNX13
NIPA1
THAP4
GSTK1
EML4
TCF12
OSGIN2
MED14
PRDM2
TIRAP
SNX3
NCBP3
UNKL
RAB21
NUDT19
MED24
TEP1
SS18
EEF2KMT
LRRC47
EIF4B
TVP23A
DHFR
CXorf40A
KIAA1147
MORC3
DEPDC5
USF3
IQSEC1
RNASEH1-AS1
PTGES2
THAP5
POFUT1
GOLPH3L
RNF13
NFE2L2
LOC146880
PDIA4
RAB1B
EIF3A
PAGR1
CCDC174
CPD
OSBPL2
TBC1D20
FBXO11
TAF10
SND1
TAOK2
NSDHL
BECN1
ZNF782
C6orf89
WSB2
PLEKHM1
B4GALT3
METTL20
POLA1
VPS11
MCPH1
SCFD2
TMEM179B
GTF2A1
ANKRD12
GZF1
C1orf74
PTGES2-AS1
NSFP1
LOC642852
LRRC37BP1
SPAG9
NAT10
ZNF845
TAB2
NCAPG2
HNRNPK
UHRF1BP1L
GTPBP1
ST13P4
POLR2D
ORC2
GOLGA2
MYH11
RBBP9
DHX8
ZNF786
CLEC16A
POP7
RSL1D1
RSG1
GABPA
SLC35A4
LEPROTL1
EIF4G1
TSNAX
VPS37A
BAZ2A
ZNF224
ZMYND11
ZNF322
MTMR4
HJURP
PIK3C2A
REV3L
C9orf114
POLR2E
NAIF1
LINC00869
RPN1
CHCHD4
EP300
KIAA0141
PPP2R2A
POLR2J3
ZDHHC21
METTL16
PITRM1
KIF14
MASTL
CCDC51
MAN2A1
RFWD2
SLC25A46
LINC01347
YBX1
FBXO45
NRAV
ZNF587B
LANCL2
CNOT11
WDR43
SLC35G1
USP15
HSP90AB1
PIGC
PHF13
UTP15
RAB5A
GSR
SYNJ2BP
PPP6C
COPB2
TRAF3
ATG13
ZNRF2
DND1
PINK1-AS
RPS6KA3
KIAA0907
MTERF4
LYSMD1
MRPL45P2
AFF1
DDX23
SPRED2
SCAMP3
CDK11A
HS2ST1
UBE2O
SRSF4
NSUN2
GSPT1
BCL2L11
OTUD7B
FAM120C
SOX12
URB1
MTFMT
GPKOW
MRPL43
ZFC3H1
RPTOR
PPIP5K2
DGCR8
DCUN1D1
GTF2E2
PRPF4B
MSANTD4
C15orf57
TCOF1
EXOC1
OGDH
CPT2
KIAA0556
GRIPAP1
DMXL2
ZC3H7A
PSMA7
NCSTN
SNX12
PCYOX1
ARSF
WIPI2
WBP11
BRPF1
VPS53
SPAST
IPMK
RBM25
YWHAE
TMEM168
LRCH1
CKMT2-AS1
KLHL26
USP48
PPP4C
SUPT6H
LPIN1
IFT80
ZNF768
DHX37
WDR26
CLK3
CSTF2T
DYRK2
UBR2
STAU1
WDR33
CHTOP
UBE2Z
POLR2A
GOLGA2P7
VWA8
DARS2
RNF168
NRF1
BRWD1
OTUD5
NOMO1
CCNJ
TIMM23B
EMC1
PACSIN2
KIF1C
RABIF
GTF3C1
PGBD2
STXBP4
CHM
KIAA0355
AUNIP
CIT
MUL1
C10orf12
TAB1
KBTBD2
LOC90784
ZNF25
TXNL4B
CYP51A1
HLCS
SOCS7
HM13
MDN1
SH3BP5-AS1
RNF220
TRMT5
JMY
LOC100335030
OS9
EWSR1
KMT2D
RABL6
TAF4
ANXA11
TPGS2
RBM22
ZNF500
CDC27
LINC01000
TMEM120B
GPATCH11
IRF2
RFK
ERLEC1
PAXIP1
SON
LIG3
NCBP1
LNPEP
GFM1
ATP6AP2
NIT1
PIGS
RUFY2
MINA
CLIP1
ACTR2
TPR
NPTN-IT1
LOC101928855
FAM206A
RRP12
EDEM3
ANKHD1
UBR4
ZMYM3
AKT1S1
DSCR3
AP5B1
C5orf15
PTPN9
BTBD1
ARNT
PPP1CB
BBS4
PAK2
BRCA2
ECD
GDPGP1
STX16
USP10
SUFU
NFE2L1
TBC1D10B
CTDSP2
C17orf53
IKBKB
AAK1
GRHPR
ZKSCAN1
TGFBRAP1
BORCS8
SETD7
CYFIP1
TMEM43
KLF3
ZPR1
LMNB2
RUFY4
CMPK1
ZNF271P
SLC36A1
NUP155
RBM10
SMURF1
PAPD7
ZNF33A
BSDC1
ZNF275
ZNF410
LASP1
ALPK1
SRF
SLC30A7
RFX5
TADA3
TVP23C
TCAIM
ERCC6
TBP
CIRBP-AS1
LINC00643
SNAPIN
FIZ1
KARS
YIPF5
FAM186B
NSL1
ATP6V0C
ZNF598
RFX3
ELAC2
PIGT
URB2
DCAF17
YIF1A
AGO1
FAM114A2
PAFAH2
DNMT1
FAM3A
PDZD11
ZMYND8
ZNF292
OSER1
LUZP1
TXN2
LOC100288069
RBMXL1
DCLRE1B
ABCC10
PSMB2
LMAN1
BTBD9
ZNF740
APH1A
MCM8
MSL3
SMG1P5
SPG11
ZNF234
KRAS
PRKDC
SBF2
TIMMDC1
CHAF1B
SLC31A1
SF3A3
BCAP31
COMMD10
CYB5D1
CCDC93
TIMM17A
SSR2
DDX46
[truncated: 1,689 more rows]

## Sheet: HPA
Genes
MRPS16
OR10G4
OR5AU1
OR52A1
GNPAT
PSMC6
MMADHC
THOC7
MRPS10
SSBP1
C1orf43
METTL5
COPS5
JTB
FIS1
PSMB7
STOML2
LARP7
RWDD1
ERCC5
ABRAXAS2
MRPS22
URM1
SSU72
PSMA1
POLR1D
EDF1
HNRNPK
MRPL1
AIMP1
EIF3J
CHTOP
PSMA3
ANAPC5
SUGT1
RNF7
MAF1
ZC3H15
COX15
MRPS17
EIF4H
EIF5A
KXD1
HARS2
SNRPD3
PPIG
PPID
USP16
MRPS2
MED18
PDAP1
ABHD18
METAP2
YARS2
ARAF
TUFM
EIF2S2
UBA3
PRCC
PPP6C
CHRAC1
C1D
NSUN2
CCDC43
PRKAG1
MRS2
SNRPB2
PRPF4
VDAC2
MCTS1
TBRG4
MRPL47
SLTM
PTCD3
SCO1
SRSF4
LSG1
MTIF3
CDC37
MAPK1IP1L
WDR55
LLPH
HBS1L
VCP
MRPL37
PUS3
SF3B6
SNRNP27
TMEM186
MTERF3
PSMD12
C8orf59
NFYC
BCCIP
ARFGAP2
PSMD11
MRPL21
RTRAF
IDH3B
THRAP3
OXA1L
ELP4
MED6
MAGOH
ELOA
CMC4
SZRD1
TOX4
TBC1D23
ABCB7
PMF1
SLC35A4
MRPL20
DNAJB12
CHCHD1
PPP2CA
ENY2
PHB2
PSMB2
ZNF317
NARFL
PHF5A
PSME3
ASCC2
NDUFV3
GNL2
ZNF672
GTF2F2
ACP1
APEH
TRA2B
MRPS31
TSN
TRUB2
VPS18
TRMT10C
CDC42
GPN2
RBM17
WBP4
EXOSC10
COASY
NMD3
ERAL1
TNPO3
DBR1
C9orf85
SERBP1
VTI1A
SLU7
PLAA
TMEM126A
CCT6A
HAT1
TAF11
PAPD4
PSMC1
EIF1AD
TRPC4AP
CDC5L
TIMM21
NABP2
ATG12
CNPPD1
C6orf203
AK6
POLR2C
SRP54
CCT8
IER3IP1
PSMF1
SLIRP
FASTKD3
MED4
DMAC2
SRP9
MRPL58
CDC40
WDR70
C20orf24
SLC25A46
NUP85
HINT1
CEBPZOS
NOTO
SAP30BP
DERL1
ILKAP
SRSF10
INTS4
NARS2
SGTA
STAMBP
B4GALT7
ZNF408
CDK5RAP1
MUL1
GTPBP10
ZBED1
MICU2
VBP1
ZPR1
RBM4
SIRT5
MRPL44
WDR33
TEFM
LSM5
ERH
RPF1
CBX3
CDKN2AIPNL
DCAF11
ZNF207
MCEE
POLR2K
KRR1
FASTKD2
PSMD5
MFSD11
FAM133B
CRCP
EIF4G2
HNRNPC
TMX1
NIP7
ELAC2
SMU1
TIPRL
TAMM41
CEBPZ
STRAP
MRPS36
MED8
COX16
MTDH
NDUFS4
UBE3B
USP39
MED9
SUPV3L1
TIMM17A
ELOC
UBE2D3
PSMD2
DDX49
GCC1
YTHDF3
MPHOSPH10
ASPSCR1
TSFM
RALY
CLNS1A
C15orf38-AP3S2
FOXRED1
PPIP5K2
GDI2
POLDIP2
DDX18
DPH2
MAIP1
COA4
CWC15
DDX27
EIF4E
DUT
PSMD13
CHCHD4
FLAD1
XRCC6
RRN3
HADHA
SRP68
EIF3A
TTC1
MRPL50
PDE12
PSMG2
EIF3I
DDX41
UBOX5
TRIAP1
YIPF5
SRP72
PPIL3
KEAP1
KPNA1
MRPL35
CAPZA2
KARS
ABHD13
BANF1
CNOT2
EMC8
SRSF11
MTIF2
THAP11
BCS1L
TCP1
ZNHIT3
EIF1AX
C2orf49
SLC25A3
RPS6KB1
COX6A1
MTG2
BCAS2
C8orf76
DRG2
PPP2R5C
DKC1
MRPL10
C10orf76
UBE2A
H2AFV
AP4B1
ASCC1
ANKRD13C
XRCC5
CSDE1
RER1
ANAPC16
UFM1
COQ5
CRKL
FN3KRP
RHOT2
MRPS9
SLC25A26
FAM50A
FDPS
ZCRB1
GTF3C5
CPSF6
ALG11
DDX46
SMIM26
PRKRA
ATP5PD
UBE2L3
PSMD8
C1orf50
PA2G4
AP3M1
UQCRH
NDUFA10
PNPT1
UBE2K
METTL17
CHCHD7
AP5S1
MRPS27
API5
FAM136A
GLOD4
DIABLO
BCL7B
SF3A3
HNRNPR
SEC23IP
COG4
PRPF18
CCT7
NIF3L1
CGGBP1
CCDC47
CWC27
DCUN1D5
PUM1
PSMD14
TARS
ATG4A
NDUFS3
TARS2
RABEPK
ATP5PO
PSMB5
UBE2G1
CALCOCO2
LSM3
C7orf49
GFM1
XRN2
G3BP1
MRPL24
CUL4A
TSG101
PLRG1
TMEM126B
DEDD
MRPS28
CNOT9
RTCA
HSCB
PRDM10
TIMM44
PPHLN1
RBM22
B4GALT3
PSMC3
CRIPT
UBE2G2
INTS10
SPAG7
PPIH
NONO
VPS26A
TMEM14C
GPALPP1
BROX
NAA50
NCBP1
PSMB4
HPF1
NFX1
SET
COX7C
FASTKD5
ELP6
SSB
ZNF383
ENOX2
FASTK
MRPS25
RAB14
PWP1
PRPF31
MED20
TTF1
MUS81
CCDC51
RBFA
RSRC2
SRPRA
ECD
OMA1
USP38
RBM14
DDX55
NDUFB4
ZNF24
UCHL5
MRPL22
DDX59
TIMM8A
COPS4
PSMC5
DPH3
MITD1
ATP5MD
RMDN1
GLRX3
ZSCAN2
PPP4R3B
TRIR
SMIM20
WDR43
CCDC25
RNF6
ZCCHC9
ORC4
GART
DHX15
PTGES3
TMEM222
SMIM7
DNTTIP2
BFAR
EIF2B5
GOSR2
ZNF480
RNF10
SCYL1
THAP4
LIN7C
MRPL2
NDUFAF2
DNAJC7
DAP3
MRPS23
SF3B2
NDUFV2
TMLHE
VRK2
ZNF506
FAM210A
RARS2
HIF1AN
NDUFB5
TMEM33
UFC1
APIP
SLC7A6OS
TMED2
BMS1
COPZ1
BTF3L4
PPIL2
RPP30
ZNF330
ZNF7
CHMP5
PAF1
OXSM
OS9
ZW10
PRPF39
AGGF1
FYTTD1
BCDIN3D
GORASP2
TBC1D22A
BRK1
DDA1
COMMD4
DNAJC8
NDUFB9
NCBP2
CLTA
KIAA0141
EIF3H
TBCA
HUS1
CCAR1
TUT1
CXorf56
SNX3
RAB9A
RBBP5
AZIN1
TMEM70
TUSC2
DMAC1
SEC13
PNRC2
PDHB
UBE2D2
GOSR1
TAF7
PFDN1
GPS1
TGDS
NT5DC1
EIF2A
ING4
SSR1
SMIM15
RPAP3
NDUFS5
ZFPL1
UTP11
RBM28
SDHC
GTPBP4
FBXO48
COX18
NSMCE2
CHTF8
PNO1
NSUN3
HNRNPM
NOP58
WDR13
PCBP1
NCK1
ATF1
MRPS5
ZFYVE19
TMEM183A
SEC11A
NAA60
UBR7
TRAP1
CCDC174
AK2
VPS11
GOLT1B
ZMAT2
CCT4
ASB7
EBNA1BP2
RIOK2
TIMM50
CDC37L1
FAM3A
COPS3
NUTF2
IWS1
CCT3
TGS1
HDAC3
RAF1
RANBP3
ATG13
ARCN1
MLH1
LTV1
NAA20
POLR3E
KRCC1
TIMM23
FAM76A
RAB7A
HEMK1
TTC31
UNC50
WASHC5
RHBDD1
NDUFAF1
UBXN2A
ALG14
QARS
TOMM6
DYNLRB1
ASH2L
MRPL19
SCAF4
TMEM115
TFB2M
FAM204A
MRPL39
GPKOW
NUPL2
TAZ
SURF4
RIC8A
RBM41
COA1
TMEM69
UPRT
TIMM9
SDE2
TOR1B
NCL
COPS7A
VPS4A
TAF8
TMEM230
NOC2L
COPA
SMIM11B
CNIH1
PPWD1
YY1AP1
OR2V2
CXXC1
MKKS
SUPT7L
TRPT1
PMPCA
DDX47
MAP3K7
SLC35B2
ARIH2
CDK5RAP3
CAMTA1
RAB1B
PCNP
CCDC58
MRPL30
PPIL4
TXN2
CHMP1B
SNX15
PRKDC
TNIP2
ATG4B
SRR
BLOC1S4
HTRA2
DFFA
TRIP11
SURF1
GARS
SEC22B
CCDC130
AP5M1
SHARPIN
CMTR2
ANP32B
MRPL54
COMMD10
FRG1
UTP14A
EIF3K
APTX
TTI1
PES1
HSPA14
RAB5C
CLP1
VMAC
TOMM22
PSMB1
APOPT1
MDH2
DEK
ZNF181
ZNF277
GEMIN2
OTUD6B
ZNF747
ADCK1
VPS25
MTRF1L
CEP57
MIA3
DNAJA3
BIRC2
DDRGK1
EEF2
TARBP2
BCL2L13
LMLN2
PDCL
EHMT1
EEF1AKMT2
CLPX
ZDHHC16
DCTN5
LARS
RMND5A
C1orf123
TRMT61B
PSMD10
SEH1L
MRPS35
POLR2B
HSF1
GLE1
GTF2IRD2
HSPA8
RNF26
ECSIT
USP33
IFRD2
RAD54L2
SDHB
DNAJC19
SCYL3
PCBD2
NIT1
CHORDC1
SND1
LEO1
CDC23
PIGW
PRPF38B
ALKBH3
HARS
TCAIM
ZNF18
RBM18
RRP8
MRPS18B
RINT1
TRIM35
DPM1
NSRP1
WWP2
HCCS
CINP
WASHC2C
TACO1
GMEB1
NOP56
ZRANB2
ZFAND2B
RAB11B
SHOC2
ARPC1A
PHF11
UBR2
NVL
STX4
PSMD6
RBM45
UQCC1
HDHD2
SRSF1
TMEM80
EIF2S1
ELAVL1
SAFB
RAD1
MRPL23
PMF1-BGLAP
PHF20
DNAAF2
MRPL42
RAD51C
ZC3H13
SMYD4
RRAGA
GGPS1
DYM
EMC9
USP47
YIPF4
CPNE3
RPUSD4
ARMC1
FBXW2
MRTO4
GANC
MOB3C
PDZD11
VIPAS39
U2SURP
MARS
SAR1A
SMNDC1
KAT5
DIS3L
HSD17B10
BNIP1
NIPA2
EFL1
PPP1R7
ATP5MC2
GPATCH4
BRF2
RBM25
ZC3H7A
TXNL1
HDAC8
GHITM
POLR2H
IAH1
MRPL4
HMGB1
SKA2
BRCC3
ASNSD1
LAS1L
TCF25
AKAP8
PREP
AHSA1
DHPS
ASNA1
STAU2
RRP9
PQBP1
GPATCH3
PMPCB
OGFOD3
USP14
CWC22
ALKBH1
AVL9
UBAP1
NKAPD1
WDR36
METTL14
SCAF11
IARS2
COA5
THG1L
CTU2
RARS
DDX1
FBXO42
C12orf73
LAMTOR3
TIMM10B
ALG13
COQ3
STX17
SURF6
TPD52L2
PRKRIP1
ESF1
INTS14
LMF2
MRPS21
VAMP7
IP6K2
SELENOF
FAM120B
PARG
AAAS
DHX8
HNRNPH2
KLHL24
CXorf40B
TMUB2
IGBP1
ACTR10
ARL6IP4
ZNF684
OARD1
MRPS33
CHCHD3
KIAA0391
YPEL2
TAX1BP1
MRPL15
TRIM4
GTPBP8
SRFBP1
TM9SF2
CSNK2A1
PSMD3
NSFL1C
ZNF195
PUM3
GFER
SFXN4
PAPOLA
UBQLN1
QTRT2
DNAJB11
RAB10
PGBD2
TMEM167B
TMEM199
METTL2A
KDM4C
PAFAH1B2
TUBGCP2
RB1
SMAP1
SMAD2
DDX54
RBMX2
ATE1
ERP44
RNF167
CWF19L1
TMEM138
MED21
FBXL12
MRPL52
NME2
NUCB1
ZNF526
TMEM14B
CCNL1
PTP4A2
ILF2
NOL9
PITPNB
NR3C1
GPBP1L1
LIAS
C1GALT1C1
COX19
INTS12
GCFC2
BCLAF1
UTP6
PIK3C3
FAM162A
CLPTM1
CRYZL1
DCTD
GATC
CHAMP1
NUDT2
CCNC
ZBTB17
TXNL4B
ATP5F1C
SMARCAL1
MIEF1
TBK1
TARDBP
HAX1
MED27
CHCHD2
VPS45
ZUFSP
BET1L
CNBP
GTF3C2
STARD7
SIKE1
NANP
GUCD1
DNAJA2
FAM192A
GPBP1
PINX1
PGGT1B
ABCF3
RFC5
DCTN2
UCKL1
TANK
RPL29
POLR2J
XPNPEP1
UPF3B
GAR1
WDR1
TIMMDC1
CDKAL1
RAB1A
ABCF2
MIER1
SDAD1
MMAA
POLR2E
SEC24B
ADSL
GET4
RPAIN
RBM7
PPIA
TRNAU1AP
PARN
G3BP2
TAF3
ARL2BP
CRNKL1
SNRPA
TPRA1
ZSCAN21
METTL13
TMEM59
RPA1
HIRIP3
TM2D1
KLHDC2
MFAP1
GFM2
RPL22
DNAJC14
MORC3
PGK1
SF3B3
SYAP1
DPH7
TSEN15
ATIC
TSR1
HP1BP3
HDAC2
ACTR1A
EXOC7
PHAX
SELENOT
GTF2B
TMX2
GTF2E1
AAMP
CUL2
OSBPL9
YIPF3
EXO5
QRICH1
INTS13
C17orf75
CXorf40A
RSL24D1
HPS3
UBC
RSRC1
BRD3
SDHAF4
SMIM19
TRIM39
LRPPRC
SF3B5
COG1
INSIG2
OPA3
ANKRD10
NDUFAF6
ANAPC10
OPA1
MLX
PSMC2
CNOT4
HGS
NBN
MCPH1
SNX1
VPS16
FPGT
SMG8
DNAJC11
NDUFV1
SCFD1
RSPRY1
NMNAT1
FIG4
PCGF1
CNST
SPOUT1
CHMP2A
PFDN2
CACYBP
SNW1
PYCR2
ZSWIM3
NARS
CSNK1A1
HAUS3
CHD1L
YTHDF2
GTF2H5
EIF5B
COX20
COPS8
PBDC1
SMIM10L1
FLII
SENP5
NRBP1
RPF2
PAN3
N4BP2L2
APEX1
WBP11
E4F1
PPP5C
HAUS2
UBXN4
RBM33
STYX
SPATA5L1
SETD4
TUBGCP4
TGOLN2
NKIRAS2
THUMPD3
EIF3C
FBXO38
HPS6
UQCRB
SLC52A2
ABI1
TFG
NDUFAF5
SRP19
USP45
CCDC94
TPCN2
BTF3
EIF4EBP2
PAK2
ZNF79
ATP5PF
UBA5
MRPL3
TM2D3
TMBIM6
POMP
NIPSNAP3A
LRRC40
PDIK1L
ZDHHC6
AP3S1
ARMC6
MZT1
METTL23
ZNF226
TTC9C
NSMCE4A
RBM10
MTO1
LRRC14
UXT
ORMDL1
RBM3
ATOX1
PTCD1
MRPL9
SLC35E3
RP9
AGA
AAGAB
PDHX
RALA
SGSM3
GGNBP2
RNF20
RNMT
MYL5
CCDC84
NOL11
NSD3
EXOC1
ESD
FBXO28
ZRSR2
HNRNPF
ARL2
MINPP1
COPB1
L3MBTL2
TTC4
HEATR6
STIP1
ARF1
VPS36
PEX2
RFXANK
KAT14
UROS
BECN1
SMPD4
GDPGP1
USP30
TXNDC15
SDR39U1
EIF3M
CEBPG
TADA1
ZNF76
ISOC2
SMUG1
ZNF410
FOXN3
ATG16L1
HPS1
UFL1
NDUFA8
RANBP1
SEC61A1
SPTLC2
MBD4
ZMYND8
MOCS3
STAT3
EIF2S3
NCSTN
SLC35B1
PSPC1
DTNBP1
XRCC1
DPP3
ELMOD3
BET1
DYNC1I2
FGFR1OP2
SDHD
EPRS
ZSCAN32
RSU1
UBE3A
IPO9
DNAJC24
ANXA7
ACBD6
OLA1
NIFK
MPHOSPH8
HSD17B7
COX11
PARP4
ENSA
TCEA1
PQLC2
DMAP1
ATF7
DDOST
PIGT
PSMD7
GDAP2
UBL5
RTN4IP1
ZNF302
YWHAZ
ZNF227
PRR14L
TADA3
DIEXF
TRMT2A
SNRPC
ZNF791
SARS2
MPV17
MTPN
ADNP
OGFOD1
SNF8
2020-03-07
THTPA
MAN1B1
YWHAQ
ASB6
NUP107
MMGT1
TBC1D25
ZNF564
MIS12
FUNDC1
EDC4
UQCRC2
DESI1
LCLAT1
RAD23A
HNRNPH1
OGFOD2
MKRN2
NELFA
DNAJC30
MGAT2
FARS2
EMC4
DNAJC17
TYW1
TXNL4A
PDCD2
FAM114A2
ASB8
AP2M1
TATDN1
TRA2A
TCERG1
ACSF3
HMGN3
USP48
ANAPC7
NCAPH2
PRELID3B
TMEM41A
XRN1
SAMM50
CDKN2AIP
NADSYN1
ZNF212
ZNF223
ZSCAN22
BAG4
MTM1
COPB2
LZIC
NUP37
TRAM1
PRDX1
PCGF6
PSMA2
FP565260.6
TPRKB
POLD2
SRSF5
CAAP1
IFT20
FDFT1
RNF111
MYNN
COQ10B
PPP2R1A
ATXN3
CHMP3
ATPAF2
CLK4
PPAN
WASHC2A
ZFP64
PRPF38A
EMD
RTCB
RNF114
NFE2L2
TWISTNB
TIRAP
CUL1
EAPP
VPS39
ERICH1
CSNK1D
WDR12
EMC3
POLR3D
PREB
ZNF45
GIN1
ARV1
INIP
SEC22A
SLC30A7
EAF1
METTL2B
COQ6
ERCC3
STXBP3
CHID1
ZNF324
KRAS
EIF2AK2
PHF23
NUBP1
NRDC
MRFAP1
MLF2
DOLK
STRIP1
TBC1D7
SNRPE
ARFIP1
TRAPPC11
ZNF764
MON1B
SDHAF3
DNAJB14
RUFY1
ZBTB14
EBAG9
IBA57
APEX2
ZSWIM1
NRDE2
KTN1
CCT5
MALSU1
ZMYM6
EXOSC2
ZNF3
ZNF638
EXOC5
RPP14
THOC5
EPS15L1
KLHDC4
SQSTM1
MRPS30
PRMT1
RELA
FARSB
MRPS15
DCAF8
FBXO8
DIP2A
EIF2B4
PARP16
RPE
ZNF566
GPATCH1
PRKAB1
SRSF7
PDHA1
HDDC2
ZNF182
MPI
NSA2
SRSF2
DDX23
SLC39A1
SMC1A
PABPC1
RPS27L
GNPTG
SIGMAR1
UFSP2
STK16
CLN6
SAR1B
ALG6
ZNF721
TM9SF4
POLG
MRPL18
HAUS4
CIR1
UCK1
NRAS
SNX5
MRRF
2020-09-02
YEATS4
RETREG3
DCTN3
WASF2
PSMA6
SNRPB
BRIX1
ZNF701
CTR9
PYURF
ZNF354A
KBTBD2
EIPR1
MOB1A
GSS
ABCB8
HMG20A
CCDC82
APPL1
USP8
ELP3
PRR14
ZNF845
PNKP
ATP5MF-PTCD1
DPP9
TVP23B
ALG12
COQ8B
PIGF
GATB
YWHAB
DPP8
OR7A17
ARMT1
PNPLA8
ZCCHC4
ANP32E
NUP54
STX5
UBE4A
ZBTB45
FOXD4L5
TRMT1L
SLC35C2
BLCAP
SUCLA2
FBXO4
COX7B
SAFB2
YME1L1
TMEM168
NOL10
KCTD18
VMA21
TRMT6
MAP3K13
TMCO1
KANSL2
ARNT
NSD1
MRE11
EXOC2
WDR20
HSPA4
SMC5
BNIP2
FRMD8
MECR
ELMOD2
FTSJ3
MRPL12
FBXO3
MCCC1
ANKRA2
SAAL1
TMEM242
VAMP4
CCDC117
EWSR1
RNF168
DNAJC4
POLDIP3
ORC5
NAP1L4
NRF1
TMEM128
EIF2B3
ACTR5
GORAB
PSMD1
PIGS
USO1
PACSIN2
NFU1
SMARCE1
RAB6A
GID8
RAD51D
RPL26L1
DLD
HMGN4
H2AFY
KIN
MEMO1
GAPVD1
ACLY
CEP76
RNF14
CEPT1
MRPS24
ERCC6
XPA
ZNF576
PDCD5
GABARAPL2
GCDH
PRPF3
UBE2V2
YAE1D1
PRPSAP2
AKIRIN1
SEC31A
LSM12
INTS11
DPH6
ZMYM5
TMEM104
ZNF669
UBE2R2
SPTLC1
MTG1
RBM23
NUDT21
ZHX1-C8orf76
LRRC57
CIAO1
COG2
UBE2W
RWDD2B
NDUFC2
UBE2E3
POC1B
CD164
FAM206A
PRPF6
WDFY1
PRRC1
ATP6V1E1
ATF2
MARS2
WDR45B
HERPUD2
ZFAND1
DUSP12
THAP3
SERTAD3
BZW1
REST
TBCCD1
PIGM
GNL3
GRSF1
DNPEP
JAGN1
HTATSF1
OSGEPL1
LSM1
RNPS1
NOL8
SGPL1
PUS10
EIF2B1
VPS26C
ZNF688
CSNK1G3
MRPL40
ANKZF1
ZNF155
CNOT7
ANGEL2
RAB2B
VPS51
DDX52
AKAP10
FCF1
ZBTB1
RPRD1B
VEZF1
SPRTN
C12orf4
INTS5
FOXJ3
CDK10
VPS37A
TRMT1
COMMD3
MRPL46
TUBD1
TMEM209
SLC35A5
SACM1L
ZNF26
ASB3
TIMM29
POLR2M
EFTUD2
PRDX5
MTERF4
TAF2
ECHDC1
TMEM256
ZNF234
AAR2
LDHA
ACAD10
TRAPPC13
ERI3
ZNRD1
NUDT13
CCDC137
ZNF675
TMEM68
PIGB
MLST8
2020-03-05
DNAJC2
SNX6
MAU2
SCFD2
EPC1
AASDHPPT
EIF2D
ARL8B
MRPL48
COX4I1
LCOR
PHC3
RSAD1
GTF2H3
SEC24C
LCMT1
ZNF530
PUDP
TTC27
DNAJC15
MINOS1
TRIM11
ACTR1B
DTD1
ARF6
ADSS
VAMP3
TRMT2B
COA6
PDF
CPSF2
NUB1
RABEP1
NUP62
FKBP3
ZFYVE1
PTTG1IP
COX7A2L
RABGEF1
EIF3E
SLC35A1
YIF1A
TRMT10A
BSG
THEM6
TMEM18
C21orf59
ELF2
ANKMY2
SLBP
C22orf39
RPAP2
PSMA4
B3GAT3
PSPN
MRPL11
RPL27
RAN
TFAM
SBDS
DUSP22
RBM19
NSDHL
ZMPSTE24
ALKBH4
LRRC41
WDPCP
LYRM2
SLC30A6
UBL4A
AARSD1
FUBP1
RIOX1
ZNF256
PPP2R5D
GOLGA1
NAT9
COX10
LTN1
COMMD2
EIF1B
NAIF1
RPL7L1
MAK16
NPEPL1
GRIPAP1
TYW5
ACOX3
C18orf25
EXOSC9
MAN2B2
BUD13
LAMTOR5
PEX13
MED11
GUF1
ATF7IP
SSR3
R3HCC1
MTMR6
HMGXB4
MIEF2
ZNF131
SART3
GDE1
COQ4
TXNRD1
SCP2
YARS
ARL6IP1
CS
PIGN
TRIP4
MTRF1
BCAT2
PTDSS1
NDUFB3
SLC25A39
ATP5F1A
POLE3
UPF2
MFSD8
SRRM1
WDR61
LIN52
SUMO1
FUNDC2
TTC33
FMC1
ACTL6A
HEATR5B
SPIN2B
MCRS1
NOP2
ISCA1
ACOT13
SMIM8
THAP6
UTP15
ATRX
MRPS18A
EYA3
SLC25A40
MED28
VPS8
ABCE1
R3HCC1L
C6orf120
PPP1R8
DHX16
POLR2F
UMAD1
HYPK
DDX50
ETNK1
TMEM39A
KIAA1328
ERCC4
FNTA
SUMO3
ZNF654
MRPL49
MKNK1
FBXO22
FAHD2A
ORC3
CACUL1
FP565260.1
MCAT
ZNF490
ARMC8
AATF
PPA1
RDH14
CCNI
HIVEP1
OGG1
NAPA
C1orf52
GTF2F1
YTHDC1
WDYHV1
THAP8
PCYT1A
KBTBD4
VDAC3
PPP4R2
TRAF2
BUD23
TSR3
PNKD
NELFCD
TSR2
RAB18
RPN1
CDK4
MRM3
EXOC3
PRPSAP1
CARS
NKAP
PRMT5
DNAJC9
SLC25A38
PRMT6
KRI1
RIOK1
EMC2
MRPS7
DR1
PPP6R2
RB1CC1
TBCD
DNAJB6
SNUPN
SNAPC5
MANEA
VIRMA
SHQ1
TSPAN31
COPS7B
HINFP
HS1BP3
ZNFX1
CCNG1
PIGC
MAP2K5
RHNO1
LARP4B
MRPL51
IMMP1L
ATAD2B
DYNC1LI1
TM2D2
SUMF2
NAT10
TOR1AIP2
MUTYH
NUFIP1
ZNF586
PUS7L
TMEM9B
UTP4
BOLA3
MED15
TCEANC2
AP002495.1
RNPEPL1
SCLY
LIPT1
KLHDC3
SIL1
CCDC77
IKZF5
PHKB
RPL41
CUEDC2
ZBTB48
BAG1
RCHY1
GTPBP3
TFIP11
NACA
SPNS1
RBMX
LARP4
SP2
CHMP1A
UROD
SLC35A2
POLA2
ZNF341
C14orf93
DPAGT1
MAP3K4
IFIH1
MRPL16
ZC3H8
ANAPC13
MAP1LC3B
TOP3A
UBLCP1
MZT2B
ZBTB33
PIAS1
MTERF1
FKBPL
RRP15
ORMDL3
ALKBH2
ELP2
PDSS2
GMPPA
NAA15
UTP3
POU2F1
SLC38A10
NOL7
SNRPA1
BCKDK
TYK2
DPM3
KBTBD7
NUP160
NUP43
USP21
DCAF13
FTSJ1
ZNF41
[truncated: 1,689 more rows]

## Sheet: Klijn
Genes
HNRNPK
HNRNPU
TARDBP
SFPQ
ZNF207
HNRNPA2B1
SUGP1
RBM12
SLC4A1AP
SUPT6H
SRSF3
MATR3
SAFB
TRA2B
HNRNPR
THRAP3
PPP3R1
KHDRBS1
HNRNPL
IWS1
FAM168B
DNAJC7
TRPC4AP
NRF1
CPSF6
PUM2
DHX9
HNRNPH3
RNF40
RBM45
ZNF143
PSMD14
TOPORS
HNRNPC
CNOT2
GPATCH8
YTHDC1
ZFR
STRN
CHTOP
ELAVL1
SRSF1
GGNBP2
GIGYF2
HNRNPM
KIDINS220
UTP11
UBE3A
SNRNP27
XRCC5
AIMP1
SF3B1
ATF7
FOXJ3
SF3A3
SRSF7
FIP1L1
PPP4R3B
RBM39
DUSP11
UBAP2L
SCAF8
GPN1
CNBP
DDX3X
VPS54
SNIP1
SERBP1
GANAB
PUM1
NIFK-AS1
RSRC2
PTBP1
SUPT7L
PCNP
ASXL2
BANP
QRICH1
TBC1D10B
KPNB1
BTBD1
RNF4
MRPL32
XPO1
BIRC6
MRPL19
SRSF10
GTF3C3
RAB3GAP1
GTF2F1
NCOA6
TM9SF4
CDK12
FUBP3
IK
GTF3C2-AS1
USP16
RBMX
PSMA1
SNRPA
IMMT
YIPF3
SF3B2
GTF3C2
YTHDF2
SMNDC1
NEPRO
NME2
SP3
SMIM12
AUP1
RBBP6
EFTUD2
RUVBL2
EDC3
SLC30A6
EMC4
GATC
ADSS2
BLOC1S6
GORASP2
RBM12B
PCBP1
CNOT4
TRAPPC3
CZIB
EWSR1
WBP11
RPS27A
CUL3
NOL10
EIF3I
NMT1
DDX39B
NIFK
FUS
ZKSCAN5
N4BP1
IPO9
YLPM1
MRPS18C
C11orf58
POLR2D
EIF4H
CDC73
NONO
ILF3
NIF3L1
DPP8
MPHOSPH10
CDK13
WDR33
DNAJC14
PSMB2
EIF3J
GBF1
AC023509.2
FBXW2
TRIP12
RBM25
RAD23A
SON
CAND1
RAB28
CREB1
LARP4
NCL
MTX2
PPHLN1
CEBPZOS
PRCC
WDR70
COPS2
PPM1G
ANKRD17
AMMECR1L
LARP1
CBX3
ARIH1
INTS12
SRBD1
HAT1
FAM32A
AMD1
KXD1
TAOK1
DUSP12
NUP98
SNRNP200
NELFB
MAP3K2
CCAR1
UGGT1
PMPCB
SNAPC5
SRSF5
NME1-NME2
SLC35A4
SAFB2
ALG2
MORC2
ASNSD1
CPSF3
KPNA6
EXOSC10
SRRT
UNC50
TBC1D9B
EIF3A
PEF1
SF3A1
ZBTB11
SNX11
CEBPZ
RNF111
RLIM
UBE2V1
LIN37
TIMM17A
DDX1
ITCH
MARCHF7
DDX41
UBE3B
ITSN2
METTL14
TRMT61B
USP10
NAP1L4
MRPL3
SRSF9
NUFIP2
BICD2
DHX8
RBM10
EIF2B1
EME1
XRN2
MMADHC
NOP58
SZRD1
RAB10
FUBP1
RFC1
UBN1
POLR2M
CHD4
PAPOLG
LUC7L2
RPL36A-HNRNPH2
METTL5
DHX15
MRPS15
SP1
COPS7B
ABCF1
TIAL1
CCT7
EIF4E2
MOB4
EFCAB14
DDX42
GCC1
EDF1
PSMD13
MEMO1
MRFAP1L1
MED1
ARL6IP4
HP1BP3
SRP68
PSMD1
CASC3
WIPI2
GOSR1
CD2BP2
YWHAG
CDK4
ZNF791
NECAP2
EIF2B4
LCORL
AP3D1
NDUFA10
RTF1
PSME4
BRAP
HNRNPH1
CISD2
MTPN
MTPN
HMGXB4
SF1
UBE2I
POLR2B
KDM3B
AAMP
UNC45A
URGCP-MRPS24
INO80E
PTCD1
CWC22
BAP1
TNPO3
SMARCC2
SETX
GABPA
CSNK1G1
DIDO1
MOB1A
REV1
BLZF1
RBBP5
PRKCSH
RPRD1B
CDC5L
XPO6
RBM34
INTS14
DEDD
HNRNPA3
ACTR2
SET
NUDCD3
GPATCH3
UBQLN1
WDR83
NDUFAF7
EXOSC1
DNAJC8
RHOA
ZNF280D
ASCC2
RUFY1
EBLN3P
KCTD10
ERCC3
PPP1R8
MAT2B
BUB3
ORMDL1
DGUOK
RO60
UTP6
TMEM189-UBE2V1
VPS4A
ZNF638
FAM104A
RANBP2
USP34
PIGG
ISY1
CAPRIN1
POLR2C
TYW1
SRP19
SETD2
R3HCC1L
MMGT1
BRD4
ZC3H15
USP8
TAF5L
AKAP8
DNAJB14
STAM2
UBE2D3
ACP1
ASB6
RPAP3
COA1
ASB3
TOX4
COX4I1
AHCTF1
TMUB2
DDX23
FBXL4
ZNF777
STAMBP
ASB3
EIF4G1
DAZAP1
PIAS4
RIF1
ADD1
NAA20
NDUFS1
PDCL
DARS1
HROB
COMMD2
LEMD3
LSM5
DDOST
SNW1
GMEB2
GPKOW
MAIP1
RPS9
MRPL37
TATDN2
HARS1
SMARCAD1
EXOC1
BTF3
TXLNA
TEX261
PTPN11
POGK
CCT2
EFCAB14-AS1
TUBA1B
RBM14
POLR3C
NUP133
ARPC4-TTLL3
SETD4
TMEM222
FAM98B
ISY1-RAB43
OAZ2
EIF3F
ALG13
UBE2D2
FBXO38
TTC27
ZNF668
PSMC3
RAB11B
TSN
MAP3K7
CDK5RAP1
R3HDM1
SNRNP70
DMAP1
PREPL
EIF3B
CIAO1
ZFX
DIABLO
ARID1B
SEC24B
STRIP1
CCT8
LMAN2
TLK1
SRP72
SCRN3
HAUS3
RMC1
NAA35
AFG3L2
FCF1
USF1
ZC3HAV1
GPN2
STK16
H2AZ2
FBXO28
AAAS
RBM15B
SLTM
DDX5
ACBD3
SRSF6
ATF1
TIPRL
HNRNPD
SLC9A6
PCBP2
U2SURP
NDUFB6
VPS52
SEC23IP
NDUFA8
PPP5C
BSDC1
ATF6
DDX17
ACIN1
NSRP1
FAM120A
ANAPC5
PARK7
CXorf56
TBCE
RUNDC1
RELA
EXOC8
ELOB
TRAPPC12
CENPO
EPC2
HNRNPH2
ARPC3
MCRS1
MRPS14
ABCF3
SSB
AKIRIN2
ZNF263
FASTKD2
NCBP1
PET117
MTF1
ATL2
ERAL1
KDM5A
DHX16
BCLAF1
PSMA2
DDB1
NFE2L1
UIMC1
MPLKIP
ZMYM4
FKBP15
SNRPD2
TMEM203
MFN2
ADIPOR2
NAA25
RDH14
OLA1
PRPF38A
PRPF6
GTF3C1
NSUN4
API5
MAPKAPK5
STRN4
CRTC2
FAM20B
SAE1
ICE1
HELQ
SRP54
USO1
SNRPC
LAMTOR3
GTF3C6
ZC3H7A
SEC61B
PRKRA
RBM27
INO80
UCHL5
STAU1
AAR2
MRPL28
EIF2A
POLD2
GSK3A
CCNK
UBE4B
UFC1
SYNRG
RBM14-RBM4
USP42
SSBP1
MRPS24
ELP6
KBTBD2
NACA
OPA1
SMC3
MRPL18
HARS2
FBXO31
TNKS2
TOR1AIP1
ENO1
WDR55
NME6
UBXN1
CMPK1
USP24
YWHAQ
GGCX
TADA2B
SLC9B1
ZBTB14
RTF2
RAD23B
YIPF6
TRIR
MAML1
GON4L
RIPK1
YTHDF1
LSM14A
RACK1
SFSWAP
PLRG1
GTF2E1
CSNK2A1
RNPS1
TIMM29
HMG20A
WDR83OS
UBE2Q1
YIPF4
RNF220
C19orf44
GNL2
CACYBP
FAM199X
PDAP1
KEAP1
CWC25
ALKBH4
MRPL14
SPDYA
UBE3C
ASH1L
GABPB1
NFS1
MRPL9
C5orf24
SDHB
CNOT9
CHAF1B
CSNK2B
SRSF2
HNRNPDL
FARSB
NR2C2
AKAP8L
OGFOD1
UBA3
CHTF8
PRMT3
RC3H1
GNPAT
HNRNPUL1
THADA
RTCB
NAF1
MUL1
ARL5A
AIMP2
YTHDC2
RAB8A
ARPP19
KCMF1
DNPEP
WDR82
MRPL30
THAP4
TRIP4
IST1
HSP90AB1
CSTF1
MEAF6
VCPIP1
ZC3H18
MAP2K2
CS
BECN1
PDHX
NT5C1B-RDH14
SRCAP
MTHFSD
RAPGEF6
POLDIP2
ZZEF1
NCKAP1
AQR
DLST
TAOK2
TBRG4
HPRT1
PDCD6IP
ARPC4
RNF34
FAM193A
IDH3G
NUP85
UQCRC1
ZNF721
ZNHIT3
DHPS
GRB2
ACAD9
DNAJC5
ELMOD2
PPP1R10
WDR12
NDUFB2
TEFM
DALRD3
NUMA1
RNF10
EEF1AKNMT
MED25
ELP1
ADAR
ACBD6
APOOL
DDX46
DROSHA
MFAP1
SMARCD1
PYROXD1
RNF181
CTCF
TXNL4B
FBRS
DCAF1
ADNP
TMED1
GSPT1
IPPK
GPBP1L1
COPZ1
CLEC16A
IPO7
TADA3
PSMA7
OGA
ZNF131
ARMH3
ZNF282
CCDC43
RPL13
XIAP
ZNF500
RMDN3
DEXI
SMIM15
RFT1
NUP107
ZCCHC4
APH1A
DNAJB12
UBR3
KHSRP
ATP5MF-PTCD1
MRPS7
BNIP1
FAM120B
SMG1
SLC30A9
SMYD4
CLASP1
TRIM25
THUMPD2
INIP
DIS3L2
NPM1
BABAM1
FBXL12
PPP4C
DRG2
YAF2
FBH1
CDK9
C14orf119
QTRT2
ARL14EP
ZFYVE27
THUMPD3
CSNK1D
DBR1
TPR
RBM18
BRAT1
LEMD2
TCERG1
TCP1
PMF1
PSME3IP1
SPOP
EIF3G
UBAP2
FAM53C
UBXN2A
STUB1
RSL1D1
G3BP2
MORF4L1
METAP1
SOCS4
DHX36
C17orf80
TP53BP1
HDAC8
CELF1
PMF1-BGLAP
WAC
C10orf88
SMIM10L1
MARF1
WRNIP1
NXF1
EIF2AK2
CPSF7
DYNLL1
RANBP3
CFL1
HTT
MRPL39
ZFP91
SS18
METAP2
ATP5PB
PPP2R1A
RPE
ARIH2
ERI3
CDC23
SMIM7
SPTLC1
NUP62
RNF20
CENPBD1P1
MIR3064
LRRC57
NUP43
CENPP
SENP1
PPP1R7
PLEKHA3
NEMF
MYO9A
DAP3
REPS1
COX7A2L
RPL24
ZBTB8OS
CNOT11
BUD31
NDUFB3
UBXN4
WDR92
YY1AP1
SCNM1
ZNF317
ASTE1
TBL2
GRSF1
MKRN1
C6orf47
DNAJC16
ECPAS
TPRKB
RIOX2
PDPK1
SEC16A
USP39
MED23
NTMT1
COP1
BAZ1B
SDE2
U2AF2
ZNF226
STARD7
RPL10A
NAIF1
TTC4
ZFPL1
UBFD1
SOS1
PDIA6
STX18
HTRA2
SMARCA5
CCT5
KAT7
PMS1
PEX3
NDUFAF3
TFG
MRPL2
CNOT1
ZC3H4
SPTY2D1OS
CUL1
MRPL20-AS1
RNF146
DDX31
NDUFB7
CTDSPL2
SMARCAL1
SNX17
PSMG2
SCNM1
COPB1
COPS6
RER1
CLCC1
MARK3
RAB1A
RPS10-NUDT3
JAGN1
SAP130
CNTD1
BUB1B
HDLBP
SLC25A3
C15orf40
ODF2
CHD9
NDUFA12
ZZZ3
HECTD3
PRKDC
OTUB1
MSH2
PTPN23
ZC3H11A
BRD2
CCT4
HEATR1
OS9
NUSAP1
RBM22
BOD1L1
DKC1
COX10
TMEM184C
MIR3940
ILKAP
DCTN2
DHX35
MLX
PPIE
ATG101
DELE1
CAPZB
SPTY2D1
FARS2
ARID4B
ADPRS
PAFAH1B1
C19orf53
EIF3D
CHM
SRP14
ATP6V1C2
ZNF576
USP47
DMAC2
YME1L1
C12orf4
SLX4
CIAO3
RETREG2
CDC27
RPS11
SLC35E1
MSTO1
CBLL1
PRG4
LETM1
NELFE
PEX13
IMP4
GORASP1
ATF2
PCIF1
MMS22L
PPIP5K2
MFSD14B
TUBB
UBE2R2
LRRC59
RPS19
SF3B4
ZDHHC16
MAPRE1
APTX
USP5
KAT5
SART3
SENP6
KTI12
AGBL5
ZWILCH
AMBRA1
INVS
SUDS3
RPL27
PGGT1B
UBTF
CERS5
LAP3
ORC4
PEX19
SF3B5
ATP5ME
OST4
NEK4
ARMC8
TDP2
CWF19L1
TYW5
HDAC3
SUB1
FTO
MRPS5
PDS5A
ASCC3
AAGAB
PRPF40A
RAB14
ZBTB43
TFB2M
MRPL27
ABRAXAS2
RAB21
WASF2
TMEM127
RAB35
MYNN
NIPBL
SUCLG1
NDUFA5
ETAA1
PRPF18
URGCP
ATG7
ZNF764
H2AZ1
PSMG1
WIZ
MAP2K1
LATS1
POLR3F
FASTKD3
RBM41
PNN
SOD1
VPS28
OAZ1
TRIM27
CCNT2
MOGS
TMA16
EXOSC7
C17orf75
GTPBP8
TINF2
CKAP5
FKBP8
UHMK1
TSC2
NDUFA4
PSME3
ELK4
HCG25
PI4K2A
TTI1
TMCO1
FASTK
REXO4
ALX3
TSTD2
CDC42
SMC6
MED18
SMU1
SEC63
DNAJA2
ZNF12
SIAH1
YTHDF3
ATP2A2
ZNF444
SMAD5
C2orf49
ARF1
BET1L
ZNF341
EIF2S3
CSTF3
PRMT1
TTC9C
ANAPC10
MRPS33
PPP1R15B
STIP1
DNAJC17
SNX3
ELMO2
CTNNBL1
FBXO22
FBXO11
ATG3
BCL2L2-PABPN1
CSNK1A1
ADSL
RPL30
ATP5F1B
ORC2
IP6K1
CAMSAP1
FAF2
NDUFA9
CCNI
STRAP
TAF9
INTS7
PSMD11
MTOR
IRF3
MSL1
PIGU
CFAP20
RPS13
MIR3661
TPM3
SMYD5
PTCD3
ZNF436
CFAP73
PAK2
RAD17
KARS1
DCUN1D1
RACGAP1
PTGES3
MTPAP
FAR1
MIR3658
TMEM18
ZNF326
CHD6
PSMC2
TUFM
PPP2CA
PIAS1
TRAF3IP1
PNPT1
MIR4721
PRPF38B
MRPS16
MECR
FAM122A
C1orf112
PTPN9
NCK1
SDAD1
ZRANB2
SRA1
STX6
TTF1
FN3KRP
WAPL
CUL4A
NUP42
TMEM11
ARFRP1
SLC25A51
SRP9
DESI2
HNRNPF
PLEKHM1
SLBP
N6AMT1
WDR43
PITPNB
NDUFS2
GFM2
EIPR1
VPS39
EIF2AK1
DENR
TBL3
C12orf65
TMEM234
MED8
EMD
DNAJA3
ACTR6
TBP
MDH2
TBK1
GHITM
LAMTOR1
TMEM165
EIF2S2
U2AF1
CBFA2T2
POC5
FXR1
LIN9
PPIL3
SDF2
DENND6A
CEP104
CCT3
RETREG3
C14orf178
PAIP1
CALM3
AKAP10
ZNF225
TAMM41
ERCC8
IBTK
NAA60
YY1
CHID1
FAM120AOS
LSM14B
VPS25
CEP350
MED27
GOLPH3
RRM1
AP2A1
CLK3
PELO
TMEM185A
ATXN2
GUF1
SECISBP2
ZNF574
ABCE1
DCTN5
LCTL
PAGR1
LYPLA2
UTP18
MAGT1
SNX13
NCOA5
BRD8
MXD3
ATXN10
FBXO9
EIF4G2
CREBBP
GLRX2
SGTA
PA2G4
SEC22A
NASP
BCL2L12
CDK11A
ZNF384
LCMT1
C5orf51
MCM3AP-AS1
TRIM11
R3HDM4
PABPN1
RBM5
PHC3
PCF11
CYP20A1
MED22
STT3B
NDUFAF5
SIN3A
ATF7IP
SF3B3
CEPT1
SLC30A5
NSUN3
RPN1
PEX5
ILF2
RPL19
TOE1
MON2
IARS1
SLC35B1
CANX
COX8A
RPRD2
UTP25
SDHAF2
PRKAA1
TAB1
ABI1
PRDM10
NUP54
TMEM183A
GOPC
AP1B1
AKAP11
DCTN1
MCM4
ARPC2
MIOS
TIGD6
MRPS22
MRPL35
JOSD1
TSR3
PSMD10
AK2
CENPF
CAPZA1
STIL
MKNK1
ERGIC3
ZMAT2
RAB11B-AS1
WIPF2
CLASP2
RITA1
HDAC2
PHB
JPX
GPATCH2
G3BP1
NDFIP1
XPO7
PPIG
GNB2
EXOC4
SURF4
EEF1D
RPL11
BCL2L2
KIAA0319L
LYRM4
PI4KB
THUMPD1
MRPL20
HACD3
SCAMP4
PES1
ZRANB1
TSC1
SNX5
ANGEL2
PSMD3
ZBTB6
DNAJC11
CDC40
TSG101
DHDDS
NUBP2
NUDT16
CMAS
COG7
PWWP2A
THAP3
METTL3
ZSCAN29
TPI1
TUBGCP2
NECAP1
RAN
SCAP
TSPYL1
BAG6
NKRF
MIA3
SPAST
DNAJC27
ECSIT
SETD1A
ZC3H14
MMS19
XPO5
ZNF174
VTA1
TOMM70
FAU
GLRX3
HNRNPLL
GPN3
SNRPD3
DHX57
CLPP
CDK16
GNA13
MRPL42
B4GALT3
RPP14
TCEANC2
SMG5
TM2D1
VIRMA
GART
EOLA2
FANCI
CHAF1A
MFSD5
POLR2J4
MRPL12
SIRT3
WDR36
KANSL2
FAM204A
ECD
KPNA4
ZNF398
ATXN1L
CTDNEP1
MTMR3
ACTR8
COX11
DNAJC25
CALM2
ZNF181
FAN1
GOLGA3
NOL7
LARS1
ETF1
GRPEL1
QARS1
PRPSAP1
LRCH3
LRRFIP1
SMG7
DCAF17
DRG1
NHEJ1
MAPK1IP1L
DPH7
CNPPD1
PIP4P1
LIN54
KANSL1L
KLHL18
SLAIN2
TBC1D5
UBE2N
UBE2Z
TCAIM
NSL1
ANKHD1-EIF4EBP3
PPP2R5D
PHF23
POLR1C
GOSR2
RNF7
OCIAD1
IFT20
GPATCH4
LSM10
RAB3GAP2
SARNP
SRSF11
EIF3M
ENOPH1
GNG5
RPF2
DDX54
RBIS
ASB8
TMEM50A
BROX
EHMT1
GPR108
DNAJC10
PSMB3
EIF4ENIF1
ATP5MF
UEVLD
ZMYM6
NABP2
TPD52L2
SRFBP1
ZNF510
PRRC2B
DPY30
DDX39A
ADIPOR1
USP50
GAPVD1
TMEM39B
MTR
ELMOD3
MTG2
DNAJC21
UTP3
LCLAT1
CCNT1
CENPS-CORT
ZNF407
SUMO1
ANKFY1
UBL4A
ABCF2
ATP5PD
ZNF227
OAZ3
ZBTB49
AGO1
SBNO1
GTF2H1
MOB2
DYRK1A
MRM2
UBA1
RAD1
UBOX5-AS1
HSPA8
MIR4745
ZSCAN32
NDUFS3
UQCR11
ABT1
TMEM219
SCAPER
NFU1
ZNF740
KANSL1
HIGD2A
FEM1B
SLC39A7
CHD1
TJAP1
MTIF2
KIAA0556
PUS10
CNEP1R1
KDM4A
POLR2J
MARCHF5
MKLN1
GNB1
DYNC1I2
HIF1AN
CNPY2
DXO
ZNF394
PFDN5
MYG1
RNF38
PHF12
SEC13
MORC3
CAB39
ZNF609
SLU7
OTULIN
DHX38
RPS5
SLC7A6OS
GTF2A2
GSK3B
TMEM248
DIMT1
PRRC1
AP3B1
ANAPC1
ZNF622
SMPD4
TBC1D22A
WDR11
WDR5
RPL23
COX7C
ILVBL
SS18L2
RWDD1
NCKIPSD
NCAPH2
PIN1
PSMC5
CCDC174
POLR3E
ATG13
KRIT1
ANKHD1
SNX27
ZFAND2B
PAICS
ERLEC1
COA7
USP14
MGME1
TASOR
PPP1R11
TMEM39A
C1orf174
EMC8
MRPL51
ATXN2L
NEDD8-MDP1
RNASEH1
DDX19B
MORF4L2
UBR4
IMMP1L
ZSWIM1
PIGC
BNIP2
TNPO1
KBTBD4
TXNDC12
ZSWIM8-AS1
ATIC
KDELR1
ATR
ZNF776
SNAP47
PPP1CC
PSMA5
PRRC2A
VPS13B
BRMS1
GEN1
DCUN1D4
NAP1L1
MPHOSPH9
BORCS8
STX17
GOLGA5
ATG4C
NDUFAB1
EIF4E
WDR48
SYF2
NFATC2IP
OTUD5
ASB14
MYL6B
CDC37
TFIP11
COPE
AZI2
RPL31
POLG
TMEM138
RPL37A
CENPS
PTPRA
RIOK2
SYNCRIP
ZNF410
PSMF1
C2orf69
C16orf70
ZNF354B
MFSD14A
SUPT20H
PIK3R4
ASB7
RFC2
PHACTR4
ZNF189
FCHSD1
SEPTIN2
MAP2K7
ARHGEF7
TMEM60
ELOF1
DDX59
PRRC2C
MAX
VPS50
PABPC4
RFX1
NUP155
NDUFV3
AP4M1
RWDD4
NDUFS4
PSMD7
SCAMP3
GATB
MAPK6
ATP6V0D1
THAP1
RNF123
PDHA1
NSA2
MARCHF6
UBE2K
XPA
TOPBP1
KANSL3
NRDE2
GORAB
BRIX1
ZBTB24
KNOP1
UBIAD1
NAA15
COG1
TRAF7
SCAF11
PACRGL
ACTR1A
EEFSEC
FRYL
TARBP2
APPL1
GLE1
RC3H2
RCN2
MRPL50
FAM98A
PALB2
RBBP7
RSRC1
SPIDR
GOLGB1
EIF3CL
COPS5
THAP5
SP2
TGS1
NUP205
KIAA0232
CCDC90B
CCDC71
COG5
C6orf89
PATL1
JMJD6
TMEM214
AVL9
COX18
USP7
ZDHHC17
RALGAPB
NSF
POLR2E
C1orf50
CHCHD2
NDUFAF6
MEF2A
MRRF
ZNF281
GMPPA
SMC2
C6orf136
PRKRIP1
CABP7
ZMPSTE24
DDX56
ERCC6L2
CEP120
C3orf38
TBC1D15
DONSON
FBXO34
TMED2
UBXN7
TENT4A
KATNBL1
VPS29
KLHL12
CCAR2
DDX47
TRMT1L
KBTBD3
TYW3
NFX1
ZNF3
METAP1D
TNRC6A
RBBP4
EXOC3
WDCP
LSM4
WDR6
RPP38
MCTS1
XPOT
MTCH2
HEATR5B
SNAP23
GFER
NUDC
FRG1
CHMP2A
POLR2I
ARL13B
ATXN7L3
SCYL1
PRPF4B
RELCH
ZNF230
IGBP1
TMED4
ZSCAN20
DPF2
VAPB
TMEM175
AEBP2
FBXW8
SEC23B
ABITRAM
COX7A2
SEC11A
PPP6C
NCBP3
TADA1
C16orf72
FBXW5
ICE2
SSU72
UBE2B
HSF1
GLYR1
UBP1
AP1G1
TXN2
SCYL3
MAN1A2
MEF2B
TRAF6
STXBP3
RPL28
RFC5
RRP36
COMMD6
RHBDD1
SNF8
NORAD
ZNF346
VPS72
RPA1
HERC2
TCTN3
THG1L
UBE2G2
RPS4X
CHD8
TOMM20
DBT
SNRPG
PRDM4
HAGH
PAPOLA
NHLRC2
SNRPD1
NOL8
RNF114
OSTC
ATP6V0C
CNST
HSPE1-MOB4
TMEM33
CCDC47
MED14
UBA2
RBM26
ZNF644
BCCIP
PGK1
RINT1
MRPS18A
MARS1
ARL1
SYS1
DAXX
SDHC
BANF1
RPL38
PLEKHB2
RBM48
WDR45B
SCAF1
ZNF335
NUDT19
TMED7-TICAM2
DLD
TAF4
SUFU
RSBN1L
CTBP1
SART1
PHAX
NUDT21
UQCC2
AFTPH
SGF29
RFC4
RBM4
NOP10
C1orf52
METTL1
MCM3AP
SEPTIN7
HTATSF1
WDR73
PRPF4
ZNF526
VPS4B
PPP2R2D
KIF3B
CFAP36
LAS1L
NME1
SLC35B3
USP33
PCID2
KIF22
DAZAP2
GAR1
MED26
ORC3
EPC1
NDC1
PRPF8
PEX14
UBE2D1
C12orf29
GMNN
TGOLN2
NDUFAF2
ORC5
UXT
TMEM41A
CUTA
SCO1
COQ7
CCT6A
JMJD8
HSP90B1
DEF8
NPRL2
KLHL2
PHIP
SEMA3F-AS1
SAP30BP
ANAPC4
CENPA
ABCB8
CLP1
MRTO4
CYTH2
DCTD
CIR1
AREL1
POLR3B
PIGV
ARF5
ARL8A
ALMS1
NUP93
VPS35
YWHAE
ZNF101
MIR3618
GATAD2B
ZCCHC9
PUF60
UPF1
NUDT3
PSMG3
ZNF318
BTAF1
VRK2
SLC35A5
EXOC5
NDUFA2
EIF4A1
CCDC93
TRNT1
GPATCH2L
USP31
PPM1A
NRBF2
KCTD5
ZSCAN22
KIAA2013
MTFR1L
SOCS5
MIR4723
THOP1
SETD5
PDRG1
KAT14
ISG20L2
PSMA4
FANCC
ATP5MC3
PPP1CB
NAPB
SHOC2
BMS1
HNRNPUL2
DCAF12
RNF25
STK19
NUTF2
ILRUN
SENP3
ATPAF1
NSUN2
PTOV1
ZNF562
TMEM209
NEDD8
LAMTOR4
ATG9A
USP4
TRMO
TMEM250
NSDHL
THAP6
DDX19A
CCNC
[truncated: 1,689 more rows]

## Sheet: Chicken
Genes
ENSGALG00000005749
ENSGALG00000008372
ENSGALG00000011403
ENSGALG00000002709
ENSGALG00000001312
ENSGALG00000001730
ENSGALG00000023937
ENSGALG00000008587
ENSGALG00000009734
ENSGALG00000002655
ENSGALG00000002948
ENSGALG00000000643
ENSGALG00000008750
ENSGALG00000001895
ENSGALG00000015408
ENSGALG00000017627
ENSGALG00000016611
ENSGALG00000002544
ENSGALG00000003165
ENSGALG00000010277
ENSGALG00000010561
ENSGALG00000004952
ENSGALG00000005512
ENSGALG00000004594
ENSGALG00000015679
ENSGALG00000021692
ENSGALG00000003625
ENSGALG00000015485
ENSGALG00000004304
ENSGALG00000010287
ENSGALG00000011387
ENSGALG00000007015
ENSGALG00000008291
ENSGALG00000002040
ENSGALG00000002649
ENSGALG00000003880
ENSGALG00000009821
ENSGALG00000012921
ENSGALG00000016406
ENSGALG00000012314
ENSGALG00000000166
ENSGALG00000013754
ENSGALG00000006617
ENSGALG00000014841
ENSGALG00000004001
ENSGALG00000014426
ENSGALG00000004554
ENSGALG00000005770
ENSGALG00000008153
ENSGALG00000010235
ENSGALG00000002863
ENSGALG00000003414
ENSGALG00000016807
ENSGALG00000005049
ENSGALG00000002797
ENSGALG00000000766
ENSGALG00000016389
ENSGALG00000003676
ENSGALG00000006342
ENSGALG00000008857
ENSGALG00000001093
ENSGALG00000015549
ENSGALG00000015025
ENSGALG00000007821
ENSGALG00000000992
ENSGALG00000023771
ENSGALG00000002922
ENSGALG00000008143
ENSGALG00000002719
ENSGALG00000019213
ENSGALG00000016099
ENSGALG00000009082
ENSGALG00000014083
ENSGALG00000005269
ENSGALG00000011660
ENSGALG00000013872
ENSGALG00000003741
ENSGALG00000013452
ENSGALG00000004561
ENSGALG00000006978
ENSGALG00000023446
ENSGALG00000005596
ENSGALG00000004717
ENSGALG00000016727
ENSGALG00000007315
ENSGALG00000011079
ENSGALG00000016052
ENSGALG00000016206
ENSGALG00000007729
ENSGALG00000017182
ENSGALG00000001615
ENSGALG00000023272
ENSGALG00000005667
ENSGALG00000018899
ENSGALG00000001182
ENSGALG00000015783
ENSGALG00000004107
ENSGALG00000006936
ENSGALG00000000904
ENSGALG00000003017
ENSGALG00000004654
ENSGALG00000007547
ENSGALG00000009931
ENSGALG00000016501
ENSGALG00000005660
ENSGALG00000000546
ENSGALG00000023316
ENSGALG00000016392
ENSGALG00000016760
ENSGALG00000007559
ENSGALG00000015328
ENSGALG00000010483
ENSGALG00000018370
ENSGALG00000003331
ENSGALG00000006753
ENSGALG00000010015
ENSGALG00000023553
ENSGALG00000014112
ENSGALG00000017251
ENSGALG00000010476
ENSGALG00000011329
ENSGALG00000007130
ENSGALG00000005980
ENSGALG00000022433
ENSGALG00000000573
ENSGALG00000013702
ENSGALG00000009036
ENSGALG00000007471
ENSGALG00000015433
ENSGALG00000009483
ENSGALG00000007753
ENSGALG00000008240
ENSGALG00000014542
ENSGALG00000011643
ENSGALG00000024376
ENSGALG00000013261
ENSGALG00000016829
ENSGALG00000010355
ENSGALG00000008238
ENSGALG00000020379
ENSGALG00000023752
ENSGALG00000003072
ENSGALG00000016737
ENSGALG00000010448
ENSGALG00000019711
ENSGALG00000015505
ENSGALG00000000976
ENSGALG00000022492
ENSGALG00000005558
ENSGALG00000012193
ENSGALG00000009240
ENSGALG00000003064
ENSGALG00000001903
ENSGALG00000005745
ENSGALG00000009442
ENSGALG00000007430
ENSGALG00000002417
ENSGALG00000023284
ENSGALG00000007966
ENSGALG00000021316
ENSGALG00000007902
ENSGALG00000024262
ENSGALG00000009214
ENSGALG00000023173
ENSGALG00000010007
ENSGALG00000002587
ENSGALG00000007292
ENSGALG00000006943
ENSGALG00000004953
ENSGALG00000001572
ENSGALG00000000188
ENSGALG00000014428
ENSGALG00000013024
ENSGALG00000002487
ENSGALG00000021720
ENSGALG00000006073
ENSGALG00000012149
ENSGALG00000016548
ENSGALG00000016996
ENSGALG00000013188
ENSGALG00000010296
ENSGALG00000005070
ENSGALG00000023579
ENSGALG00000001894
ENSGALG00000001995
ENSGALG00000017328
ENSGALG00000001759
ENSGALG00000000551
ENSGALG00000022570
ENSGALG00000008807
ENSGALG00000009943
ENSGALG00000017675
ENSGALG00000024269
ENSGALG00000007957
ENSGALG00000009300
ENSGALG00000010761
ENSGALG00000008216
ENSGALG00000017018
ENSGALG00000023807
ENSGALG00000008011
ENSGALG00000007858
ENSGALG00000011123
ENSGALG00000008870
ENSGALG00000014013
ENSGALG00000004691
ENSGALG00000006179
ENSGALG00000012468
ENSGALG00000009222
ENSGALG00000008520
ENSGALG00000011904
ENSGALG00000013146
ENSGALG00000001526
ENSGALG00000014026
ENSGALG00000009712
ENSGALG00000016606
ENSGALG00000006200
ENSGALG00000023611
ENSGALG00000022441
ENSGALG00000025018
ENSGALG00000012778
ENSGALG00000008817
ENSGALG00000006097
ENSGALG00000013400
ENSGALG00000023312
ENSGALG00000003740
ENSGALG00000002971
ENSGALG00000016775
ENSGALG00000001830
ENSGALG00000017097
ENSGALG00000000699
ENSGALG00000016259
ENSGALG00000001567
ENSGALG00000000737
ENSGALG00000014270
ENSGALG00000016875
ENSGALG00000023795
ENSGALG00000003153
ENSGALG00000013649
ENSGALG00000002374
ENSGALG00000007092
ENSGALG00000000489
ENSGALG00000000513
ENSGALG00000005587
ENSGALG00000021397
ENSGALG00000001701
ENSGALG00000015553
ENSGALG00000012422
ENSGALG00000019555
ENSGALG00000010035
ENSGALG00000010405
ENSGALG00000000086
ENSGALG00000006206
ENSGALG00000000719
ENSGALG00000006956
ENSGALG00000017357
ENSGALG00000009269
ENSGALG00000003991
ENSGALG00000015477
ENSGALG00000005229
ENSGALG00000000508
ENSGALG00000003396
ENSGALG00000007155
ENSGALG00000013271
ENSGALG00000017366
ENSGALG00000011706
ENSGALG00000000842
ENSGALG00000021193
ENSGALG00000002500
ENSGALG00000016471
ENSGALG00000024019
ENSGALG00000003101
ENSGALG00000006530
ENSGALG00000015525
ENSGALG00000014152
ENSGALG00000013952
ENSGALG00000023701
ENSGALG00000015195
ENSGALG00000006464
ENSGALG00000018734
ENSGALG00000002205
ENSGALG00000022872
ENSGALG00000008643
ENSGALG00000004263
ENSGALG00000014852
ENSGALG00000019573
ENSGALG00000011128
ENSGALG00000010138
ENSGALG00000015596
ENSGALG00000007999
ENSGALG00000016228
ENSGALG00000000091
ENSGALG00000004029
ENSGALG00000011997
ENSGALG00000000542
ENSGALG00000000530
ENSGALG00000008005
ENSGALG00000012272
ENSGALG00000019865
ENSGALG00000019885
ENSGALG00000018361
ENSGALG00000015711
ENSGALG00000016067
ENSGALG00000015693
ENSGALG00000007308
ENSGALG00000013491
ENSGALG00000006966
ENSGALG00000008493
ENSGALG00000006327
ENSGALG00000011491
ENSGALG00000001218
ENSGALG00000004997
ENSGALG00000001515
ENSGALG00000001022
ENSGALG00000013462
ENSGALG00000019412
ENSGALG00000023694
ENSGALG00000005079
ENSGALG00000023996
ENSGALG00000001258
ENSGALG00000013424
ENSGALG00000025181
ENSGALG00000005549
ENSGALG00000007978
ENSGALG00000000218
ENSGALG00000020834
ENSGALG00000010186
ENSGALG00000016281
ENSGALG00000019284
ENSGALG00000001143
ENSGALG00000008523
ENSGALG00000006281
ENSGALG00000015002
ENSGALG00000009634
ENSGALG00000024094
ENSGALG00000023876
ENSGALG00000010027
ENSGALG00000017462
ENSGALG00000005902
ENSGALG00000012509
ENSGALG00000011304
ENSGALG00000001036
ENSGALG00000016266
ENSGALG00000015864
ENSGALG00000000611
ENSGALG00000003211
ENSGALG00000015718
ENSGALG00000016951
ENSGALG00000003492
ENSGALG00000007185
ENSGALG00000003273
ENSGALG00000001377
ENSGALG00000018366
ENSGALG00000001978
ENSGALG00000013946
ENSGALG00000009120
ENSGALG00000001077
ENSGALG00000002696
ENSGALG00000005854
ENSGALG00000000996
ENSGALG00000025420
ENSGALG00000007986
ENSGALG00000006899
ENSGALG00000008819
ENSGALG00000002043
ENSGALG00000009065
ENSGALG00000017186
ENSGALG00000008609
ENSGALG00000023443
ENSGALG00000004366
ENSGALG00000005659
ENSGALG00000006974
ENSGALG00000008530
ENSGALG00000015009
ENSGALG00000014498
ENSGALG00000007689
ENSGALG00000004963
ENSGALG00000004486
ENSGALG00000005614
ENSGALG00000004667
ENSGALG00000008358
ENSGALG00000000959
ENSGALG00000022857
ENSGALG00000003912
ENSGALG00000020939
ENSGALG00000014297
ENSGALG00000000235
ENSGALG00000006311
ENSGALG00000007023
ENSGALG00000016317
ENSGALG00000009608
ENSGALG00000000201
ENSGALG00000001576
ENSGALG00000013980
ENSGALG00000006038
ENSGALG00000009532
ENSGALG00000000908
ENSGALG00000014647
ENSGALG00000002540
ENSGALG00000013549
ENSGALG00000019793
ENSGALG00000010273
ENSGALG00000008376
ENSGALG00000017079
ENSGALG00000007659
ENSGALG00000016999
ENSGALG00000008054
ENSGALG00000012771
ENSGALG00000000726
ENSGALG00000010073
ENSGALG00000008286
ENSGALG00000004519
ENSGALG00000005005
ENSGALG00000018992
ENSGALG00000007697
ENSGALG00000014230
ENSGALG00000007932
ENSGALG00000006388
ENSGALG00000011887
ENSGALG00000005415
ENSGALG00000003029
ENSGALG00000009492
ENSGALG00000004357
ENSGALG00000006649
ENSGALG00000004937
ENSGALG00000004189
ENSGALG00000003289
ENSGALG00000010192
ENSGALG00000016847
ENSGALG00000012729
ENSGALG00000023627
ENSGALG00000002530
ENSGALG00000008038
ENSGALG00000011435
ENSGALG00000009249
ENSGALG00000011502
ENSGALG00000010763
ENSGALG00000008120
ENSGALG00000005984
ENSGALG00000010174
ENSGALG00000009054
ENSGALG00000001788
ENSGALG00000008306
ENSGALG00000007248
ENSGALG00000007592
ENSGALG00000004042
ENSGALG00000021262
ENSGALG00000008931
ENSGALG00000012355
ENSGALG00000011465
ENSGALG00000023382
ENSGALG00000004301
ENSGALG00000002356
ENSGALG00000007555
ENSGALG00000004547
ENSGALG00000014379
ENSGALG00000002064
ENSGALG00000014791
ENSGALG00000008338
ENSGALG00000006773
ENSGALG00000022267
ENSGALG00000007606
ENSGALG00000002847
ENSGALG00000016687
ENSGALG00000016800
ENSGALG00000006904
ENSGALG00000012674
ENSGALG00000014672
ENSGALG00000016862
ENSGALG00000023174
ENSGALG00000004477
ENSGALG00000011452
ENSGALG00000014920
ENSGALG00000010712
ENSGALG00000013227
ENSGALG00000015138
ENSGALG00000018570
ENSGALG00000007605
ENSGALG00000001823
ENSGALG00000001298
ENSGALG00000001053
ENSGALG00000022121
ENSGALG00000007194
ENSGALG00000012689
ENSGALG00000000889
ENSGALG00000000750
ENSGALG00000004782
ENSGALG00000019261
ENSGALG00000001689
ENSGALG00000016786
ENSGALG00000017364
ENSGALG00000015182
ENSGALG00000009322
ENSGALG00000011534
ENSGALG00000007936
ENSGALG00000013464
ENSGALG00000008545
ENSGALG00000015993
ENSGALG00000000855
ENSGALG00000007981
ENSGALG00000008862
ENSGALG00000013352
ENSGALG00000016505
ENSGALG00000000734
ENSGALG00000018372
ENSGALG00000023138
ENSGALG00000007757
ENSGALG00000001838
ENSGALG00000023278
ENSGALG00000011020
ENSGALG00000012574
ENSGALG00000010437
ENSGALG00000021213
ENSGALG00000010638
ENSGALG00000019955
ENSGALG00000016974
ENSGALG00000002495
ENSGALG00000003307
ENSGALG00000004240
ENSGALG00000012833
ENSGALG00000013171
ENSGALG00000000346
ENSGALG00000013731
ENSGALG00000000522
ENSGALG00000012449
ENSGALG00000006015
ENSGALG00000015958
ENSGALG00000008477
ENSGALG00000002896
ENSGALG00000007928
ENSGALG00000000708
ENSGALG00000008051
ENSGALG00000009873
ENSGALG00000001550
ENSGALG00000024338
ENSGALG00000004831
ENSGALG00000010777
ENSGALG00000024399
ENSGALG00000023848
ENSGALG00000003030
ENSGALG00000015751
ENSGALG00000023951
ENSGALG00000021892
ENSGALG00000011637
ENSGALG00000023306
ENSGALG00000015780
ENSGALG00000013314
ENSGALG00000006531
ENSGALG00000005758
ENSGALG00000006255
ENSGALG00000015190
ENSGALG00000006294
ENSGALG00000006040
ENSGALG00000011100
ENSGALG00000001194
ENSGALG00000000990
ENSGALG00000006783
ENSGALG00000006367
ENSGALG00000023823
ENSGALG00000000017
ENSGALG00000002656
ENSGALG00000012473
ENSGALG00000023722
ENSGALG00000003439
ENSGALG00000013851
ENSGALG00000006092
ENSGALG00000007289
ENSGALG00000016093
ENSGALG00000012213
ENSGALG00000009428
ENSGALG00000010932
ENSGALG00000010818
ENSGALG00000005464
ENSGALG00000012049
ENSGALG00000003066
ENSGALG00000003969
ENSGALG00000009002
ENSGALG00000000253
ENSGALG00000006351
ENSGALG00000023606
ENSGALG00000013037
ENSGALG00000015473
ENSGALG00000006209
ENSGALG00000009513
ENSGALG00000003700
ENSGALG00000002604
ENSGALG00000008652
ENSGALG00000023748
ENSGALG00000005983
ENSGALG00000012239
ENSGALG00000015286
ENSGALG00000006077
ENSGALG00000023567
ENSGALG00000014899
ENSGALG00000002248
ENSGALG00000011580
ENSGALG00000008480
ENSGALG00000006399
ENSGALG00000000672
ENSGALG00000003966
ENSGALG00000000668
ENSGALG00000005807
ENSGALG00000012936
ENSGALG00000010363
ENSGALG00000015771
ENSGALG00000023153
ENSGALG00000010228
ENSGALG00000005802
ENSGALG00000002277
ENSGALG00000008939
ENSGALG00000003288
ENSGALG00000001652
ENSGALG00000011293
ENSGALG00000001138
ENSGALG00000010046
ENSGALG00000003162
ENSGALG00000007077
ENSGALG00000014118
ENSGALG00000015681
ENSGALG00000000484
ENSGALG00000012172
ENSGALG00000000270
ENSGALG00000001245
ENSGALG00000001811
ENSGALG00000013660
ENSGALG00000005654
ENSGALG00000001032
ENSGALG00000001279
ENSGALG00000008925
ENSGALG00000008172
ENSGALG00000020338
ENSGALG00000005530
ENSGALG00000021040
ENSGALG00000015396
ENSGALG00000003521
ENSGALG00000023318
ENSGALG00000016910
ENSGALG00000023691
ENSGALG00000014494
ENSGALG00000003111
ENSGALG00000003701
ENSGALG00000000285
ENSGALG00000002664
ENSGALG00000016955
ENSGALG00000006505
ENSGALG00000000492
ENSGALG00000006157
ENSGALG00000012829
ENSGALG00000018763
ENSGALG00000012704
ENSGALG00000009978
ENSGALG00000005001
ENSGALG00000005707
ENSGALG00000015204
ENSGALG00000000603
ENSGALG00000020417
ENSGALG00000006211
ENSGALG00000023665
ENSGALG00000019316
ENSGALG00000008220
ENSGALG00000005337
ENSGALG00000005624
ENSGALG00000014395
ENSGALG00000005777
ENSGALG00000010006
ENSGALG00000011558
ENSGALG00000008124
ENSGALG00000023538
ENSGALG00000011278
ENSGALG00000010839
ENSGALG00000004326
ENSGALG00000002773
ENSGALG00000024491
ENSGALG00000009073
ENSGALG00000000537
ENSGALG00000006047
ENSGALG00000007434
ENSGALG00000020319
ENSGALG00000003359
ENSGALG00000000793
ENSGALG00000023985
ENSGALG00000015006
ENSGALG00000016038
ENSGALG00000022705
ENSGALG00000008321
ENSGALG00000008517
ENSGALG00000006417
ENSGALG00000000490
ENSGALG00000007143
ENSGALG00000008197
ENSGALG00000005964
ENSGALG00000018357
ENSGALG00000000452
ENSGALG00000022274
ENSGALG00000013112
ENSGALG00000000150
ENSGALG00000001064
ENSGALG00000009272
ENSGALG00000009637
ENSGALG00000009840
ENSGALG00000005129
ENSGALG00000017318
ENSGALG00000007533
ENSGALG00000001361
ENSGALG00000016058
ENSGALG00000008783
ENSGALG00000004833
ENSGALG00000015930
ENSGALG00000011096
ENSGALG00000015444
ENSGALG00000004237
ENSGALG00000012039
ENSGALG00000014733
ENSGALG00000004198
ENSGALG00000009961
ENSGALG00000021858
ENSGALG00000020932
ENSGALG00000000449
ENSGALG00000018378
ENSGALG00000019891
ENSGALG00000003738
ENSGALG00000012587
ENSGALG00000004610
ENSGALG00000012147
ENSGALG00000002414
ENSGALG00000000701
ENSGALG00000003371
ENSGALG00000008547
ENSGALG00000023576
ENSGALG00000003788
ENSGALG00000000891
ENSGALG00000005407
ENSGALG00000007180
ENSGALG00000011274
ENSGALG00000022802
ENSGALG00000006965
ENSGALG00000001597
ENSGALG00000017447
ENSGALG00000010539
ENSGALG00000002703
ENSGALG00000004043
ENSGALG00000014794
ENSGALG00000012256
ENSGALG00000013635
ENSGALG00000023474
ENSGALG00000005744
ENSGALG00000011531
ENSGALG00000000474
ENSGALG00000012568
ENSGALG00000003874
ENSGALG00000009326
ENSGALG00000009703
ENSGALG00000011148
ENSGALG00000023410
ENSGALG00000014432
ENSGALG00000003071
ENSGALG00000005685
ENSGALG00000001003
ENSGALG00000012882
ENSGALG00000005158
ENSGALG00000002862
ENSGALG00000002066
ENSGALG00000009651
ENSGALG00000014651
ENSGALG00000003293
ENSGALG00000000428
ENSGALG00000016308
ENSGALG00000005235
ENSGALG00000004352
ENSGALG00000012589
ENSGALG00000002485
ENSGALG00000024332
ENSGALG00000024086
ENSGALG00000022813
ENSGALG00000001754
ENSGALG00000021869
ENSGALG00000005783
ENSGALG00000014088
ENSGALG00000015339
ENSGALG00000008812
ENSGALG00000019172
ENSGALG00000003190
ENSGALG00000010675
ENSGALG00000004705
ENSGALG00000004793
ENSGALG00000023652
ENSGALG00000024131
ENSGALG00000005257
ENSGALG00000011539
ENSGALG00000011737
ENSGALG00000011931
ENSGALG00000020742
ENSGALG00000001189
ENSGALG00000010916
ENSGALG00000017188
ENSGALG00000018364
ENSGALG00000009974
ENSGALG00000006512
ENSGALG00000015880
ENSGALG00000004166
ENSGALG00000016731
ENSGALG00000017049
ENSGALG00000008871
ENSGALG00000020185
ENSGALG00000003206
ENSGALG00000014304
ENSGALG00000017282
ENSGALG00000020893
ENSGALG00000012722
ENSGALG00000000944
ENSGALG00000001643
ENSGALG00000001962
ENSGALG00000004661
ENSGALG00000001547
ENSGALG00000008966
ENSGALG00000003407
ENSGALG00000005998
ENSGALG00000006857
ENSGALG00000021539
ENSGALG00000005321
ENSGALG00000001257
ENSGALG00000011625
ENSGALG00000012417
ENSGALG00000008068
ENSGALG00000015420
ENSGALG00000006547
ENSGALG00000001799
ENSGALG00000023753
ENSGALG00000023973
ENSGALG00000005034
ENSGALG00000008620
ENSGALG00000012807
ENSGALG00000008605
ENSGALG00000000903
ENSGALG00000005489
ENSGALG00000012205
ENSGALG00000004481
ENSGALG00000024329
ENSGALG00000009795
ENSGALG00000023770
ENSGALG00000006702
ENSGALG00000007528
ENSGALG00000017384
ENSGALG00000013919
ENSGALG00000022337
ENSGALG00000009385
ENSGALG00000024029
ENSGALG00000002630
ENSGALG00000004867
ENSGALG00000000629
ENSGALG00000006303
ENSGALG00000006689
ENSGALG00000002643
ENSGALG00000014983
ENSGALG00000007093
ENSGALG00000008159
ENSGALG00000015887
ENSGALG00000006619
ENSGALG00000006278
ENSGALG00000023658
ENSGALG00000008315
ENSGALG00000006420
ENSGALG00000006343
ENSGALG00000013167
ENSGALG00000001627
ENSGALG00000009545
ENSGALG00000016386
ENSGALG00000010999
ENSGALG00000000809
ENSGALG00000008122
ENSGALG00000003381
ENSGALG00000015603
ENSGALG00000005955
ENSGALG00000024341
ENSGALG00000025440
ENSGALG00000016872
ENSGALG00000001335
ENSGALG00000010442
ENSGALG00000006785
ENSGALG00000004735
ENSGALG00000021475
ENSGALG00000021887
ENSGALG00000005732
ENSGALG00000000764
ENSGALG00000022457
ENSGALG00000015580
ENSGALG00000003742
ENSGALG00000007056
ENSGALG00000016337
ENSGALG00000021117
ENSGALG00000024109
ENSGALG00000002147
ENSGALG00000004434
ENSGALG00000021656
ENSGALG00000001018
ENSGALG00000005617
ENSGALG00000004560
ENSGALG00000004302
ENSGALG00000012858
ENSGALG00000004370
ENSGALG00000016479
ENSGALG00000011718
ENSGALG00000007174
ENSGALG00000012694
ENSGALG00000007351
ENSGALG00000007061
ENSGALG00000024011
ENSGALG00000007705
ENSGALG00000005699
ENSGALG00000007865
ENSGALG00000008791
ENSGALG00000019288
ENSGALG00000024112
ENSGALG00000010889
ENSGALG00000007780
ENSGALG00000007052
ENSGALG00000006435
ENSGALG00000011388
ENSGALG00000010226
ENSGALG00000014256
ENSGALG00000009671
ENSGALG00000010464
ENSGALG00000016034
ENSGALG00000023940
ENSGALG00000001817
ENSGALG00000018759
ENSGALG00000001988
ENSGALG00000015465
ENSGALG00000001210
ENSGALG00000001809
ENSGALG00000008597
ENSGALG00000006657
ENSGALG00000005650
ENSGALG00000008380
ENSGALG00000009680
ENSGALG00000015496
ENSGALG00000009154
ENSGALG00000004698
ENSGALG00000007300
ENSGALG00000021645
ENSGALG00000003985
ENSGALG00000023995
ENSGALG00000012763
ENSGALG00000001241
ENSGALG00000005490
ENSGALG00000001208
ENSGALG00000005820
ENSGALG00000011031
ENSGALG00000010570
ENSGALG00000010787
ENSGALG00000015540
ENSGALG00000015996
ENSGALG00000003147
ENSGALG00000025542
ENSGALG00000009771
ENSGALG00000001190
ENSGALG00000009502
ENSGALG00000008786
ENSGALG00000023571
ENSGALG00000003118
ENSGALG00000015245
ENSGALG00000018368
ENSGALG00000007715
ENSGALG00000012944
ENSGALG00000003705
ENSGALG00000010368
ENSGALG00000008208
ENSGALG00000006068
ENSGALG00000001042
ENSGALG00000007810
ENSGALG00000006153
ENSGALG00000005678
ENSGALG00000007646
ENSGALG00000017239
ENSGALG00000011229
ENSGALG00000021220
ENSGALG00000009565
ENSGALG00000011526
ENSGALG00000010130
ENSGALG00000011603
ENSGALG00000008572
ENSGALG00000008407
ENSGALG00000008239
ENSGALG00000007102
ENSGALG00000017299
ENSGALG00000014490
ENSGALG00000024003
ENSGALG00000006259
ENSGALG00000006140
ENSGALG00000009448
ENSGALG00000019054
ENSGALG00000012267
ENSGALG00000017336
ENSGALG00000006501
ENSGALG00000003358
ENSGALG00000016894
ENSGALG00000008618
ENSGALG00000009515
ENSGALG00000001654
ENSGALG00000006050
ENSGALG00000016845
ENSGALG00000008010
ENSGALG00000005314
ENSGALG00000013382
ENSGALG00000008680
ENSGALG00000004494
ENSGALG00000015865
ENSGALG00000005357
ENSGALG00000016378
ENSGALG00000013187
ENSGALG00000004000
ENSGALG00000017589
ENSGALG00000010314
ENSGALG00000007484
ENSGALG00000005078
ENSGALG00000006450
ENSGALG00000006057
ENSGALG00000006395
ENSGALG00000011088
ENSGALG00000022539
ENSGALG00000013366
ENSGALG00000004086
ENSGALG00000004874
ENSGALG00000001792
ENSGALG00000023514
ENSGALG00000003408
ENSGALG00000003355
ENSGALG00000007327
ENSGALG00000007974
ENSGALG00000015073
ENSGALG00000001957
ENSGALG00000010063
ENSGALG00000004284
ENSGALG00000002591
ENSGALG00000001898
ENSGALG00000005962
ENSGALG00000000280
ENSGALG00000015407
ENSGALG00000006385
ENSGALG00000009827
ENSGALG00000024268
ENSGALG00000002278
ENSGALG00000011732
ENSGALG00000016171
ENSGALG00000008074
ENSGALG00000016860
ENSGALG00000000956
ENSGALG00000001702
ENSGALG00000013245
ENSGALG00000015961
ENSGALG00000010149
ENSGALG00000007728
ENSGALG00000007144
ENSGALG00000003755
ENSGALG00000023311
ENSGALG00000005534
ENSGALG00000014060
ENSGALG00000012877
ENSGALG00000006487
ENSGALG00000014103
ENSGALG00000006949
ENSGALG00000002603
ENSGALG00000009983
ENSGALG00000019186
ENSGALG00000001281
ENSGALG00000009338
ENSGALG00000016855
ENSGALG00000012919
ENSGALG00000006841
ENSGALG00000003855
ENSGALG00000025329
ENSGALG00000007723
ENSGALG00000004741
ENSGALG00000007465
ENSGALG00000007138
ENSGALG00000001030
ENSGALG00000001465
ENSGALG00000003245
ENSGALG00000004730
ENSGALG00000023380
ENSGALG00000002488
ENSGALG00000016641
ENSGALG00000012304
ENSGALG00000025352
ENSGALG00000010412
ENSGALG00000001246
ENSGALG00000001007
ENSGALG00000024299
ENSGALG00000003959
ENSGALG00000007574
ENSGALG00000012408
ENSGALG00000007162
ENSGALG00000012273
ENSGALG00000007935
ENSGALG00000000600
ENSGALG00000001663
ENSGALG00000006132
ENSGALG00000009369
ENSGALG00000003128
ENSGALG00000002710
ENSGALG00000013826
ENSGALG00000008289
ENSGALG00000004034
ENSGALG00000016979
ENSGALG00000017380
ENSGALG00000015331
ENSGALG00000006265
ENSGALG00000008942
ENSGALG00000008883
ENSGALG00000000833
ENSGALG00000024335
ENSGALG00000008123
ENSGALG00000004998
ENSGALG00000005521
ENSGALG00000008421
ENSGALG00000004709
ENSGALG00000007931
ENSGALG00000016794
ENSGALG00000014076
ENSGALG00000004506
ENSGALG00000013865
ENSGALG00000007778
ENSGALG00000011905
ENSGALG00000013174
ENSGALG00000011695
ENSGALG00000007195
ENSGALG00000004295
ENSGALG00000002061
ENSGALG00000009970
ENSGALG00000007604
ENSGALG00000000907
ENSGALG00000017387
ENSGALG00000015942
ENSGALG00000011432
ENSGALG00000024366
ENSGALG00000005869
ENSGALG00000000817
ENSGALG00000004837
ENSGALG00000005230
ENSGALG00000018373
ENSGALG00000011131
ENSGALG00000008746
ENSGALG00000004259
ENSGALG00000008305
ENSGALG00000007766
ENSGALG00000015706
ENSGALG00000003778
ENSGALG00000016764
ENSGALG00000019702
ENSGALG00000010431
ENSGALG00000007124
ENSGALG00000015938
ENSGALG00000021636
ENSGALG00000011323
ENSGALG00000017164
ENSGALG00000003004
ENSGALG00000013804
ENSGALG00000006546
ENSGALG00000012583
ENSGALG00000007771
ENSGALG00000013512
ENSGALG00000000055
ENSGALG00000005935
ENSGALG00000001802
ENSGALG00000022614
ENSGALG00000014166
ENSGALG00000012050
ENSGALG00000003798
ENSGALG00000023136
ENSGALG00000007738
ENSGALG00000015302
ENSGALG00000015607
ENSGALG00000002002
ENSGALG00000016040
ENSGALG00000001238
ENSGALG00000006782
ENSGALG00000016045
ENSGALG00000003154
ENSGALG00000009417
ENSGALG00000004442
ENSGALG00000021611
ENSGALG00000020614
ENSGALG00000012425
ENSGALG00000004391
ENSGALG00000003533
ENSGALG00000016382
ENSGALG00000009163
ENSGALG00000014957
ENSGALG00000004626
ENSGALG00000014383
ENSGALG00000012960
ENSGALG00000008684
ENSGALG00000010061
ENSGALG00000003485
ENSGALG00000012687
ENSGALG00000000324
ENSGALG00000014410
ENSGALG00000004200
ENSGALG00000017333
ENSGALG00000016413
ENSGALG00000016590
ENSGALG00000013557
ENSGALG00000020438
ENSGALG00000023882
ENSGALG00000015387
ENSGALG00000011332
ENSGALG00000015320
ENSGALG00000006184
ENSGALG00000009476
ENSGALG00000008084
ENSGALG00000003820
ENSGALG00000009848
ENSGALG00000002615
ENSGALG00000003520
ENSGALG00000008613
ENSGALG00000021717
ENSGALG00000010158
ENSGALG00000006691
ENSGALG00000003201
ENSGALG00000008749
ENSGALG00000024065
ENSGALG00000010025
ENSGALG00000001542
ENSGALG00000010324
ENSGALG00000012813
ENSGALG00000002541
ENSGALG00000014129
ENSGALG00000008730
ENSGALG00000017006
ENSGALG00000015480
ENSGALG00000011950
ENSGALG00000000671
ENSGALG00000022629
ENSGALG00000005575
ENSGALG00000014636
ENSGALG00000003580
ENSGALG00000000860
ENSGALG00000014054
ENSGALG00000025146
ENSGALG00000004776
ENSGALG00000012720
ENSGALG00000006319
ENSGALG00000005198
ENSGALG00000007240
ENSGALG00000009015
ENSGALG00000002229
ENSGALG00000003180
ENSGALG00000000495
ENSGALG00000000352
ENSGALG00000011001
ENSGALG00000013689
ENSGALG00000014789
ENSGALG00000007435
ENSGALG00000003109
ENSGALG00000000470
ENSGALG00000013495
ENSGALG00000015340
ENSGALG00000001563
ENSGALG00000015763
ENSGALG00000020629
ENSGALG00000023190
ENSGALG00000000848
ENSGALG00000022841
ENSGALG00000005508
ENSGALG00000004203
ENSGALG00000007396
ENSGALG00000011444
ENSGALG00000013710
ENSGALG00000000156
ENSGALG00000009076
ENSGALG00000019894
ENSGALG00000014301
ENSGALG00000021996
ENSGALG00000000579
ENSGALG00000006613
ENSGALG00000013071
ENSGALG00000004108
ENSGALG00000015241
ENSGALG00000016069
ENSGALG00000015517
ENSGALG00000003942
ENSGALG00000017297
ENSGALG00000007663
ENSGALG00000002672
ENSGALG00000010804
ENSGALG00000005906
ENSGALG00000011974
ENSGALG00000002774
ENSGALG00000006001
ENSGALG00000016004
ENSGALG00000010286
ENSGALG00000023025
ENSGALG00000005674
ENSGALG00000002209
ENSGALG00000023401
ENSGALG00000000980
ENSGALG00000007642
ENSGALG00000020479
ENSGALG00000020927
ENSGALG00000000129
ENSGALG00000002856
ENSGALG00000006506
ENSGALG00000002305
ENSGALG00000013224
ENSGALG00000023990
ENSGALG00000020736
ENSGALG00000024015
ENSGALG00000013808
ENSGALG00000023616
ENSGALG00000014121
ENSGALG00000000419
ENSGALG00000000397
ENSGALG00000011464
ENSGALG00000017621
ENSGALG00000013593
ENSGALG00000007481
ENSGALG00000014769
ENSGALG00000023315
ENSGALG00000006223
ENSGALG00000000225
ENSGALG00000000597
ENSGALG00000015316
ENSGALG00000005830
ENSGALG00000008821
ENSGALG00000010097
ENSGALG00000005720
ENSGALG00000011047
ENSGALG00000004266
ENSGALG00000022017
ENSGALG00000004832
ENSGALG00000007355
ENSGALG00000004646
ENSGALG00000009512
ENSGALG00000004935
ENSGALG00000014998
ENSGALG00000014632
ENSGALG00000008226
ENSGALG00000005336
ENSGALG00000014691
ENSGALG00000000043
ENSGALG00000010019
ENSGALG00000009484
ENSGALG00000015458
ENSGALG00000004272
ENSGALG00000014589
ENSGALG00000003447
ENSGALG00000011550
ENSGALG00000004523
ENSGALG00000000857
ENSGALG00000024356
ENSGALG00000004588
ENSGALG00000014387
ENSGALG00000004817
ENSGALG00000004291
ENSGALG00000005181
ENSGALG00000013955
ENSGALG00000009526
ENSGALG00000001579
ENSGALG00000000916
ENSGALG00000014555
ENSGALG00000001800
ENSGALG00000023796
ENSGALG00000020449
ENSGALG00000004227
ENSGALG00000000137
ENSGALG00000009781
ENSGALG00000001525
ENSGALG00000006542
ENSGALG00000000712
ENSGALG00000009856
ENSGALG00000014716
ENSGALG00000002793
ENSGALG00000013041
ENSGALG00000009204
ENSGALG00000004553
ENSGALG00000023802
ENSGALG00000002556
ENSGALG00000000231
ENSGALG00000003517
ENSGALG00000013018
ENSGALG00000007685
ENSGALG00000009946
ENSGALG00000018712
ENSGALG00000023079
ENSGALG00000007330
ENSGALG00000018703
ENSGALG00000011457
ENSGALG00000005615
ENSGALG00000005383
ENSGALG00000003936
ENSGALG00000013916
ENSGALG00000003695
ENSGALG00000001174
ENSGALG00000009303
ENSGALG00000014217
ENSGALG00000009064
ENSGALG00000011523
ENSGALG00000010381
ENSGALG00000011883
ENSGALG00000004091
ENSGALG00000015441
ENSGALG00000016898
ENSGALG00000007672
ENSGALG00000005094
ENSGALG00000006193
ENSGALG00000002835
ENSGALG00000010601
ENSGALG00000000468
ENSGALG00000014105
ENSGALG00000006716
ENSGALG00000016645
ENSGALG00000014628
ENSGALG00000011559
ENSGALG00000001949
ENSGALG00000001948
ENSGALG00000010538
ENSGALG00000005637
ENSGALG00000006902
ENSGALG00000000461
ENSGALG00000002469
ENSGALG00000011318
ENSGALG00000000660
ENSGALG00000011514
ENSGALG00000003847
ENSGALG00000014336
ENSGALG00000008204
ENSGALG00000011893
ENSGALG00000014194
ENSGALG00000002651
ENSGALG00000001162
ENSGALG00000006982
ENSGALG00000005583
ENSGALG00000006867
ENSGALG00000016504
ENSGALG00000014014
ENSGALG00000016403
ENSGALG00000003669
ENSGALG00000016232
ENSGALG00000002222
ENSGALG00000002481
ENSGALG00000010318
ENSGALG00000003239
ENSGALG00000005002
ENSGALG00000011015
ENSGALG00000011848
ENSGALG00000007403
ENSGALG00000023682
ENSGALG00000002137
ENSGALG00000008348
ENSGALG00000014772
ENSGALG00000023491
ENSGALG00000002973
ENSGALG00000022959
ENSGALG00000005393
ENSGALG00000006594
ENSGALG00000009008
ENSGALG00000015109
ENSGALG00000010491
ENSGALG00000005475
ENSGALG00000012966
ENSGALG00000003527
ENSGALG00000004845
ENSGALG00000023331
ENSGALG00000009621
ENSGALG00000015639
ENSGALG00000021766
ENSGALG00000014310
ENSGALG00000001158
ENSGALG00000002033
ENSGALG00000008098
ENSGALG00000007485
ENSGALG00000002621
ENSGALG00000010371
ENSGALG00000015351
ENSGALG00000008953
ENSGALG00000010167
ENSGALG00000008872
ENSGALG00000004853
ENSGALG00000005425
ENSGALG00000022641
ENSGALG00000004693
ENSGALG00000018363
ENSGALG00000011846
ENSGALG00000004749
ENSGALG00000003575
ENSGALG00000010731
ENSGALG00000003663
ENSGALG00000001267
ENSGALG00000002836
ENSGALG00000003845
ENSGALG00000007834
ENSGALG00000002272
ENSGALG00000011593
ENSGALG00000008347
ENSGALG00000011648
ENSGALG00000014032
ENSGALG00000004003
ENSGALG00000017283
ENSGALG00000000811
ENSGALG00000000511
ENSGALG00000017159
ENSGALG00000011439
ENSGALG00000017814
ENSGALG00000008034
ENSGALG00000022663
ENSGALG00000011618
ENSGALG00000008110
ENSGALG00000008482
ENSGALG00000007095
ENSGALG00000012287
ENSGALG00000012683
ENSGALG00000002765
ENSGALG00000009699
ENSGALG00000010441
ENSGALG00000007616
ENSGALG00000008228
ENSGALG00000012615
ENSGALG00000014413
ENSGALG00000002686
ENSGALG00000004474
ENSGALG00000008381
ENSGALG00000002003
ENSGALG00000019447
ENSGALG00000015479
ENSGALG00000018386
ENSGALG00000014067
ENSGALG00000022714
ENSGALG00000000062
ENSGALG00000000583
ENSGALG00000023732
ENSGALG00000010681
ENSGALG00000000291
ENSGALG00000015280
ENSGALG00000019836
ENSGALG00000003031
ENSGALG00000024342
ENSGALG00000012277
ENSGALG00000000795
ENSGALG00000009811
ENSGALG00000010281
ENSGALG00000009941
ENSGALG00000006197
ENSGALG00000007266
ENSGALG00000010124
ENSGALG00000012626
ENSGALG00000003329
ENSGALG00000004931
ENSGALG00000008016
ENSGALG00000006502
ENSGALG00000002818
ENSGALG00000005608
ENSGALG00000007762
ENSGALG00000005913
ENSGALG00000000541
ENSGALG00000003993
ENSGALG00000004587
ENSGALG00000013117
ENSGALG00000008000
ENSGALG00000005796
ENSGALG00000012570
ENSGALG00000002725
ENSGALG00000003361
ENSGALG00000016131
ENSGALG00000002197
ENSGALG00000004496
ENSGALG00000017330
ENSGALG00000023023
ENSGALG00000016336
ENSGALG00000005698
ENSGALG00000022325
ENSGALG00000009994
ENSGALG00000000823
ENSGALG00000010039
ENSGALG00000006398
ENSGALG00000012244
ENSGALG00000002095
ENSGALG00000007878
ENSGALG00000003333
ENSGALG00000002352
ENSGALG00000018264
ENSGALG00000012238
ENSGALG00000009704
ENSGALG00000010632
ENSGALG00000020729
ENSGALG00000007272
ENSGALG00000000835
ENSGALG00000015866
ENSGALG00000008404
ENSGALG00000001251
ENSGALG00000015820
ENSGALG00000024355
ENSGALG00000013406
ENSGALG00000023797
ENSGALG00000010279
ENSGALG00000007362
ENSGALG00000016327
ENSGALG00000008658
ENSGALG00000005904
ENSGALG00000002930
ENSGALG00000001161
ENSGALG00000010878
ENSGALG00000014305
ENSGALG00000001827
ENSGALG00000005189
ENSGALG00000017233
ENSGALG00000009292
ENSGALG00000001613
ENSGALG00000021031
ENSGALG00000000720
ENSGALG00000002665
ENSGALG00000024393
ENSGALG00000003681
ENSGALG00000013439
ENSGALG00000006237
ENSGALG00000011276
ENSGALG00000012311
ENSGALG00000017337
ENSGALG00000012453
ENSGALG00000009957
ENSGALG00000006884
ENSGALG00000010229
ENSGALG00000012677
ENSGALG00000001478
ENSGALG00000001658
ENSGALG00000008920
ENSGALG00000003549
ENSGALG00000004529
ENSGALG00000006623
ENSGALG00000014828
ENSGALG00000012654
ENSGALG00000001231
ENSGALG00000000177
ENSGALG00000009330
ENSGALG00000011957
ENSGALG00000020251
ENSGALG00000013229
ENSGALG00000006632
ENSGALG00000003986
ENSGALG00000011365
ENSGALG00000012266
ENSGALG00000002928
ENSGALG00000004480
ENSGALG00000007296
ENSGALG00000005118
ENSGALG00000023366
ENSGALG00000011868
ENSGALG00000011992
ENSGALG00000011568
ENSGALG00000009732
ENSGALG00000010746
ENSGALG00000006338
ENSGALG00000008675
ENSGALG00000012410
ENSGALG00000004187
ENSGALG00000021525
ENSGALG00000008412
ENSGALG00000000869
ENSGALG00000022292
ENSGALG00000012121
ENSGALG00000015881
ENSGALG00000007761
ENSGALG00000010105
ENSGALG00000016666
ENSGALG00000005815
ENSGALG00000006386
ENSGALG00000011483
ENSGALG00000003815
ENSGALG00000011556
ENSGALG00000003267
ENSGALG00000011498
ENSGALG00000013015
ENSGALG00000017218
ENSGALG00000003205
ENSGALG00000011897
ENSGALG00000012723
ENSGALG00000005579
ENSGALG00000002637
ENSGALG00000012281
ENSGALG00000000370
ENSGALG00000007393
ENSGALG00000009611
ENSGALG00000007326
ENSGALG00000004416
ENSGALG00000005924
ENSGALG00000006162
ENSGALG00000009887
ENSGALG00000022994
ENSGALG00000014085
ENSGALG00000014854
ENSGALG00000003630
ENSGALG00000000707
ENSGALG00000001452
ENSGALG00000006856
ENSGALG00000024274
ENSGALG00000001476
ENSGALG00000003736
ENSGALG00000017089
ENSGALG00000008041
ENSGALG00000010341
ENSGALG00000002141
ENSGALG00000003910
ENSGALG00000002415
ENSGALG00000007686
ENSGALG00000016579
ENSGALG00000000523
ENSGALG00000016097
ENSGALG00000000957
ENSGALG00000007145
ENSGALG00000008985
ENSGALG00000001034
ENSGALG00000000360
ENSGALG00000001310
ENSGALG00000014790
ENSGALG00000008108
ENSGALG00000002194
ENSGALG00000004347
ENSGALG00000014914
ENSGALG00000015733
ENSGALG00000005080
ENSGALG00000008529
ENSGALG00000016399
ENSGALG00000008443
ENSGALG00000015250
ENSGALG00000012059
ENSGALG00000022380
ENSGALG00000022029
ENSGALG00000007241
ENSGALG00000004362
ENSGALG00000003246
ENSGALG00000001166
ENSGALG00000009105
ENSGALG00000014281
ENSGALG00000015210
ENSGALG00000002372
ENSGALG00000014164
ENSGALG00000013752
ENSGALG00000016536
ENSGALG00000007513
ENSGALG00000012849
ENSGALG00000023981
ENSGALG00000013359
ENSGALG00000024363
ENSGALG00000002157
ENSGALG00000020590
ENSGALG00000013632
ENSGALG00000009641
ENSGALG00000006920
ENSGALG00000022248
ENSGALG00000018382
ENSGALG00000012611
ENSGALG00000016198
ENSGALG00000004531
ENSGALG00000007473
ENSGALG00000007992
ENSGALG00000012532
ENSGALG00000006312
ENSGALG00000007350
ENSGALG00000005833
ENSGALG00000021843
ENSGALG00000009566
ENSGALG00000002062
ENSGALG00000002891
ENSGALG00000009044
ENSGALG00000000020
ENSGALG00000008435
ENSGALG00000012717
ENSGALG00000014445
ENSGALG00000017090
ENSGALG00000009227
ENSGALG00000008125
ENSGALG00000011019
ENSGALG00000001591
ENSGALG00000008915
ENSGALG00000010360
ENSGALG00000004220
ENSGALG00000012876
ENSGALG00000001067
ENSGALG00000023926
ENSGALG00000024387
ENSGALG00000001634
ENSGALG00000009501
ENSGALG00000015246
ENSGALG00000002880
ENSGALG00000009297
ENSGALG00000003929
ENSGALG00000003091
ENSGALG00000015899
ENSGALG00000003195
ENSGALG00000005177
ENSGALG00000011719
ENSGALG00000009801
ENSGALG00000003416
ENSGALG00000007904
ENSGALG00000005481
ENSGALG00000005438
ENSGALG00000015277
ENSGALG00000000065
ENSGALG00000005525
ENSGALG00000016713
ENSGALG00000002067
ENSGALG00000012624
ENSGALG00000014335
ENSGALG00000014211
ENSGALG00000015338
ENSGALG00000009890
ENSGALG00000008785
ENSGALG00000024331
ENSGALG00000022882
ENSGALG00000004503
ENSGALG00000012662
ENSGALG00000022596
ENSGALG00000004673
ENSGALG00000005646
ENSGALG00000018778
ENSGALG00000006758
ENSGALG00000009327
ENSGALG00000001733
ENSGALG00000008694
ENSGALG00000018291
ENSGALG00000014467
ENSGALG00000009746
ENSGALG00000002889
ENSGALG00000016497
ENSGALG00000009551
ENSGALG00000013887
ENSGALG00000002690
ENSGALG00000010582
ENSGALG00000016733
ENSGALG00000021873
ENSGALG00000001720
ENSGALG00000007012
ENSGALG00000024080
ENSGALG00000009945
ENSGALG00000001943
ENSGALG00000011863
ENSGALG00000019785
ENSGALG00000006483
ENSGALG00000014958
ENSGALG00000016048
ENSGALG00000002304
ENSGALG00000007287
ENSGALG00000024674
ENSGALG00000014567
ENSGALG00000015238
ENSGALG00000000514
ENSGALG00000006863
ENSGALG00000006013
ENSGALG00000009454
ENSGALG00000015313
ENSGALG00000012739
ENSGALG00000017811
ENSGALG00000006950
ENSGALG00000010197
ENSGALG00000022339
ENSGALG00000014087
ENSGALG00000003750
ENSGALG00000001217
ENSGALG00000007557
ENSGALG00000017553
ENSGALG00000002658
ENSGALG00000010201
ENSGALG00000007572
ENSGALG00000009202
ENSGALG00000004851
ENSGALG00000016864
ENSGALG00000016377
ENSGALG00000016129
ENSGALG00000002559
ENSGALG00000004739
ENSGALG00000003404
ENSGALG00000011026
ENSGALG00000006404
ENSGALG00000011621
ENSGALG00000012386
ENSGALG00000000814
ENSGALG00000007075
ENSGALG00000013054
ENSGALG00000013879
ENSGALG00000008937
ENSGALG00000017414
ENSGALG00000012101
ENSGALG00000017262
ENSGALG00000016993
ENSGALG00000011499
ENSGALG00000008013
ENSGALG00000002403
ENSGALG00000011733
ENSGALG00000016369
ENSGALG00000016921
ENSGALG00000009350
ENSGALG00000011445
ENSGALG00000012128
ENSGALG00000011553
ENSGALG00000007695
ENSGALG00000011078
ENSGALG00000007439
ENSGALG00000005500
ENSGALG00000011400
ENSGALG00000008515
ENSGALG00000022833
ENSGALG00000010159
ENSGALG00000002832
ENSGALG00000010390
ENSGALG00000010954
ENSGALG00000009014
ENSGALG00000005353
ENSGALG00000001647
ENSGALG00000012814
ENSGALG00000010332
ENSGALG00000006347
ENSGALG00000015773
ENSGALG00000014805
ENSGALG00000007205
ENSGALG00000015011
ENSGALG00000000379
ENSGALG00000017010
ENSGALG00000000883
ENSGALG00000011823
ENSGALG00000009900
ENSGALG00000010359
ENSGALG00000023909
ENSGALG00000009981
ENSGALG00000003314
ENSGALG00000011707
ENSGALG00000023026
ENSGALG00000012428
ENSGALG00000006988
ENSGALG00000023237
ENSGALG00000004901
ENSGALG00000011428
ENSGALG00000007645
ENSGALG00000015004
ENSGALG00000009455
ENSGALG00000001179
ENSGALG00000004047
ENSGALG00000020725
ENSGALG00000003659
ENSGALG00000003612
ENSGALG00000013235
ENSGALG00000001568
ENSGALG00000014773
ENSGALG00000000861
ENSGALG00000016379
ENSGALG00000014488
ENSGALG00000005900
ENSGALG00000009296
ENSGALG00000009070
ENSGALG00000003958
ENSGALG00000000398
ENSGALG00000000650
ENSGALG00000007103
ENSGALG00000022874
ENSGALG00000020746
ENSGALG00000006061
ENSGALG00000015972
ENSGALG00000005907
ENSGALG00000001462
ENSGALG00000017156
ENSGALG00000000300
ENSGALG00000020987
ENSGALG00000010805
ENSGALG00000006738
ENSGALG00000001375
ENSGALG00000005656
ENSGALG00000011152
ENSGALG00000007664
ENSGALG00000020516
ENSGALG00000020320
ENSGALG00000005477
ENSGALG00000006253
ENSGALG00000001309
ENSGALG00000009592
ENSGALG00000007276
ENSGALG00000009257
ENSGALG00000006264
ENSGALG00000013591
ENSGALG00000004431
ENSGALG00000021678
ENSGALG00000003703
ENSGALG00000014486
ENSGALG00000014314
ENSGALG00000009250
ENSGALG00000021487
ENSGALG00000017272
ENSGALG00000003909
ENSGALG00000000880
ENSGALG00000013133
ENSGALG00000006791
ENSGALG00000007788
ENSGALG00000010243
ENSGALG00000002373
ENSGALG00000010361
ENSGALG00000024033
ENSGALG00000001965
ENSGALG00000008454
ENSGALG00000013242
ENSGALG00000001571
ENSGALG00000005277
ENSGALG00000016953
ENSGALG00000003215
[truncated: 978 more rows]

## Sheet: Chimpanzee
Genes
ENSPTRG00000022029
ENSPTRG00000018618
ENSPTRG00000000917
ENSPTRG00000028238
ENSPTRG00000017628
ENSPTRG00000006910
ENSPTRG00000021747
ENSPTRG00000014706
ENSPTRG00000015520
ENSPTRG00000030738
ENSPTRG00000015752
ENSPTRG00000020672
ENSPTRG00000016322
ENSPTRG00000002069
ENSPTRG00000012209
ENSPTRG00000017518
ENSPTRG00000004586
ENSPTRG00000020525
ENSPTRG00000014356
ENSPTRG00000021603
ENSPTRG00000019453
ENSPTRG00000009208
ENSPTRG00000033766
ENSPTRG00000009599
ENSPTRG00000021579
ENSPTRG00000021427
ENSPTRG00000017116
ENSPTRG00000006424
ENSPTRG00000012544
ENSPTRG00000019323
ENSPTRG00000029240
ENSPTRG00000022022
ENSPTRG00000003479
ENSPTRG00000016480
ENSPTRG00000000945
ENSPTRG00000019585
ENSPTRG00000022261
ENSPTRG00000013497
ENSPTRG00000024118
ENSPTRG00000007541
ENSPTRG00000006880
ENSPTRG00000014449
ENSPTRG00000009693
ENSPTRG00000006722
ENSPTRG00000013915
ENSPTRG00000007445
ENSPTRG00000003159
ENSPTRG00000001667
ENSPTRG00000017273
ENSPTRG00000014963
ENSPTRG00000015025
ENSPTRG00000020692
ENSPTRG00000010860
ENSPTRG00000014060
ENSPTRG00000021099
ENSPTRG00000020853
ENSPTRG00000006468
ENSPTRG00000029733
ENSPTRG00000009872
ENSPTRG00000003048
ENSPTRG00000010833
ENSPTRG00000018053
ENSPTRG00000012914
ENSPTRG00000013688
ENSPTRG00000004031
ENSPTRG00000000595
ENSPTRG00000012647
ENSPTRG00000001043
ENSPTRG00000019385
ENSPTRG00000011158
ENSPTRG00000004496
ENSPTRG00000006774
ENSPTRG00000029540
ENSPTRG00000021943
ENSPTRG00000011705
ENSPTRG00000007794
ENSPTRG00000022681
ENSPTRG00000022464
ENSPTRG00000017650
ENSPTRG00000003516
ENSPTRG00000020904
ENSPTRG00000014049
ENSPTRG00000019919
ENSPTRG00000005394
ENSPTRG00000011337
ENSPTRG00000013275
ENSPTRG00000010553
ENSPTRG00000012030
ENSPTRG00000021968
ENSPTRG00000015445
ENSPTRG00000013672
ENSPTRG00000008343
ENSPTRG00000008939
ENSPTRG00000002518
ENSPTRG00000015108
ENSPTRG00000012275
ENSPTRG00000030740
ENSPTRG00000020645
ENSPTRG00000025795
ENSPTRG00000017836
ENSPTRG00000022103
ENSPTRG00000008782
ENSPTRG00000015673
ENSPTRG00000000094
ENSPTRG00000015816
ENSPTRG00000017875
ENSPTRG00000012785
ENSPTRG00000000027
ENSPTRG00000004875
ENSPTRG00000002732
ENSPTRG00000005737
ENSPTRG00000010929
ENSPTRG00000010571
ENSPTRG00000019289
ENSPTRG00000008602
ENSPTRG00000014572
ENSPTRG00000014958
ENSPTRG00000013649
ENSPTRG00000010772
ENSPTRG00000005321
ENSPTRG00000012874
ENSPTRG00000006717
ENSPTRG00000007051
ENSPTRG00000006632
ENSPTRG00000006072
ENSPTRG00000031104
ENSPTRG00000003982
ENSPTRG00000021838
ENSPTRG00000007526
ENSPTRG00000013480
ENSPTRG00000019057
ENSPTRG00000010183
ENSPTRG00000009645
ENSPTRG00000004946
ENSPTRG00000024272
ENSPTRG00000008989
ENSPTRG00000000524
ENSPTRG00000000557
ENSPTRG00000017372
ENSPTRG00000006352
ENSPTRG00000022117
ENSPTRG00000019889
ENSPTRG00000002059
ENSPTRG00000000681
ENSPTRG00000010741
ENSPTRG00000013615
ENSPTRG00000001279
ENSPTRG00000011321
ENSPTRG00000000825
ENSPTRG00000023249
ENSPTRG00000005376
ENSPTRG00000021176
ENSPTRG00000018730
ENSPTRG00000023040
ENSPTRG00000000158
ENSPTRG00000016227
ENSPTRG00000000533
ENSPTRG00000006562
ENSPTRG00000001996
ENSPTRG00000002806
ENSPTRG00000010339
ENSPTRG00000003881
ENSPTRG00000000687
ENSPTRG00000017990
ENSPTRG00000009552
ENSPTRG00000014427
ENSPTRG00000018926
ENSPTRG00000033819
ENSPTRG00000003510
ENSPTRG00000000402
ENSPTRG00000022040
ENSPTRG00000004926
ENSPTRG00000012959
ENSPTRG00000019408
ENSPTRG00000008130
ENSPTRG00000004530
ENSPTRG00000007990
ENSPTRG00000013968
ENSPTRG00000017159
ENSPTRG00000011190
ENSPTRG00000007736
ENSPTRG00000004073
ENSPTRG00000020253
ENSPTRG00000011204
ENSPTRG00000002308
ENSPTRG00000001685
ENSPTRG00000001098
ENSPTRG00000013877
ENSPTRG00000028548
ENSPTRG00000012793
ENSPTRG00000012630
ENSPTRG00000020377
ENSPTRG00000009764
ENSPTRG00000011371
ENSPTRG00000008172
ENSPTRG00000018785
ENSPTRG00000023354
ENSPTRG00000001380
ENSPTRG00000010816
ENSPTRG00000008696
ENSPTRG00000022982
ENSPTRG00000016059
ENSPTRG00000004557
ENSPTRG00000016455
ENSPTRG00000005418
ENSPTRG00000012804
ENSPTRG00000031432
ENSPTRG00000008301
ENSPTRG00000034447
ENSPTRG00000010045
ENSPTRG00000015171
ENSPTRG00000001250
ENSPTRG00000020297
ENSPTRG00000017038
ENSPTRG00000020103
ENSPTRG00000006936
ENSPTRG00000004150
ENSPTRG00000008263
ENSPTRG00000023475
ENSPTRG00000034121
ENSPTRG00000019287
ENSPTRG00000006987
ENSPTRG00000017365
ENSPTRG00000017152
ENSPTRG00000017410
ENSPTRG00000008248
ENSPTRG00000020131
ENSPTRG00000014121
ENSPTRG00000006582
ENSPTRG00000009617
ENSPTRG00000006038
ENSPTRG00000007219
ENSPTRG00000010334
ENSPTRG00000020442
ENSPTRG00000014398
ENSPTRG00000002638
ENSPTRG00000004178
ENSPTRG00000020680
ENSPTRG00000020633
ENSPTRG00000002757
ENSPTRG00000002797
ENSPTRG00000005789
ENSPTRG00000007421
ENSPTRG00000013487
ENSPTRG00000020163
ENSPTRG00000028984
ENSPTRG00000000462
ENSPTRG00000019316
ENSPTRG00000020447
ENSPTRG00000011621
ENSPTRG00000009109
ENSPTRG00000000850
ENSPTRG00000007301
ENSPTRG00000032488
ENSPTRG00000019376
ENSPTRG00000024152
ENSPTRG00000015532
ENSPTRG00000012286
ENSPTRG00000001416
ENSPTRG00000000379
ENSPTRG00000003141
ENSPTRG00000005761
ENSPTRG00000017957
ENSPTRG00000014346
ENSPTRG00000007170
ENSPTRG00000014926
ENSPTRG00000002989
ENSPTRG00000020917
ENSPTRG00000000745
ENSPTRG00000009569
ENSPTRG00000002669
ENSPTRG00000001048
ENSPTRG00000006384
ENSPTRG00000003285
ENSPTRG00000002496
ENSPTRG00000008330
ENSPTRG00000017112
ENSPTRG00000015377
ENSPTRG00000021686
ENSPTRG00000020716
ENSPTRG00000021349
ENSPTRG00000023231
ENSPTRG00000011941
ENSPTRG00000008593
ENSPTRG00000014892
ENSPTRG00000010427
ENSPTRG00000019468
ENSPTRG00000019141
ENSPTRG00000008705
ENSPTRG00000017100
ENSPTRG00000010276
ENSPTRG00000015404
ENSPTRG00000003926
ENSPTRG00000022763
ENSPTRG00000018523
ENSPTRG00000000484
ENSPTRG00000001087
ENSPTRG00000005600
ENSPTRG00000007592
ENSPTRG00000011006
ENSPTRG00000009376
ENSPTRG00000018501
ENSPTRG00000004467
ENSPTRG00000011934
ENSPTRG00000016941
ENSPTRG00000032462
ENSPTRG00000021109
ENSPTRG00000005135
ENSPTRG00000006354
ENSPTRG00000021390
ENSPTRG00000016845
ENSPTRG00000000463
ENSPTRG00000003791
ENSPTRG00000021808
ENSPTRG00000001768
ENSPTRG00000009773
ENSPTRG00000009667
ENSPTRG00000002415
ENSPTRG00000000568
ENSPTRG00000017780
ENSPTRG00000001640
ENSPTRG00000001627
ENSPTRG00000003136
ENSPTRG00000020048
ENSPTRG00000010940
ENSPTRG00000008547
ENSPTRG00000008462
ENSPTRG00000014692
ENSPTRG00000002319
ENSPTRG00000001594
ENSPTRG00000018040
ENSPTRG00000017616
ENSPTRG00000003822
ENSPTRG00000009298
ENSPTRG00000032706
ENSPTRG00000012674
ENSPTRG00000008753
ENSPTRG00000006104
ENSPTRG00000028357
ENSPTRG00000021514
ENSPTRG00000015162
ENSPTRG00000004550
ENSPTRG00000028160
ENSPTRG00000028352
ENSPTRG00000007308
ENSPTRG00000008459
ENSPTRG00000008273
ENSPTRG00000008622
ENSPTRG00000019126
ENSPTRG00000018366
ENSPTRG00000011024
ENSPTRG00000022949
ENSPTRG00000029334
ENSPTRG00000006972
ENSPTRG00000022052
ENSPTRG00000000617
ENSPTRG00000022437
ENSPTRG00000011519
ENSPTRG00000019501
ENSPTRG00000013461
ENSPTRG00000020134
ENSPTRG00000020066
ENSPTRG00000010308
ENSPTRG00000008116
ENSPTRG00000000759
ENSPTRG00000005008
ENSPTRG00000018462
ENSPTRG00000000741
ENSPTRG00000014070
ENSPTRG00000015521
ENSPTRG00000020115
ENSPTRG00000021990
ENSPTRG00000019664
ENSPTRG00000000148
ENSPTRG00000005408
ENSPTRG00000001034
ENSPTRG00000006878
ENSPTRG00000002905
ENSPTRG00000003750
ENSPTRG00000018186
ENSPTRG00000008297
ENSPTRG00000007637
ENSPTRG00000029390
ENSPTRG00000018937
ENSPTRG00000012426
ENSPTRG00000009020
ENSPTRG00000022320
ENSPTRG00000020846
ENSPTRG00000012968
ENSPTRG00000002876
ENSPTRG00000013932
ENSPTRG00000016233
ENSPTRG00000000034
ENSPTRG00000034429
ENSPTRG00000034422
ENSPTRG00000011246
ENSPTRG00000015542
ENSPTRG00000034465
ENSPTRG00000018085
ENSPTRG00000015644
ENSPTRG00000016783
ENSPTRG00000009790
ENSPTRG00000004282
ENSPTRG00000016186
ENSPTRG00000005584
ENSPTRG00000017316
ENSPTRG00000010258
ENSPTRG00000011197
ENSPTRG00000010565
ENSPTRG00000003789
ENSPTRG00000000691
ENSPTRG00000019235
ENSPTRG00000002990
ENSPTRG00000007364
ENSPTRG00000010226
ENSPTRG00000012110
ENSPTRG00000012022
ENSPTRG00000003033
ENSPTRG00000018832
ENSPTRG00000004259
ENSPTRG00000021620
ENSPTRG00000010622
ENSPTRG00000033985
ENSPTRG00000015095
ENSPTRG00000016590
ENSPTRG00000017052
ENSPTRG00000000126
ENSPTRG00000019551
ENSPTRG00000002448
ENSPTRG00000021543
ENSPTRG00000013961
ENSPTRG00000014166
ENSPTRG00000000365
ENSPTRG00000011448
ENSPTRG00000020206
ENSPTRG00000003969
ENSPTRG00000002851
ENSPTRG00000010033
ENSPTRG00000012173
ENSPTRG00000006205
ENSPTRG00000018492
ENSPTRG00000008666
ENSPTRG00000021506
ENSPTRG00000017974
ENSPTRG00000010505
ENSPTRG00000019720
ENSPTRG00000021914
ENSPTRG00000003194
ENSPTRG00000011769
ENSPTRG00000019809
ENSPTRG00000001473
ENSPTRG00000020207
ENSPTRG00000012500
ENSPTRG00000010237
ENSPTRG00000017424
ENSPTRG00000017977
ENSPTRG00000008522
ENSPTRG00000014593
ENSPTRG00000020261
ENSPTRG00000014902
ENSPTRG00000000093
ENSPTRG00000022004
ENSPTRG00000001644
ENSPTRG00000013881
ENSPTRG00000007939
ENSPTRG00000011181
ENSPTRG00000016671
ENSPTRG00000006540
ENSPTRG00000006389
ENSPTRG00000002038
ENSPTRG00000017654
ENSPTRG00000003397
ENSPTRG00000012279
ENSPTRG00000001863
ENSPTRG00000017774
ENSPTRG00000013144
ENSPTRG00000015176
ENSPTRG00000021742
ENSPTRG00000010926
ENSPTRG00000002699
ENSPTRG00000028515
ENSPTRG00000009395
ENSPTRG00000002678
ENSPTRG00000013259
ENSPTRG00000008403
ENSPTRG00000018355
ENSPTRG00000020006
ENSPTRG00000021061
ENSPTRG00000005528
ENSPTRG00000006332
ENSPTRG00000007164
ENSPTRG00000013372
ENSPTRG00000007014
ENSPTRG00000023315
ENSPTRG00000007004
ENSPTRG00000011713
ENSPTRG00000021685
ENSPTRG00000007336
ENSPTRG00000012385
ENSPTRG00000018057
ENSPTRG00000020677
ENSPTRG00000000439
ENSPTRG00000003559
ENSPTRG00000028134
ENSPTRG00000002879
ENSPTRG00000019450
ENSPTRG00000021419
ENSPTRG00000018870
ENSPTRG00000009628
ENSPTRG00000001378
ENSPTRG00000023015
ENSPTRG00000009805
ENSPTRG00000007184
ENSPTRG00000012504
ENSPTRG00000016560
ENSPTRG00000010824
ENSPTRG00000022107
ENSPTRG00000021423
ENSPTRG00000003875
ENSPTRG00000033518
ENSPTRG00000002657
ENSPTRG00000007266
ENSPTRG00000011162
ENSPTRG00000023523
ENSPTRG00000019672
ENSPTRG00000030965
ENSPTRG00000018853
ENSPTRG00000009230
ENSPTRG00000020076
ENSPTRG00000022307
ENSPTRG00000014040
ENSPTRG00000009207
ENSPTRG00000003475
ENSPTRG00000022419
ENSPTRG00000003964
ENSPTRG00000022349
ENSPTRG00000017592
ENSPTRG00000004800
ENSPTRG00000016349
ENSPTRG00000022696
ENSPTRG00000000334
ENSPTRG00000015871
ENSPTRG00000015862
ENSPTRG00000029115
ENSPTRG00000018409
ENSPTRG00000014872
ENSPTRG00000016651
ENSPTRG00000019191
ENSPTRG00000015059
ENSPTRG00000020798
ENSPTRG00000016770
ENSPTRG00000003298
ENSPTRG00000010934
ENSPTRG00000014428
ENSPTRG00000023413
ENSPTRG00000023476
ENSPTRG00000002872
ENSPTRG00000011325
ENSPTRG00000030147
ENSPTRG00000009188
ENSPTRG00000016014
ENSPTRG00000023020
ENSPTRG00000004949
ENSPTRG00000002017
ENSPTRG00000014748
ENSPTRG00000016809
ENSPTRG00000003867
ENSPTRG00000012134
ENSPTRG00000023481
ENSPTRG00000022246
ENSPTRG00000005694
ENSPTRG00000003777
ENSPTRG00000016887
ENSPTRG00000023965
ENSPTRG00000000655
ENSPTRG00000000352
ENSPTRG00000005373
ENSPTRG00000021100
ENSPTRG00000013733
ENSPTRG00000021402
ENSPTRG00000018068
ENSPTRG00000001966
ENSPTRG00000018904
ENSPTRG00000012688
ENSPTRG00000022830
ENSPTRG00000019419
ENSPTRG00000033861
ENSPTRG00000010663
ENSPTRG00000016938
ENSPTRG00000021836
ENSPTRG00000006427
ENSPTRG00000011025
ENSPTRG00000018461
ENSPTRG00000016854
ENSPTRG00000034271
ENSPTRG00000015892
ENSPTRG00000015449
ENSPTRG00000012896
ENSPTRG00000017757
ENSPTRG00000013383
ENSPTRG00000031009
ENSPTRG00000015889
ENSPTRG00000016934
ENSPTRG00000014951
ENSPTRG00000009883
ENSPTRG00000022458
ENSPTRG00000014373
ENSPTRG00000003000
ENSPTRG00000008957
ENSPTRG00000006323
ENSPTRG00000002627
ENSPTRG00000011267
ENSPTRG00000014412
ENSPTRG00000001546
ENSPTRG00000033737
ENSPTRG00000012451
ENSPTRG00000013125
ENSPTRG00000009577
ENSPTRG00000021700
ENSPTRG00000013449
ENSPTRG00000010732
ENSPTRG00000010777
ENSPTRG00000017475
ENSPTRG00000020709
ENSPTRG00000016848
ENSPTRG00000011999
ENSPTRG00000026744
ENSPTRG00000003132
ENSPTRG00000019768
ENSPTRG00000003373
ENSPTRG00000017453
ENSPTRG00000015916
ENSPTRG00000023652
ENSPTRG00000003367
ENSPTRG00000020317
ENSPTRG00000007408
ENSPTRG00000000837
ENSPTRG00000013625
ENSPTRG00000017452
ENSPTRG00000004133
ENSPTRG00000001375
ENSPTRG00000034057
ENSPTRG00000021443
ENSPTRG00000023983
ENSPTRG00000004269
ENSPTRG00000002585
ENSPTRG00000028025
ENSPTRG00000022163
ENSPTRG00000022440
ENSPTRG00000021188
ENSPTRG00000015933
ENSPTRG00000021172
ENSPTRG00000018962
ENSPTRG00000018162
ENSPTRG00000004392
ENSPTRG00000007878
ENSPTRG00000008654
ENSPTRG00000034113
ENSPTRG00000000288
ENSPTRG00000011505
ENSPTRG00000015529
ENSPTRG00000036006
ENSPTRG00000009086
ENSPTRG00000011163
ENSPTRG00000015497
ENSPTRG00000002934
ENSPTRG00000015225
ENSPTRG00000009234
ENSPTRG00000000138
ENSPTRG00000003105
ENSPTRG00000001902
ENSPTRG00000003005
ENSPTRG00000028919
ENSPTRG00000024148
ENSPTRG00000006931
ENSPTRG00000018155
ENSPTRG00000013420
ENSPTRG00000016221
ENSPTRG00000018438
ENSPTRG00000029864
ENSPTRG00000019724
ENSPTRG00000017710
ENSPTRG00000006743
ENSPTRG00000003862
ENSPTRG00000003571
ENSPTRG00000005383
ENSPTRG00000016047
ENSPTRG00000023925
ENSPTRG00000005599
ENSPTRG00000013867
ENSPTRG00000020284
ENSPTRG00000008282
ENSPTRG00000014779
ENSPTRG00000004026
ENSPTRG00000021031
ENSPTRG00000028142
ENSPTRG00000006292
ENSPTRG00000001581
ENSPTRG00000021187
ENSPTRG00000028317
ENSPTRG00000028174
ENSPTRG00000021410
ENSPTRG00000002816
ENSPTRG00000022025
ENSPTRG00000009807
ENSPTRG00000029813
ENSPTRG00000010539
ENSPTRG00000012634
ENSPTRG00000017087
ENSPTRG00000019337
ENSPTRG00000013429
ENSPTRG00000011353
ENSPTRG00000010275
ENSPTRG00000005576
ENSPTRG00000008921
ENSPTRG00000010680
ENSPTRG00000019926
ENSPTRG00000021723
ENSPTRG00000014957
ENSPTRG00000021273
ENSPTRG00000022752
ENSPTRG00000016724
ENSPTRG00000003667
ENSPTRG00000010460
ENSPTRG00000028689
ENSPTRG00000020212
ENSPTRG00000014923
ENSPTRG00000030775
ENSPTRG00000007611
ENSPTRG00000011858
ENSPTRG00000001393
ENSPTRG00000024077
ENSPTRG00000019388
ENSPTRG00000008351
ENSPTRG00000028538
ENSPTRG00000007727
ENSPTRG00000020365
ENSPTRG00000017431
ENSPTRG00000021599
ENSPTRG00000006461
ENSPTRG00000019637
ENSPTRG00000006524
ENSPTRG00000020554
ENSPTRG00000003550
ENSPTRG00000015796
ENSPTRG00000002615
ENSPTRG00000012677
ENSPTRG00000017744
ENSPTRG00000000564
ENSPTRG00000028979
ENSPTRG00000000878
ENSPTRG00000004223
ENSPTRG00000000226
ENSPTRG00000022270
ENSPTRG00000003725
ENSPTRG00000028131
ENSPTRG00000017963
ENSPTRG00000007823
ENSPTRG00000013400
ENSPTRG00000014516
ENSPTRG00000018534
ENSPTRG00000012007
ENSPTRG00000016448
ENSPTRG00000006714
ENSPTRG00000006858
ENSPTRG00000010887
ENSPTRG00000012787
ENSPTRG00000020413
ENSPTRG00000010659
ENSPTRG00000017235
ENSPTRG00000013976
ENSPTRG00000002910
ENSPTRG00000021299
ENSPTRG00000006901
ENSPTRG00000008090
ENSPTRG00000017323
ENSPTRG00000007809
ENSPTRG00000015252
ENSPTRG00000002925
ENSPTRG00000005533
ENSPTRG00000000636
ENSPTRG00000020385
ENSPTRG00000029534
ENSPTRG00000000098
ENSPTRG00000003096
ENSPTRG00000016988
ENSPTRG00000007044
ENSPTRG00000004185
ENSPTRG00000016019
ENSPTRG00000018169
ENSPTRG00000010174
ENSPTRG00000000001
ENSPTRG00000014987
ENSPTRG00000020831
ENSPTRG00000018844
ENSPTRG00000007333
ENSPTRG00000004887
ENSPTRG00000009566
ENSPTRG00000018681
ENSPTRG00000011989
ENSPTRG00000009079
ENSPTRG00000006753
ENSPTRG00000002635
ENSPTRG00000020858
ENSPTRG00000031337
ENSPTRG00000034197
ENSPTRG00000000659
ENSPTRG00000003125
ENSPTRG00000009642
ENSPTRG00000007297
ENSPTRG00000000375
ENSPTRG00000001474
ENSPTRG00000018331
ENSPTRG00000019094
ENSPTRG00000018377
ENSPTRG00000007249
ENSPTRG00000015689
ENSPTRG00000018216
ENSPTRG00000010781
ENSPTRG00000010209
ENSPTRG00000015057
ENSPTRG00000021872
ENSPTRG00000023234
ENSPTRG00000012817
ENSPTRG00000003054
ENSPTRG00000020271
ENSPTRG00000011307
ENSPTRG00000007533
ENSPTRG00000003742
ENSPTRG00000010541
ENSPTRG00000010752
ENSPTRG00000000328
ENSPTRG00000003879
ENSPTRG00000006844
ENSPTRG00000005296
ENSPTRG00000002333
ENSPTRG00000010190
ENSPTRG00000022131
ENSPTRG00000012574
ENSPTRG00000018897
ENSPTRG00000002568
ENSPTRG00000016862
ENSPTRG00000000338
ENSPTRG00000025761
ENSPTRG00000014550
ENSPTRG00000034304
ENSPTRG00000022412
ENSPTRG00000007207
ENSPTRG00000006147
ENSPTRG00000005474
ENSPTRG00000009250
ENSPTRG00000010136
ENSPTRG00000005387
ENSPTRG00000009678
ENSPTRG00000004757
ENSPTRG00000000049
ENSPTRG00000015298
ENSPTRG00000017924
ENSPTRG00000005727
ENSPTRG00000002988
ENSPTRG00000028165
ENSPTRG00000007497
ENSPTRG00000012730
ENSPTRG00000002622
ENSPTRG00000006477
ENSPTRG00000017709
ENSPTRG00000022983
ENSPTRG00000004783
ENSPTRG00000004702
ENSPTRG00000003861
ENSPTRG00000018860
ENSPTRG00000014208
ENSPTRG00000013375
ENSPTRG00000028742
ENSPTRG00000011193
ENSPTRG00000017737
ENSPTRG00000013081
ENSPTRG00000013186
ENSPTRG00000005483
ENSPTRG00000009218
ENSPTRG00000010966
ENSPTRG00000013077
ENSPTRG00000014831
ENSPTRG00000006976
ENSPTRG00000023259
ENSPTRG00000023130
ENSPTRG00000000446
ENSPTRG00000029930
ENSPTRG00000010448
ENSPTRG00000002112
ENSPTRG00000008912
ENSPTRG00000009111
ENSPTRG00000000690
ENSPTRG00000015151
ENSPTRG00000018044
ENSPTRG00000005012
ENSPTRG00000003326
ENSPTRG00000007722
ENSPTRG00000001257
ENSPTRG00000015828
ENSPTRG00000013015
ENSPTRG00000007946
ENSPTRG00000003931
ENSPTRG00000012290
ENSPTRG00000015784
ENSPTRG00000007889
ENSPTRG00000011277
ENSPTRG00000007322
ENSPTRG00000017517
ENSPTRG00000007569
ENSPTRG00000011295
ENSPTRG00000009026
ENSPTRG00000007787
ENSPTRG00000021361
ENSPTRG00000017560
ENSPTRG00000009972
ENSPTRG00000001038
ENSPTRG00000021170
ENSPTRG00000015022
ENSPTRG00000030609
ENSPTRG00000008213
ENSPTRG00000005174
ENSPTRG00000009364
ENSPTRG00000014480
ENSPTRG00000013521
ENSPTRG00000015018
ENSPTRG00000021558
ENSPTRG00000011963
ENSPTRG00000009516
ENSPTRG00000007256
ENSPTRG00000022455
ENSPTRG00000013481
ENSPTRG00000006153
ENSPTRG00000008265
ENSPTRG00000013194
ENSPTRG00000000398
ENSPTRG00000000963
ENSPTRG00000020149
ENSPTRG00000009262
ENSPTRG00000017736
ENSPTRG00000000447
ENSPTRG00000002110
ENSPTRG00000013129
ENSPTRG00000016147
ENSPTRG00000028902
ENSPTRG00000012260
ENSPTRG00000006949
ENSPTRG00000028138
ENSPTRG00000019830
ENSPTRG00000033884
ENSPTRG00000001012
ENSPTRG00000005312
ENSPTRG00000000132
ENSPTRG00000012227
ENSPTRG00000015526
ENSPTRG00000006245
ENSPTRG00000008972
ENSPTRG00000013163
ENSPTRG00000007621
ENSPTRG00000008913
ENSPTRG00000008914
ENSPTRG00000022242
ENSPTRG00000003978
ENSPTRG00000004580
ENSPTRG00000008525
ENSPTRG00000023575
ENSPTRG00000018742
ENSPTRG00000015381
ENSPTRG00000014959
ENSPTRG00000009337
ENSPTRG00000004705
ENSPTRG00000018576
ENSPTRG00000003153
ENSPTRG00000020161
ENSPTRG00000006975
ENSPTRG00000006259
ENSPTRG00000016513
ENSPTRG00000018764
ENSPTRG00000001102
ENSPTRG00000010817
ENSPTRG00000017535
ENSPTRG00000013704
ENSPTRG00000019305
ENSPTRG00000003188
ENSPTRG00000021406
ENSPTRG00000009287
ENSPTRG00000004823
ENSPTRG00000005075
ENSPTRG00000016932
ENSPTRG00000008535
ENSPTRG00000005892
ENSPTRG00000008713
ENSPTRG00000000012
ENSPTRG00000003333
ENSPTRG00000004910
ENSPTRG00000020545
ENSPTRG00000006516
ENSPTRG00000022231
ENSPTRG00000022078
ENSPTRG00000007109
ENSPTRG00000026086
ENSPTRG00000008264
ENSPTRG00000004049
ENSPTRG00000013051
ENSPTRG00000010137
ENSPTRG00000002091
ENSPTRG00000014500
ENSPTRG00000018670
ENSPTRG00000030224
ENSPTRG00000018009
ENSPTRG00000014160
ENSPTRG00000024013
ENSPTRG00000015317
ENSPTRG00000010733
ENSPTRG00000010349
ENSPTRG00000015321
ENSPTRG00000004765
ENSPTRG00000019640
ENSPTRG00000021071
ENSPTRG00000003362
ENSPTRG00000014313
ENSPTRG00000008001
ENSPTRG00000006623
ENSPTRG00000022028
ENSPTRG00000018157
ENSPTRG00000007511
ENSPTRG00000008247
ENSPTRG00000005524
ENSPTRG00000015882
ENSPTRG00000001099
ENSPTRG00000011990
ENSPTRG00000000648
ENSPTRG00000000665
ENSPTRG00000010395
ENSPTRG00000010400
ENSPTRG00000004021
ENSPTRG00000009522
ENSPTRG00000017418
ENSPTRG00000019711
ENSPTRG00000016224
ENSPTRG00000001369
ENSPTRG00000015024
ENSPTRG00000007171
ENSPTRG00000011777
ENSPTRG00000020312
ENSPTRG00000018348
ENSPTRG00000017289
ENSPTRG00000020914
ENSPTRG00000021865
ENSPTRG00000022767
ENSPTRG00000012391
ENSPTRG00000003089
ENSPTRG00000000539
ENSPTRG00000000456
ENSPTRG00000005901
ENSPTRG00000017252
ENSPTRG00000033700
ENSPTRG00000010923
ENSPTRG00000008147
ENSPTRG00000018393
ENSPTRG00000014202
ENSPTRG00000003889
ENSPTRG00000018189
ENSPTRG00000012395
ENSPTRG00000003772
ENSPTRG00000005304
ENSPTRG00000014625
ENSPTRG00000028987
ENSPTRG00000033967
ENSPTRG00000016989
ENSPTRG00000005152
ENSPTRG00000034256
ENSPTRG00000033943
ENSPTRG00000010288
ENSPTRG00000001572
ENSPTRG00000002384
ENSPTRG00000001445
ENSPTRG00000011761
ENSPTRG00000029024
ENSPTRG00000007995
ENSPTRG00000006759
ENSPTRG00000023495
ENSPTRG00000019207
ENSPTRG00000000593
ENSPTRG00000016481
ENSPTRG00000012097
ENSPTRG00000005548
ENSPTRG00000010005
ENSPTRG00000005643
ENSPTRG00000009595
ENSPTRG00000020505
ENSPTRG00000013730
ENSPTRG00000001862
ENSPTRG00000002510
ENSPTRG00000011021
ENSPTRG00000030221
ENSPTRG00000004759
ENSPTRG00000009049
ENSPTRG00000000649
ENSPTRG00000006819
ENSPTRG00000013563
ENSPTRG00000005590
ENSPTRG00000013811
ENSPTRG00000013876
ENSPTRG00000023202
ENSPTRG00000006929
ENSPTRG00000013456
ENSPTRG00000003848
ENSPTRG00000010885
ENSPTRG00000001475
ENSPTRG00000014635
ENSPTRG00000013609
ENSPTRG00000018050
ENSPTRG00000017625
ENSPTRG00000016706
ENSPTRG00000012913
ENSPTRG00000014046
ENSPTRG00000009407
ENSPTRG00000001265
ENSPTRG00000017388
ENSPTRG00000016345
ENSPTRG00000019149
ENSPTRG00000009745
ENSPTRG00000011924
ENSPTRG00000001829
ENSPTRG00000005773
ENSPTRG00000008959
ENSPTRG00000012736
ENSPTRG00000013250
ENSPTRG00000011783
ENSPTRG00000005171
ENSPTRG00000009475
ENSPTRG00000004004
ENSPTRG00000011005
ENSPTRG00000020664
ENSPTRG00000007356
ENSPTRG00000011732
ENSPTRG00000033921
ENSPTRG00000018012
ENSPTRG00000005350
ENSPTRG00000006846
ENSPTRG00000015846
ENSPTRG00000009673
ENSPTRG00000016864
ENSPTRG00000015494
ENSPTRG00000003897
ENSPTRG00000001574
ENSPTRG00000012045
ENSPTRG00000002829
ENSPTRG00000000596
ENSPTRG00000007835
ENSPTRG00000017325
ENSPTRG00000009551
ENSPTRG00000015833
ENSPTRG00000006213
ENSPTRG00000023030
ENSPTRG00000002881
ENSPTRG00000013524
ENSPTRG00000000618
ENSPTRG00000020574
ENSPTRG00000000764
ENSPTRG00000017060
ENSPTRG00000019125
ENSPTRG00000007680
ENSPTRG00000016219
ENSPTRG00000022833
ENSPTRG00000009508
ENSPTRG00000030994
ENSPTRG00000005569
ENSPTRG00000000298
ENSPTRG00000015757
ENSPTRG00000016232
ENSPTRG00000013460
ENSPTRG00000020996
ENSPTRG00000003696
ENSPTRG00000019130
ENSPTRG00000017028
ENSPTRG00000012921
ENSPTRG00000004947
ENSPTRG00000021528
ENSPTRG00000015459
ENSPTRG00000022006
ENSPTRG00000000735
ENSPTRG00000001404
ENSPTRG00000015182
ENSPTRG00000000401
ENSPTRG00000007618
ENSPTRG00000007942
ENSPTRG00000015388
ENSPTRG00000007311
ENSPTRG00000016822
ENSPTRG00000015009
ENSPTRG00000003988
ENSPTRG00000013204
ENSPTRG00000019138
ENSPTRG00000005557
ENSPTRG00000022434
ENSPTRG00000009481
ENSPTRG00000017629
ENSPTRG00000010725
ENSPTRG00000004603
ENSPTRG00000020569
ENSPTRG00000028999
ENSPTRG00000009585
ENSPTRG00000000699
ENSPTRG00000008583
ENSPTRG00000015370
ENSPTRG00000005419
ENSPTRG00000021879
ENSPTRG00000016632
ENSPTRG00000007202
ENSPTRG00000019470
ENSPTRG00000009993
ENSPTRG00000020298
ENSPTRG00000012653
ENSPTRG00000009010
ENSPTRG00000006467
ENSPTRG00000015096
ENSPTRG00000018712
ENSPTRG00000013180
ENSPTRG00000019025
ENSPTRG00000006986
ENSPTRG00000007388
ENSPTRG00000009651
ENSPTRG00000019524
ENSPTRG00000007871
ENSPTRG00000019621
ENSPTRG00000028788
ENSPTRG00000009909
ENSPTRG00000005059
ENSPTRG00000020225
ENSPTRG00000007589
ENSPTRG00000006145
ENSPTRG00000015885
ENSPTRG00000014682
ENSPTRG00000013573
ENSPTRG00000015441
ENSPTRG00000004070
ENSPTRG00000017126
ENSPTRG00000005339
ENSPTRG00000019254
ENSPTRG00000020254
ENSPTRG00000011815
ENSPTRG00000002629
ENSPTRG00000000769
ENSPTRG00000010319
ENSPTRG00000023474
ENSPTRG00000012843
ENSPTRG00000019454
ENSPTRG00000004368
ENSPTRG00000014264
ENSPTRG00000012167
ENSPTRG00000013582
ENSPTRG00000028133
ENSPTRG00000014735
ENSPTRG00000034391
ENSPTRG00000015255
ENSPTRG00000015809
ENSPTRG00000011245
ENSPTRG00000000973
ENSPTRG00000020550
ENSPTRG00000006599
ENSPTRG00000014195
ENSPTRG00000009618
ENSPTRG00000019755
ENSPTRG00000021139
ENSPTRG00000004454
ENSPTRG00000009543
ENSPTRG00000012294
ENSPTRG00000008253
ENSPTRG00000004361
ENSPTRG00000003351
ENSPTRG00000006785
ENSPTRG00000023848
ENSPTRG00000011159
ENSPTRG00000004747
ENSPTRG00000012365
ENSPTRG00000003478
ENSPTRG00000009703
ENSPTRG00000011486
ENSPTRG00000021602
ENSPTRG00000031344
ENSPTRG00000022169
ENSPTRG00000009492
ENSPTRG00000001450
ENSPTRG00000012025
ENSPTRG00000010593
ENSPTRG00000005861
ENSPTRG00000005079
ENSPTRG00000004812
ENSPTRG00000010601
ENSPTRG00000003178
ENSPTRG00000010176
ENSPTRG00000030295
ENSPTRG00000014399
ENSPTRG00000018910
ENSPTRG00000007302
ENSPTRG00000001288
ENSPTRG00000013747
ENSPTRG00000022586
ENSPTRG00000000896
ENSPTRG00000010941
ENSPTRG00000005306
ENSPTRG00000020441
ENSPTRG00000006552
ENSPTRG00000015680
ENSPTRG00000007537
ENSPTRG00000009840
ENSPTRG00000001463
ENSPTRG00000018471
ENSPTRG00000033947
ENSPTRG00000009640
ENSPTRG00000018502
ENSPTRG00000010550
ENSPTRG00000012784
ENSPTRG00000005395
ENSPTRG00000030137
ENSPTRG00000010263
ENSPTRG00000023949
ENSPTRG00000023661
ENSPTRG00000008272
ENSPTRG00000008364
ENSPTRG00000004461
ENSPTRG00000010210
ENSPTRG00000001060
ENSPTRG00000007756
ENSPTRG00000015815
ENSPTRG00000008027
ENSPTRG00000007005
ENSPTRG00000016053
ENSPTRG00000009189
ENSPTRG00000009750
ENSPTRG00000005935
ENSPTRG00000003659
ENSPTRG00000004504
ENSPTRG00000008546
ENSPTRG00000021537
ENSPTRG00000003963
ENSPTRG00000021821
ENSPTRG00000021801
ENSPTRG00000020132
ENSPTRG00000007985
ENSPTRG00000012538
ENSPTRG00000013405
ENSPTRG00000023887
ENSPTRG00000010791
ENSPTRG00000003385
ENSPTRG00000012274
ENSPTRG00000000033
ENSPTRG00000012016
ENSPTRG00000001146
ENSPTRG00000021123
ENSPTRG00000007339
ENSPTRG00000017720
ENSPTRG00000014565
ENSPTRG00000001767
ENSPTRG00000004895
ENSPTRG00000014707
ENSPTRG00000019384
ENSPTRG00000009465
ENSPTRG00000002883
ENSPTRG00000000631
ENSPTRG00000005866
ENSPTRG00000022061
ENSPTRG00000019203
ENSPTRG00000015122
ENSPTRG00000001397
ENSPTRG00000004846
ENSPTRG00000003816
ENSPTRG00000006324
ENSPTRG00000033926
ENSPTRG00000003852
ENSPTRG00000009266
ENSPTRG00000012771
ENSPTRG00000011333
ENSPTRG00000005770
ENSPTRG00000009676
ENSPTRG00000015299
ENSPTRG00000015353
ENSPTRG00000030303
ENSPTRG00000031149
ENSPTRG00000008538
ENSPTRG00000017621
ENSPTRG00000016935
ENSPTRG00000013991
ENSPTRG00000014468
ENSPTRG00000021168
ENSPTRG00000023824
ENSPTRG00000020701
ENSPTRG00000003466
ENSPTRG00000004213
ENSPTRG00000010664
ENSPTRG00000004134
ENSPTRG00000028162
ENSPTRG00000034112
ENSPTRG00000016436
ENSPTRG00000022400
ENSPTRG00000018697
ENSPTRG00000017698
ENSPTRG00000010336
ENSPTRG00000019773
ENSPTRG00000005091
ENSPTRG00000011298
ENSPTRG00000020217
ENSPTRG00000019159
ENSPTRG00000033865
ENSPTRG00000000242
ENSPTRG00000015210
ENSPTRG00000013410
ENSPTRG00000007400
ENSPTRG00000011916
ENSPTRG00000011639
ENSPTRG00000021701
ENSPTRG00000018828
ENSPTRG00000030908
ENSPTRG00000016360
ENSPTRG00000005475
ENSPTRG00000001711
ENSPTRG00000003177
ENSPTRG00000008692
ENSPTRG00000001793
ENSPTRG00000021242
ENSPTRG00000024258
ENSPTRG00000005503
ENSPTRG00000013964
ENSPTRG00000003067
ENSPTRG00000005037
ENSPTRG00000007590
ENSPTRG00000001241
ENSPTRG00000000881
ENSPTRG00000013795
ENSPTRG00000003106
ENSPTRG00000001252
ENSPTRG00000022450
ENSPTRG00000003681
ENSPTRG00000003292
ENSPTRG00000002235
ENSPTRG00000034496
ENSPTRG00000010180
ENSPTRG00000033769
ENSPTRG00000003494
ENSPTRG00000035024
ENSPTRG00000012429
ENSPTRG00000011865
ENSPTRG00000002023
ENSPTRG00000014457
ENSPTRG00000004458
ENSPTRG00000001480
ENSPTRG00000002524
ENSPTRG00000020825
ENSPTRG00000002817
ENSPTRG00000010359
ENSPTRG00000017939
ENSPTRG00000004579
ENSPTRG00000012555
ENSPTRG00000010272
ENSPTRG00000028141
ENSPTRG00000007625
ENSPTRG00000004393
ENSPTRG00000033699
ENSPTRG00000000159
ENSPTRG00000016421
ENSPTRG00000020615
ENSPTRG00000005648
ENSPTRG00000004246
ENSPTRG00000009210
ENSPTRG00000022583
ENSPTRG00000020566
ENSPTRG00000000675
ENSPTRG00000019040
ENSPTRG00000033852
ENSPTRG00000022390
ENSPTRG00000010715
ENSPTRG00000014287
ENSPTRG00000013185
ENSPTRG00000014216
ENSPTRG00000014118
ENSPTRG00000007836
ENSPTRG00000004885
ENSPTRG00000002835
ENSPTRG00000013720
ENSPTRG00000017589
ENSPTRG00000002261
ENSPTRG00000000551
ENSPTRG00000010451
ENSPTRG00000000815
ENSPTRG00000007821
ENSPTRG00000010852
ENSPTRG00000003652
ENSPTRG00000006021
ENSPTRG00000006444
ENSPTRG00000010886
ENSPTRG00000018199
ENSPTRG00000020669
ENSPTRG00000011002
ENSPTRG00000010531
ENSPTRG00000008813
ENSPTRG00000016677
ENSPTRG00000013567
ENSPTRG00000010933
ENSPTRG00000017423
ENSPTRG00000009396
ENSPTRG00000000477
ENSPTRG00000006026
ENSPTRG00000005309
ENSPTRG00000002042
ENSPTRG00000010416
ENSPTRG00000008926
ENSPTRG00000018441
ENSPTRG00000000470
ENSPTRG00000014350
ENSPTRG00000018690
ENSPTRG00000013438
ENSPTRG00000002691
ENSPTRG00000009444
ENSPTRG00000012732
ENSPTRG00000007730
ENSPTRG00000015102
ENSPTRG00000007561
ENSPTRG00000023082
ENSPTRG00000018656
ENSPTRG00000020549
ENSPTRG00000009639
ENSPTRG00000006588
ENSPTRG00000018652
ENSPTRG00000003118
ENSPTRG00000022262
ENSPTRG00000020762
ENSPTRG00000029029
ENSPTRG00000010559
ENSPTRG00000005201
ENSPTRG00000000326
ENSPTRG00000020621
ENSPTRG00000016325
ENSPTRG00000017837
ENSPTRG00000007442
ENSPTRG00000011643
ENSPTRG00000019778
ENSPTRG00000003031
ENSPTRG00000022269
ENSPTRG00000000476
ENSPTRG00000029076
ENSPTRG00000017936
ENSPTRG00000028139
ENSPTRG00000003874
ENSPTRG00000001663
ENSPTRG00000016081
ENSPTRG00000006210
ENSPTRG00000022389
ENSPTRG00000013547
ENSPTRG00000016652
ENSPTRG00000013099
ENSPTRG00000012108
ENSPTRG00000031247
ENSPTRG00000004424
ENSPTRG00000021108
ENSPTRG00000010696
ENSPTRG00000029391
ENSPTRG00000000262
ENSPTRG00000005354
ENSPTRG00000008258
ENSPTRG00000005812
ENSPTRG00000019651
ENSPTRG00000007527
ENSPTRG00000000392
ENSPTRG00000032571
ENSPTRG00000015893
ENSPTRG00000008386
ENSPTRG00000006548
ENSPTRG00000011523
ENSPTRG00000022225
ENSPTRG00000012699
ENSPTRG00000003778
ENSPTRG00000006344
ENSPTRG00000017419
ENSPTRG00000001449
ENSPTRG00000020683
ENSPTRG00000002380
ENSPTRG00000028973
ENSPTRG00000017729
ENSPTRG00000005428
ENSPTRG00000018080
ENSPTRG00000000668
ENSPTRG00000009815
ENSPTRG00000022808
ENSPTRG00000004999
ENSPTRG00000011873
ENSPTRG00000013128
ENSPTRG00000001734
ENSPTRG00000007276
ENSPTRG00000002875
ENSPTRG00000016914
ENSPTRG00000015683
ENSPTRG00000008717
ENSPTRG00000000984
ENSPTRG00000018882
ENSPTRG00000007696
ENSPTRG00000034458
ENSPTRG00000009769
ENSPTRG00000000766
ENSPTRG00000005033
ENSPTRG00000008445
ENSPTRG00000021453
ENSPTRG00000006141
ENSPTRG00000021282
ENSPTRG00000019590
ENSPTRG00000016615
ENSPTRG00000004288
ENSPTRG00000007462
ENSPTRG00000017577
ENSPTRG00000007212
ENSPTRG00000015270
ENSPTRG00000003485
ENSPTRG00000021474
ENSPTRG00000019134
ENSPTRG00000001997
ENSPTRG00000011651
ENSPTRG00000006496
ENSPTRG00000011152
ENSPTRG00000022230
ENSPTRG00000028129
ENSPTRG00000013025
ENSPTRG00000009783
ENSPTRG00000012623
ENSPTRG00000008587
ENSPTRG00000000513
ENSPTRG00000018861
ENSPTRG00000007553
ENSPTRG00000006208
ENSPTRG00000009688
ENSPTRG00000005300
ENSPTRG00000028158
ENSPTRG00000001618
ENSPTRG00000018911
ENSPTRG00000008628
ENSPTRG00000011558
ENSPTRG00000007735
ENSPTRG00000013448
ENSPTRG00000016768
ENSPTRG00000007991
ENSPTRG00000019852
ENSPTRG00000010670
ENSPTRG00000007654
ENSPTRG00000034020
ENSPTRG00000005950
ENSPTRG00000009365
ENSPTRG00000016215
ENSPTRG00000021199
ENSPTRG00000020481
ENSPTRG00000008618
ENSPTRG00000018207
ENSPTRG00000010157
ENSPTRG00000013191
ENSPTRG00000007888
ENSPTRG00000008277
ENSPTRG00000003920
ENSPTRG00000009794
ENSPTRG00000005489
ENSPTRG00000019121
ENSPTRG00000004050
ENSPTRG00000001886
ENSPTRG00000012980
ENSPTRG00000000515
ENSPTRG00000013866
ENSPTRG00000036255
ENSPTRG00000012981
ENSPTRG00000021469
ENSPTRG00000021030
ENSPTRG00000021805
ENSPTRG00000005657
ENSPTRG00000005661
ENSPTRG00000002362
ENSPTRG00000021307
ENSPTRG00000021323
ENSPTRG00000007384
ENSPTRG00000022895
ENSPTRG00000016908
ENSPTRG00000022431
ENSPTRG00000034510
ENSPTRG00000009415
ENSPTRG00000003700
ENSPTRG00000021060
ENSPTRG00000012925
ENSPTRG00000014072
ENSPTRG00000008655
ENSPTRG00000021592
ENSPTRG00000011232
ENSPTRG00000018761
ENSPTRG00000007801
ENSPTRG00000000757
ENSPTRG00000009720
ENSPTRG00000028326
ENSPTRG00000015167
ENSPTRG00000034469
ENSPTRG00000014911
ENSPTRG00000001408
ENSPTRG00000003984
ENSPTRG00000018402
ENSPTRG00000017067
ENSPTRG00000010299
ENSPTRG00000020520
ENSPTRG00000019128
ENSPTRG00000001256
ENSPTRG00000000063
ENSPTRG00000006390
ENSPTRG00000006221
ENSPTRG00000024219
ENSPTRG00000014513
ENSPTRG00000019841
ENSPTRG00000003558
ENSPTRG00000010688
ENSPTRG00000005080
ENSPTRG00000010310
ENSPTRG00000013473
ENSPTRG00000012511
ENSPTRG00000023480
ENSPTRG00000020660
ENSPTRG00000014922
ENSPTRG00000016604
ENSPTRG00000003786
ENSPTRG00000000029
ENSPTRG00000006911
ENSPTRG00000010203
ENSPTRG00000000487
ENSPTRG00000004141
ENSPTRG00000015348
ENSPTRG00000019575
ENSPTRG00000003826
ENSPTRG00000005390
ENSPTRG00000004631
ENSPTRG00000015586
ENSPTRG00000014647
ENSPTRG00000007096
ENSPTRG00000008730
ENSPTRG00000021411
ENSPTRG00000010648
ENSPTRG00000009451
ENSPTRG00000008304
ENSPTRG00000010891
ENSPTRG00000000434
ENSPTRG00000011309
ENSPTRG00000005810
ENSPTRG00000021352
ENSPTRG00000009120
ENSPTRG00000012278
ENSPTRG00000001089
ENSPTRG00000019243
ENSPTRG00000006190
ENSPTRG00000007335
ENSPTRG00000012410
ENSPTRG00000008340
ENSPTRG00000005512
ENSPTRG00000013959
ENSPTRG00000019066
ENSPTRG00000020535
ENSPTRG00000001418
ENSPTRG00000013418
ENSPTRG00000009762
ENSPTRG00000007496
ENSPTRG00000017668
ENSPTRG00000029670
ENSPTRG00000014676
ENSPTRG00000009889
ENSPTRG00000002298
ENSPTRG00000001577
ENSPTRG00000012717
ENSPTRG00000018458
ENSPTRG00000015367
ENSPTRG00000014733
ENSPTRG00000014268
ENSPTRG00000012127
ENSPTRG00000005541
ENSPTRG00000021490
ENSPTRG00000014510
ENSPTRG00000009710
ENSPTRG00000011685
ENSPTRG00000017691
ENSPTRG00000018177
ENSPTRG00000000614
ENSPTRG00000011966
ENSPTRG00000017146
ENSPTRG00000013681
ENSPTRG00000000269
ENSPTRG00000019451
ENSPTRG00000022865
ENSPTRG00000010948
ENSPTRG00000018630
ENSPTRG00000004679
ENSPTRG00000001366
ENSPTRG00000018217
ENSPTRG00000005023
ENSPTRG00000018104
ENSPTRG00000002049
ENSPTRG00000001942
ENSPTRG00000001203
ENSPTRG00000010223
ENSPTRG00000020279
ENSPTRG00000014152
ENSPTRG00000020832
ENSPTRG00000003508
ENSPTRG00000015939
ENSPTRG00000028245
ENSPTRG00000006156
ENSPTRG00000009180
ENSPTRG00000006488
ENSPTRG00000000109
ENSPTRG00000013908
ENSPTRG00000012163
ENSPTRG00000014176
ENSPTRG00000013102
ENSPTRG00000002825
ENSPTRG00000003792
ENSPTRG00000010338
ENSPTRG00000019527
ENSPTRG00000004350
ENSPTRG00000005535
ENSPTRG00000010294
ENSPTRG00000014407
ENSPTRG00000014884
ENSPTRG00000006924
ENSPTRG00000005333
ENSPTRG00000005356
ENSPTRG00000019947
ENSPTRG00000028323
ENSPTRG00000001565
ENSPTRG00000012105
ENSPTRG00000015890
ENSPTRG00000008096
ENSPTRG00000012583
ENSPTRG00000004104
ENSPTRG00000014862
ENSPTRG00000020915
ENSPTRG00000034115
ENSPTRG00000029161
ENSPTRG00000013907
ENSPTRG00000030844
ENSPTRG00000018173
ENSPTRG00000003489
ENSPTRG00000008526
ENSPTRG00000005596
ENSPTRG00000011716
ENSPTRG00000017986
ENSPTRG00000021702
ENSPTRG00000008630
ENSPTRG00000011896
ENSPTRG00000006036
ENSPTRG00000034047
ENSPTRG00000002949
ENSPTRG00000007366
ENSPTRG00000004868
ENSPTRG00000033938
ENSPTRG00000015598
ENSPTRG00000023641
ENSPTRG00000003743
ENSPTRG00000019206
ENSPTRG00000032507
ENSPTRG00000011921
ENSPTRG00000010481
ENSPTRG00000018857
ENSPTRG00000017688
ENSPTRG00000000587
ENSPTRG00000014672
ENSPTRG00000012791
ENSPTRG00000015558
ENSPTRG00000015076
ENSPTRG00000010432
ENSPTRG00000003546
ENSPTRG00000008174
ENSPTRG00000019546
ENSPTRG00000000560
ENSPTRG00000018456
ENSPTRG00000015011
ENSPTRG00000000696
ENSPTRG00000002894
ENSPTRG00000021940
ENSPTRG00000001286
ENSPTRG00000005902
ENSPTRG00000023687
ENSPTRG00000015240
ENSPTRG00000031188
ENSPTRG00000015963
ENSPTRG00000007194
ENSPTRG00000033099
ENSPTRG00000007653
ENSPTRG00000017626
ENSPTRG00000003340
ENSPTRG00000003384
ENSPTRG00000010083
ENSPTRG00000000641
ENSPTRG00000020169
ENSPTRG00000004480
ENSPTRG00000015905
ENSPTRG00000006584
ENSPTRG00000021304
ENSPTRG00000032439
ENSPTRG00000005405
ENSPTRG00000006315
ENSPTRG00000018444
ENSPTRG00000012620
ENSPTRG00000015560
ENSPTRG00000019068
ENSPTRG00000009048
ENSPTRG00000011311
ENSPTRG00000003886
ENSPTRG00000006035
ENSPTRG00000022422
ENSPTRG00000003780
ENSPTRG00000009736
ENSPTRG00000002225
ENSPTRG00000006741
ENSPTRG00000014183
ENSPTRG00000016944
ENSPTRG00000029035
ENSPTRG00000020214
ENSPTRG00000018688
ENSPTRG00000015101
ENSPTRG00000023558
ENSPTRG00000033828
ENSPTRG00000010808
ENSPTRG00000003787
ENSPTRG00000000023
ENSPTRG00000010854
ENSPTRG00000008893
ENSPTRG00000005603
ENSPTRG00000006094
ENSPTRG00000021237
ENSPTRG00000019604
ENSPTRG00000014910
ENSPTRG00000020649
ENSPTRG00000021324
ENSPTRG00000006197
ENSPTRG00000014483
ENSPTRG00000004595
ENSPTRG00000016508
ENSPTRG00000011666
ENSPTRG00000002010
ENSPTRG00000015359
ENSPTRG00000021229
ENSPTRG00000009349
ENSPTRG00000008408
ENSPTRG00000002116
ENSPTRG00000015233
ENSPTRG00000002963
ENSPTRG00000015544
ENSPTRG00000012234
ENSPTRG00000010546
ENSPTRG00000001991
ENSPTRG00000005424
ENSPTRG00000006192
ENSPTRG00000008468
ENSPTRG00000017489
ENSPTRG00000018435
ENSPTRG00000009426
ENSPTRG00000018464
ENSPTRG00000005110
ENSPTRG00000022050
ENSPTRG00000009904
ENSPTRG00000011254
ENSPTRG00000015967
ENSPTRG00000013164
ENSPTRG00000017168
ENSPTRG00000005659
ENSPTRG00000013820
ENSPTRG00000029526
ENSPTRG00000017408
ENSPTRG00000013408
ENSPTRG00000034082
ENSPTRG00000003915
ENSPTRG00000021597
ENSPTRG00000009788
ENSPTRG00000002060
ENSPTRG00000015997
ENSPTRG00000019997
ENSPTRG00000015787
ENSPTRG00000011767
ENSPTRG00000018547
ENSPTRG00000014122
ENSPTRG00000018738
ENSPTRG00000015786
ENSPTRG00000012078
ENSPTRG00000001158
ENSPTRG00000006207
ENSPTRG00000005696
ENSPTRG00000021873
ENSPTRG00000029559
ENSPTRG00000020054
ENSPTRG00000007228
ENSPTRG00000018950
ENSPTRG00000003006
ENSPTRG00000014776
ENSPTRG00000017666
ENSPTRG00000002265
ENSPTRG00000009652
ENSPTRG00000013021
ENSPTRG00000012891
ENSPTRG00000007663
ENSPTRG00000017251
ENSPTRG00000001437
ENSPTRG00000015131
[truncated: 1,535 more rows]

## Sheet: Gorilla
Genes
ENSGGOG00000003602
ENSGGOG00000014082
ENSGGOG00000024951
ENSGGOG00000014829
ENSGGOG00000006006
ENSGGOG00000024426
ENSGGOG00000001513
ENSGGOG00000008298
ENSGGOG00000027947
ENSGGOG00000000408
ENSGGOG00000025690
ENSGGOG00000001330
ENSGGOG00000008883
ENSGGOG00000014917
ENSGGOG00000014482
ENSGGOG00000012335
ENSGGOG00000004841
ENSGGOG00000016196
ENSGGOG00000010407
ENSGGOG00000012252
ENSGGOG00000008450
ENSGGOG00000011796
ENSGGOG00000006391
ENSGGOG00000007291
ENSGGOG00000027149
ENSGGOG00000009030
ENSGGOG00000000990
ENSGGOG00000004636
ENSGGOG00000011754
ENSGGOG00000006961
ENSGGOG00000003063
ENSGGOG00000016189
ENSGGOG00000005161
ENSGGOG00000010857
ENSGGOG00000027407
ENSGGOG00000028338
ENSGGOG00000008483
ENSGGOG00000027444
ENSGGOG00000013200
ENSGGOG00000015353
ENSGGOG00000014926
ENSGGOG00000016169
ENSGGOG00000022357
ENSGGOG00000017114
ENSGGOG00000022851
ENSGGOG00000014492
ENSGGOG00000026702
ENSGGOG00000027372
ENSGGOG00000001760
ENSGGOG00000011609
ENSGGOG00000014722
ENSGGOG00000022764
ENSGGOG00000001311
ENSGGOG00000006371
ENSGGOG00000005131
ENSGGOG00000023690
ENSGGOG00000010137
ENSGGOG00000000390
ENSGGOG00000001104
ENSGGOG00000004799
ENSGGOG00000022915
ENSGGOG00000000775
ENSGGOG00000016137
ENSGGOG00000007951
ENSGGOG00000012721
ENSGGOG00000025027
ENSGGOG00000013008
ENSGGOG00000016103
ENSGGOG00000026241
ENSGGOG00000025428
ENSGGOG00000005473
ENSGGOG00000002345
ENSGGOG00000005247
ENSGGOG00000026438
ENSGGOG00000027886
ENSGGOG00000014558
ENSGGOG00000010838
ENSGGOG00000023997
ENSGGOG00000013297
ENSGGOG00000028164
ENSGGOG00000008474
ENSGGOG00000010047
ENSGGOG00000030977
ENSGGOG00000009874
ENSGGOG00000012170
ENSGGOG00000008769
ENSGGOG00000007591
ENSGGOG00000023408
ENSGGOG00000005951
ENSGGOG00000013578
ENSGGOG00000008055
ENSGGOG00000011145
ENSGGOG00000002840
ENSGGOG00000026900
ENSGGOG00000004576
ENSGGOG00000011265
ENSGGOG00000012012
ENSGGOG00000010788
ENSGGOG00000009902
ENSGGOG00000026528
ENSGGOG00000012808
ENSGGOG00000006113
ENSGGOG00000022097
ENSGGOG00000024572
ENSGGOG00000006051
ENSGGOG00000026039
ENSGGOG00000013364
ENSGGOG00000012924
ENSGGOG00000015620
ENSGGOG00000014347
ENSGGOG00000025281
ENSGGOG00000001208
ENSGGOG00000016952
ENSGGOG00000000093
ENSGGOG00000003500
ENSGGOG00000004519
ENSGGOG00000022802
ENSGGOG00000012811
ENSGGOG00000004125
ENSGGOG00000015357
ENSGGOG00000012944
ENSGGOG00000013946
ENSGGOG00000016535
ENSGGOG00000025213
ENSGGOG00000001044
ENSGGOG00000026697
ENSGGOG00000021957
ENSGGOG00000009016
ENSGGOG00000006951
ENSGGOG00000000304
ENSGGOG00000023090
ENSGGOG00000012732
ENSGGOG00000008750
ENSGGOG00000001365
ENSGGOG00000000726
ENSGGOG00000011969
ENSGGOG00000015290
ENSGGOG00000025938
ENSGGOG00000006897
ENSGGOG00000004111
ENSGGOG00000026584
ENSGGOG00000007193
ENSGGOG00000025165
ENSGGOG00000022134
ENSGGOG00000025155
ENSGGOG00000023004
ENSGGOG00000023073
ENSGGOG00000014957
ENSGGOG00000005568
ENSGGOG00000001419
ENSGGOG00000023566
ENSGGOG00000011835
ENSGGOG00000008367
ENSGGOG00000015383
ENSGGOG00000010421
ENSGGOG00000022655
ENSGGOG00000002350
ENSGGOG00000022749
ENSGGOG00000010325
ENSGGOG00000015762
ENSGGOG00000024459
ENSGGOG00000027585
ENSGGOG00000013332
ENSGGOG00000012304
ENSGGOG00000009167
ENSGGOG00000001935
ENSGGOG00000028137
ENSGGOG00000010646
ENSGGOG00000001649
ENSGGOG00000023860
ENSGGOG00000008328
ENSGGOG00000015820
ENSGGOG00000010211
ENSGGOG00000013856
ENSGGOG00000009597
ENSGGOG00000024963
ENSGGOG00000005502
ENSGGOG00000014628
ENSGGOG00000002309
ENSGGOG00000014789
ENSGGOG00000003710
ENSGGOG00000000243
ENSGGOG00000026883
ENSGGOG00000008973
ENSGGOG00000007933
ENSGGOG00000015301
ENSGGOG00000004101
ENSGGOG00000007768
ENSGGOG00000024471
ENSGGOG00000011920
ENSGGOG00000002865
ENSGGOG00000023065
ENSGGOG00000007905
ENSGGOG00000004760
ENSGGOG00000001672
ENSGGOG00000000498
ENSGGOG00000022770
ENSGGOG00000026288
ENSGGOG00000022730
ENSGGOG00000012686
ENSGGOG00000010792
ENSGGOG00000015317
ENSGGOG00000013237
ENSGGOG00000007422
ENSGGOG00000026451
ENSGGOG00000002745
ENSGGOG00000026371
ENSGGOG00000016688
ENSGGOG00000011120
ENSGGOG00000023667
ENSGGOG00000015282
ENSGGOG00000025280
ENSGGOG00000002369
ENSGGOG00000028016
ENSGGOG00000014172
ENSGGOG00000004713
ENSGGOG00000003473
ENSGGOG00000016118
ENSGGOG00000003010
ENSGGOG00000012376
ENSGGOG00000004451
ENSGGOG00000022783
ENSGGOG00000027713
ENSGGOG00000003324
ENSGGOG00000007356
ENSGGOG00000001334
ENSGGOG00000013567
ENSGGOG00000025320
ENSGGOG00000022441
ENSGGOG00000008149
ENSGGOG00000010277
ENSGGOG00000002181
ENSGGOG00000026721
ENSGGOG00000001243
ENSGGOG00000004092
ENSGGOG00000015231
ENSGGOG00000009715
ENSGGOG00000011786
ENSGGOG00000011300
ENSGGOG00000028407
ENSGGOG00000015391
ENSGGOG00000009783
ENSGGOG00000015986
ENSGGOG00000022507
ENSGGOG00000009158
ENSGGOG00000000698
ENSGGOG00000012755
ENSGGOG00000016061
ENSGGOG00000007861
ENSGGOG00000003927
ENSGGOG00000022681
ENSGGOG00000031752
ENSGGOG00000024925
ENSGGOG00000007573
ENSGGOG00000006145
ENSGGOG00000014474
ENSGGOG00000028270
ENSGGOG00000012268
ENSGGOG00000006450
ENSGGOG00000025615
ENSGGOG00000010894
ENSGGOG00000016772
ENSGGOG00000010065
ENSGGOG00000014751
ENSGGOG00000003959
ENSGGOG00000023870
ENSGGOG00000023718
ENSGGOG00000016291
ENSGGOG00000026898
ENSGGOG00000023906
ENSGGOG00000003979
ENSGGOG00000001773
ENSGGOG00000010008
ENSGGOG00000009792
ENSGGOG00000011015
ENSGGOG00000013544
ENSGGOG00000013802
ENSGGOG00000009120
ENSGGOG00000005088
ENSGGOG00000016351
ENSGGOG00000005557
ENSGGOG00000027344
ENSGGOG00000007848
ENSGGOG00000003357
ENSGGOG00000028571
ENSGGOG00000001793
ENSGGOG00000028185
ENSGGOG00000014780
ENSGGOG00000014543
ENSGGOG00000015770
ENSGGOG00000011008
ENSGGOG00000027742
ENSGGOG00000007328
ENSGGOG00000012129
ENSGGOG00000002665
ENSGGOG00000022061
ENSGGOG00000000736
ENSGGOG00000011422
ENSGGOG00000000081
ENSGGOG00000013960
ENSGGOG00000003384
ENSGGOG00000006818
ENSGGOG00000027215
ENSGGOG00000009432
ENSGGOG00000012848
ENSGGOG00000009499
ENSGGOG00000012411
ENSGGOG00000014895
ENSGGOG00000006530
ENSGGOG00000028130
ENSGGOG00000001919
ENSGGOG00000015883
ENSGGOG00000005989
ENSGGOG00000011761
ENSGGOG00000014661
ENSGGOG00000012380
ENSGGOG00000005799
ENSGGOG00000000191
ENSGGOG00000009970
ENSGGOG00000014889
ENSGGOG00000027590
ENSGGOG00000023652
ENSGGOG00000011618
ENSGGOG00000013893
ENSGGOG00000026769
ENSGGOG00000003253
ENSGGOG00000032814
ENSGGOG00000011044
ENSGGOG00000015629
ENSGGOG00000000628
ENSGGOG00000006070
ENSGGOG00000024667
ENSGGOG00000004689
ENSGGOG00000026567
ENSGGOG00000005364
ENSGGOG00000011962
ENSGGOG00000011597
ENSGGOG00000005155
ENSGGOG00000009074
ENSGGOG00000016456
ENSGGOG00000008495
ENSGGOG00000012561
ENSGGOG00000010726
ENSGGOG00000028439
ENSGGOG00000026861
ENSGGOG00000005648
ENSGGOG00000027678
ENSGGOG00000010496
ENSGGOG00000012174
ENSGGOG00000023375
ENSGGOG00000033992
ENSGGOG00000004929
ENSGGOG00000028510
ENSGGOG00000014563
ENSGGOG00000004079
ENSGGOG00000003511
ENSGGOG00000007403
ENSGGOG00000010983
ENSGGOG00000024133
ENSGGOG00000009388
ENSGGOG00000004130
ENSGGOG00000025540
ENSGGOG00000011564
ENSGGOG00000027036
ENSGGOG00000004932
ENSGGOG00000004086
ENSGGOG00000000904
ENSGGOG00000011055
ENSGGOG00000024888
ENSGGOG00000005620
ENSGGOG00000024766
ENSGGOG00000011228
ENSGGOG00000015958
ENSGGOG00000005817
ENSGGOG00000001752
ENSGGOG00000003372
ENSGGOG00000004404
ENSGGOG00000010260
ENSGGOG00000010029
ENSGGOG00000008624
ENSGGOG00000005966
ENSGGOG00000005713
ENSGGOG00000001416
ENSGGOG00000002624
ENSGGOG00000008835
ENSGGOG00000002567
ENSGGOG00000012100
ENSGGOG00000016041
ENSGGOG00000016985
ENSGGOG00000006609
ENSGGOG00000000983
ENSGGOG00000009771
ENSGGOG00000001571
ENSGGOG00000011652
ENSGGOG00000007010
ENSGGOG00000014734
ENSGGOG00000007244
ENSGGOG00000025482
ENSGGOG00000009612
ENSGGOG00000008681
ENSGGOG00000004596
ENSGGOG00000014361
ENSGGOG00000025389
ENSGGOG00000002628
ENSGGOG00000023033
ENSGGOG00000003767
ENSGGOG00000025161
ENSGGOG00000024158
ENSGGOG00000028325
ENSGGOG00000016997
ENSGGOG00000003472
ENSGGOG00000026899
ENSGGOG00000004223
ENSGGOG00000012472
ENSGGOG00000014393
ENSGGOG00000015546
ENSGGOG00000001956
ENSGGOG00000001923
ENSGGOG00000027532
ENSGGOG00000015891
ENSGGOG00000023292
ENSGGOG00000015554
ENSGGOG00000016820
ENSGGOG00000013501
ENSGGOG00000011343
ENSGGOG00000001568
ENSGGOG00000001561
ENSGGOG00000005030
ENSGGOG00000004382
ENSGGOG00000010972
ENSGGOG00000022075
ENSGGOG00000000803
ENSGGOG00000005634
ENSGGOG00000010487
ENSGGOG00000014016
ENSGGOG00000015684
ENSGGOG00000005607
ENSGGOG00000023410
ENSGGOG00000022463
ENSGGOG00000012532
ENSGGOG00000028271
ENSGGOG00000023474
ENSGGOG00000014974
ENSGGOG00000003423
ENSGGOG00000011213
ENSGGOG00000021968
ENSGGOG00000004348
ENSGGOG00000003943
ENSGGOG00000012575
ENSGGOG00000025543
ENSGGOG00000011477
ENSGGOG00000007912
ENSGGOG00000002857
ENSGGOG00000015810
ENSGGOG00000009759
ENSGGOG00000005152
ENSGGOG00000015238
ENSGGOG00000001789
ENSGGOG00000012216
ENSGGOG00000002188
ENSGGOG00000010519
ENSGGOG00000001220
ENSGGOG00000004475
ENSGGOG00000015648
ENSGGOG00000023682
ENSGGOG00000004765
ENSGGOG00000028500
ENSGGOG00000016178
ENSGGOG00000005243
ENSGGOG00000009303
ENSGGOG00000015713
ENSGGOG00000025351
ENSGGOG00000003399
ENSGGOG00000027517
ENSGGOG00000002729
ENSGGOG00000015426
ENSGGOG00000015003
ENSGGOG00000017193
ENSGGOG00000010812
ENSGGOG00000003937
ENSGGOG00000005438
ENSGGOG00000028011
ENSGGOG00000006974
ENSGGOG00000015656
ENSGGOG00000026935
ENSGGOG00000003011
ENSGGOG00000011427
ENSGGOG00000009081
ENSGGOG00000011431
ENSGGOG00000011967
ENSGGOG00000010506
ENSGGOG00000000054
ENSGGOG00000007678
ENSGGOG00000010322
ENSGGOG00000011775
ENSGGOG00000003867
ENSGGOG00000016154
ENSGGOG00000009963
ENSGGOG00000013041
ENSGGOG00000006274
ENSGGOG00000004866
ENSGGOG00000011984
ENSGGOG00000023796
ENSGGOG00000009157
ENSGGOG00000007948
ENSGGOG00000008184
ENSGGOG00000010784
ENSGGOG00000014370
ENSGGOG00000023546
ENSGGOG00000002587
ENSGGOG00000033379
ENSGGOG00000014224
ENSGGOG00000002326
ENSGGOG00000026496
ENSGGOG00000006806
ENSGGOG00000033220
ENSGGOG00000022933
ENSGGOG00000006883
ENSGGOG00000010586
ENSGGOG00000023782
ENSGGOG00000005072
ENSGGOG00000022233
ENSGGOG00000015703
ENSGGOG00000003312
ENSGGOG00000027686
ENSGGOG00000016775
ENSGGOG00000025246
ENSGGOG00000015886
ENSGGOG00000015123
ENSGGOG00000004515
ENSGGOG00000008341
ENSGGOG00000011414
ENSGGOG00000010432
ENSGGOG00000022982
ENSGGOG00000025305
ENSGGOG00000008113
ENSGGOG00000021934
ENSGGOG00000001626
ENSGGOG00000026123
ENSGGOG00000010958
ENSGGOG00000007448
ENSGGOG00000002845
ENSGGOG00000016865
ENSGGOG00000007333
ENSGGOG00000025079
ENSGGOG00000004258
ENSGGOG00000001588
ENSGGOG00000011792
ENSGGOG00000014535
ENSGGOG00000022312
ENSGGOG00000016121
ENSGGOG00000011677
ENSGGOG00000006751
ENSGGOG00000010329
ENSGGOG00000000827
ENSGGOG00000012158
ENSGGOG00000000132
ENSGGOG00000027124
ENSGGOG00000025103
ENSGGOG00000010779
ENSGGOG00000005865
ENSGGOG00000027737
ENSGGOG00000014031
ENSGGOG00000005870
ENSGGOG00000002198
ENSGGOG00000012605
ENSGGOG00000014688
ENSGGOG00000024247
ENSGGOG00000027027
ENSGGOG00000000869
ENSGGOG00000006593
ENSGGOG00000022642
ENSGGOG00000015059
ENSGGOG00000004053
ENSGGOG00000003989
ENSGGOG00000013716
ENSGGOG00000032149
ENSGGOG00000022283
ENSGGOG00000000049
ENSGGOG00000022478
ENSGGOG00000016527
ENSGGOG00000008282
ENSGGOG00000026950
ENSGGOG00000012163
ENSGGOG00000002757
ENSGGOG00000007271
ENSGGOG00000013077
ENSGGOG00000003468
ENSGGOG00000029889
ENSGGOG00000003632
ENSGGOG00000026475
ENSGGOG00000025124
ENSGGOG00000012597
ENSGGOG00000009243
ENSGGOG00000009294
ENSGGOG00000013215
ENSGGOG00000009283
ENSGGOG00000008863
ENSGGOG00000015512
ENSGGOG00000011119
ENSGGOG00000025496
ENSGGOG00000001765
ENSGGOG00000005950
ENSGGOG00000027539
ENSGGOG00000026443
ENSGGOG00000003714
ENSGGOG00000009638
ENSGGOG00000003796
ENSGGOG00000008778
ENSGGOG00000024872
ENSGGOG00000023832
ENSGGOG00000008198
ENSGGOG00000014638
ENSGGOG00000024068
ENSGGOG00000024484
ENSGGOG00000009264
ENSGGOG00000034736
ENSGGOG00000024167
ENSGGOG00000027581
ENSGGOG00000002736
ENSGGOG00000014984
ENSGGOG00000011448
ENSGGOG00000025014
ENSGGOG00000008555
ENSGGOG00000011366
ENSGGOG00000023385
ENSGGOG00000010964
ENSGGOG00000009601
ENSGGOG00000032640
ENSGGOG00000000265
ENSGGOG00000010247
ENSGGOG00000011362
ENSGGOG00000007537
ENSGGOG00000016887
ENSGGOG00000002451
ENSGGOG00000015579
ENSGGOG00000006327
ENSGGOG00000002300
ENSGGOG00000007775
ENSGGOG00000013277
ENSGGOG00000015960
ENSGGOG00000015102
ENSGGOG00000007527
ENSGGOG00000005387
ENSGGOG00000015141
ENSGGOG00000011503
ENSGGOG00000013207
ENSGGOG00000024783
ENSGGOG00000013270
ENSGGOG00000001482
ENSGGOG00000016248
ENSGGOG00000027168
ENSGGOG00000016273
ENSGGOG00000015365
ENSGGOG00000014852
ENSGGOG00000022418
ENSGGOG00000001305
ENSGGOG00000006917
ENSGGOG00000007958
ENSGGOG00000007618
ENSGGOG00000014331
ENSGGOG00000015255
ENSGGOG00000010816
ENSGGOG00000001726
ENSGGOG00000008763
ENSGGOG00000022193
ENSGGOG00000023322
ENSGGOG00000008371
ENSGGOG00000004827
ENSGGOG00000001911
ENSGGOG00000002034
ENSGGOG00000003122
ENSGGOG00000001818
ENSGGOG00000002029
ENSGGOG00000006519
ENSGGOG00000007347
ENSGGOG00000027774
ENSGGOG00000026035
ENSGGOG00000007510
ENSGGOG00000011834
ENSGGOG00000016055
ENSGGOG00000010531
ENSGGOG00000009012
ENSGGOG00000024879
ENSGGOG00000013381
ENSGGOG00000014822
ENSGGOG00000026655
ENSGGOG00000008268
ENSGGOG00000003688
ENSGGOG00000027854
ENSGGOG00000003524
ENSGGOG00000011293
ENSGGOG00000003835
ENSGGOG00000014284
ENSGGOG00000026089
ENSGGOG00000027550
ENSGGOG00000007902
ENSGGOG00000011155
ENSGGOG00000005800
ENSGGOG00000016557
ENSGGOG00000003826
ENSGGOG00000002064
ENSGGOG00000008686
ENSGGOG00000011467
ENSGGOG00000003311
ENSGGOG00000024408
ENSGGOG00000002353
ENSGGOG00000008988
ENSGGOG00000013413
ENSGGOG00000011048
ENSGGOG00000013970
ENSGGOG00000008781
ENSGGOG00000004801
ENSGGOG00000029243
ENSGGOG00000028250
ENSGGOG00000011954
ENSGGOG00000012415
ENSGGOG00000006813
ENSGGOG00000009999
ENSGGOG00000001063
ENSGGOG00000024753
ENSGGOG00000006538
ENSGGOG00000005539
ENSGGOG00000001798
ENSGGOG00000027894
ENSGGOG00000012288
ENSGGOG00000000958
ENSGGOG00000000978
ENSGGOG00000001133
ENSGGOG00000012242
ENSGGOG00000014516
ENSGGOG00000002320
ENSGGOG00000001537
ENSGGOG00000002936
ENSGGOG00000026362
ENSGGOG00000005985
ENSGGOG00000009465
ENSGGOG00000014551
ENSGGOG00000002495
ENSGGOG00000015651
ENSGGOG00000009572
ENSGGOG00000000129
ENSGGOG00000028036
ENSGGOG00000012511
ENSGGOG00000014615
ENSGGOG00000008926
ENSGGOG00000006298
ENSGGOG00000011054
ENSGGOG00000025266
ENSGGOG00000003792
ENSGGOG00000014289
ENSGGOG00000014188
ENSGGOG00000016476
ENSGGOG00000000891
ENSGGOG00000006881
ENSGGOG00000003907
ENSGGOG00000000739
ENSGGOG00000003014
ENSGGOG00000015936
ENSGGOG00000013245
ENSGGOG00000006861
ENSGGOG00000010683
ENSGGOG00000011919
ENSGGOG00000011925
ENSGGOG00000005820
ENSGGOG00000026047
ENSGGOG00000006910
ENSGGOG00000027408
ENSGGOG00000025021
ENSGGOG00000023970
ENSGGOG00000014272
ENSGGOG00000002718
ENSGGOG00000006098
ENSGGOG00000028603
ENSGGOG00000024446
ENSGGOG00000010603
ENSGGOG00000023756
ENSGGOG00000012865
ENSGGOG00000010664
ENSGGOG00000002444
ENSGGOG00000027119
ENSGGOG00000016386
ENSGGOG00000032970
ENSGGOG00000011627
ENSGGOG00000012505
ENSGGOG00000008427
ENSGGOG00000023100
ENSGGOG00000004588
ENSGGOG00000004479
ENSGGOG00000002832
ENSGGOG00000028402
ENSGGOG00000016713
ENSGGOG00000027939
ENSGGOG00000010746
ENSGGOG00000001613
ENSGGOG00000024238
ENSGGOG00000007987
ENSGGOG00000008150
ENSGGOG00000022940
ENSGGOG00000003335
ENSGGOG00000023938
ENSGGOG00000027839
ENSGGOG00000010076
ENSGGOG00000006311
ENSGGOG00000003599
ENSGGOG00000023351
ENSGGOG00000004284
ENSGGOG00000002519
ENSGGOG00000014504
ENSGGOG00000007412
ENSGGOG00000013383
ENSGGOG00000023951
ENSGGOG00000027575
ENSGGOG00000024760
ENSGGOG00000026308
ENSGGOG00000025468
ENSGGOG00000002971
ENSGGOG00000023152
ENSGGOG00000007323
ENSGGOG00000023204
ENSGGOG00000005861
ENSGGOG00000023149
ENSGGOG00000016181
ENSGGOG00000010839
ENSGGOG00000005107
ENSGGOG00000015953
ENSGGOG00000023703
ENSGGOG00000005514
ENSGGOG00000016325
ENSGGOG00000025381
ENSGGOG00000028140
ENSGGOG00000006346
ENSGGOG00000023289
ENSGGOG00000007120
ENSGGOG00000010071
ENSGGOG00000009732
ENSGGOG00000008387
ENSGGOG00000004386
ENSGGOG00000016825
ENSGGOG00000002360
ENSGGOG00000012371
ENSGGOG00000004104
ENSGGOG00000013875
ENSGGOG00000000897
ENSGGOG00000008867
ENSGGOG00000001899
ENSGGOG00000007232
ENSGGOG00000002436
ENSGGOG00000014653
ENSGGOG00000026960
ENSGGOG00000025869
ENSGGOG00000009481
ENSGGOG00000004896
ENSGGOG00000023299
ENSGGOG00000006403
ENSGGOG00000006249
ENSGGOG00000004655
ENSGGOG00000030881
ENSGGOG00000027361
ENSGGOG00000004903
ENSGGOG00000008977
ENSGGOG00000006870
ENSGGOG00000032667
ENSGGOG00000016963
ENSGGOG00000028545
ENSGGOG00000025612
ENSGGOG00000002602
ENSGGOG00000000714
ENSGGOG00000005272
ENSGGOG00000016487
ENSGGOG00000016968
ENSGGOG00000010806
ENSGGOG00000002128
ENSGGOG00000022922
ENSGGOG00000002187
ENSGGOG00000000051
ENSGGOG00000013226
ENSGGOG00000016930
ENSGGOG00000004121
ENSGGOG00000006071
ENSGGOG00000007506
ENSGGOG00000015304
ENSGGOG00000013923
ENSGGOG00000006725
ENSGGOG00000015118
ENSGGOG00000024857
ENSGGOG00000014621
ENSGGOG00000001127
ENSGGOG00000023843
ENSGGOG00000001532
ENSGGOG00000025687
ENSGGOG00000010928
ENSGGOG00000008712
ENSGGOG00000007098
ENSGGOG00000014796
ENSGGOG00000000333
ENSGGOG00000009338
ENSGGOG00000027272
ENSGGOG00000011115
ENSGGOG00000027562
ENSGGOG00000007650
ENSGGOG00000011383
ENSGGOG00000006194
ENSGGOG00000009098
ENSGGOG00000009662
ENSGGOG00000016428
ENSGGOG00000015767
ENSGGOG00000006184
ENSGGOG00000012961
ENSGGOG00000023366
ENSGGOG00000006632
ENSGGOG00000007579
ENSGGOG00000026687
ENSGGOG00000000570
ENSGGOG00000006520
ENSGGOG00000005693
ENSGGOG00000024329
ENSGGOG00000027251
ENSGGOG00000004612
ENSGGOG00000011912
ENSGGOG00000011578
ENSGGOG00000023372
ENSGGOG00000009959
ENSGGOG00000026135
ENSGGOG00000025766
ENSGGOG00000030760
ENSGGOG00000011587
ENSGGOG00000014025
ENSGGOG00000005054
ENSGGOG00000012557
ENSGGOG00000012780
ENSGGOG00000027624
ENSGGOG00000026332
ENSGGOG00000008261
ENSGGOG00000008357
ENSGGOG00000002156
ENSGGOG00000011005
ENSGGOG00000016119
ENSGGOG00000001189
ENSGGOG00000001983
ENSGGOG00000000401
ENSGGOG00000015294
ENSGGOG00000000681
ENSGGOG00000000942
ENSGGOG00000023653
ENSGGOG00000028242
ENSGGOG00000008086
ENSGGOG00000014093
ENSGGOG00000025330
ENSGGOG00000011702
ENSGGOG00000004795
ENSGGOG00000027092
ENSGGOG00000005469
ENSGGOG00000024019
ENSGGOG00000001953
ENSGGOG00000014547
ENSGGOG00000009853
ENSGGOG00000026915
ENSGGOG00000013938
ENSGGOG00000011458
ENSGGOG00000022658
ENSGGOG00000010326
ENSGGOG00000013614
ENSGGOG00000010062
ENSGGOG00000029646
ENSGGOG00000006930
ENSGGOG00000024548
ENSGGOG00000000380
ENSGGOG00000002329
ENSGGOG00000012441
ENSGGOG00000014818
ENSGGOG00000011318
ENSGGOG00000010122
ENSGGOG00000012396
ENSGGOG00000024599
ENSGGOG00000002911
ENSGGOG00000023481
ENSGGOG00000016212
ENSGGOG00000013369
ENSGGOG00000015012
ENSGGOG00000001776
ENSGGOG00000010559
ENSGGOG00000002361
ENSGGOG00000023268
ENSGGOG00000006689
ENSGGOG00000003821
ENSGGOG00000033523
ENSGGOG00000010550
ENSGGOG00000003521
ENSGGOG00000023924
ENSGGOG00000001989
ENSGGOG00000009164
ENSGGOG00000022164
ENSGGOG00000011012
ENSGGOG00000012159
ENSGGOG00000028138
ENSGGOG00000003197
ENSGGOG00000004131
ENSGGOG00000025196
ENSGGOG00000026606
ENSGGOG00000008249
ENSGGOG00000026592
ENSGGOG00000001949
ENSGGOG00000010554
ENSGGOG00000023498
ENSGGOG00000013831
ENSGGOG00000007802
ENSGGOG00000025980
ENSGGOG00000014228
ENSGGOG00000009367
ENSGGOG00000016844
ENSGGOG00000011247
ENSGGOG00000007440
ENSGGOG00000012606
ENSGGOG00000002575
ENSGGOG00000014235
ENSGGOG00000011507
ENSGGOG00000028423
ENSGGOG00000004951
ENSGGOG00000006453
ENSGGOG00000013193
ENSGGOG00000014972
ENSGGOG00000014620
ENSGGOG00000007911
ENSGGOG00000004408
ENSGGOG00000001595
ENSGGOG00000011255
ENSGGOG00000009565
ENSGGOG00000024706
ENSGGOG00000005979
ENSGGOG00000005805
ENSGGOG00000007047
ENSGGOG00000011893
ENSGGOG00000005710
ENSGGOG00000012874
ENSGGOG00000005168
ENSGGOG00000000218
ENSGGOG00000023247
ENSGGOG00000014374
ENSGGOG00000002725
ENSGGOG00000005029
ENSGGOG00000023061
ENSGGOG00000003883
ENSGGOG00000003298
ENSGGOG00000006407
ENSGGOG00000006769
ENSGGOG00000009958
ENSGGOG00000012250
ENSGGOG00000007673
ENSGGOG00000003090
ENSGGOG00000002335
ENSGGOG00000003054
ENSGGOG00000025115
ENSGGOG00000023088
ENSGGOG00000014741
ENSGGOG00000000557
ENSGGOG00000003546
ENSGGOG00000001896
ENSGGOG00000027922
ENSGGOG00000007410
ENSGGOG00000024409
ENSGGOG00000004630
ENSGGOG00000027518
ENSGGOG00000014271
ENSGGOG00000012434
ENSGGOG00000006578
ENSGGOG00000022992
ENSGGOG00000011943
ENSGGOG00000025656
ENSGGOG00000006063
ENSGGOG00000014986
ENSGGOG00000001333
ENSGGOG00000008254
ENSGGOG00000005764
ENSGGOG00000003770
ENSGGOG00000031759
ENSGGOG00000001462
ENSGGOG00000007199
ENSGGOG00000012589
ENSGGOG00000006320
ENSGGOG00000026058
ENSGGOG00000015098
ENSGGOG00000011159
ENSGGOG00000011650
ENSGGOG00000027143
ENSGGOG00000030516
ENSGGOG00000008088
ENSGGOG00000006026
ENSGGOG00000014336
ENSGGOG00000012618
ENSGGOG00000014559
ENSGGOG00000000452
ENSGGOG00000016450
ENSGGOG00000026659
ENSGGOG00000030314
ENSGGOG00000017118
ENSGGOG00000003212
ENSGGOG00000017134
ENSGGOG00000023187
ENSGGOG00000004373
ENSGGOG00000024141
ENSGGOG00000012611
ENSGGOG00000026818
ENSGGOG00000007808
ENSGGOG00000010262
ENSGGOG00000031257
ENSGGOG00000026196
ENSGGOG00000026489
ENSGGOG00000025709
ENSGGOG00000024666
ENSGGOG00000007131
ENSGGOG00000009242
ENSGGOG00000008910
ENSGGOG00000009788
ENSGGOG00000010414
ENSGGOG00000027070
ENSGGOG00000012201
ENSGGOG00000031622
ENSGGOG00000006842
ENSGGOG00000032187
ENSGGOG00000008476
ENSGGOG00000028420
ENSGGOG00000028154
ENSGGOG00000011317
ENSGGOG00000004267
ENSGGOG00000015109
ENSGGOG00000022356
ENSGGOG00000026718
ENSGGOG00000006423
ENSGGOG00000028337
ENSGGOG00000023277
ENSGGOG00000011924
ENSGGOG00000028224
ENSGGOG00000014054
ENSGGOG00000011963
ENSGGOG00000003085
ENSGGOG00000006713
ENSGGOG00000009116
ENSGGOG00000005720
ENSGGOG00000015418
ENSGGOG00000015518
ENSGGOG00000024714
ENSGGOG00000024934
ENSGGOG00000002372
ENSGGOG00000002916
ENSGGOG00000003182
ENSGGOG00000013434
ENSGGOG00000015147
ENSGGOG00000003289
ENSGGOG00000023637
ENSGGOG00000009086
ENSGGOG00000014627
ENSGGOG00000026102
ENSGGOG00000003131
ENSGGOG00000000603
ENSGGOG00000004002
ENSGGOG00000005507
ENSGGOG00000014315
ENSGGOG00000006336
ENSGGOG00000009397
ENSGGOG00000026253
ENSGGOG00000002413
ENSGGOG00000024984
ENSGGOG00000006279
ENSGGOG00000024581
ENSGGOG00000009431
ENSGGOG00000024317
ENSGGOG00000013570
ENSGGOG00000011886
ENSGGOG00000025598
ENSGGOG00000005180
ENSGGOG00000024641
ENSGGOG00000016917
ENSGGOG00000028186
ENSGGOG00000011081
ENSGGOG00000005273
ENSGGOG00000023426
ENSGGOG00000013459
ENSGGOG00000010916
ENSGGOG00000016771
ENSGGOG00000015306
ENSGGOG00000000416
ENSGGOG00000000190
ENSGGOG00000003417
ENSGGOG00000025511
ENSGGOG00000013017
ENSGGOG00000002753
ENSGGOG00000006039
ENSGGOG00000009273
ENSGGOG00000005948
ENSGGOG00000011790
ENSGGOG00000004415
ENSGGOG00000008823
ENSGGOG00000002340
ENSGGOG00000007614
ENSGGOG00000001750
ENSGGOG00000013947
ENSGGOG00000024736
ENSGGOG00000031006
ENSGGOG00000002779
ENSGGOG00000021976
ENSGGOG00000001190
ENSGGOG00000026504
ENSGGOG00000022405
ENSGGOG00000016612
ENSGGOG00000000689
ENSGGOG00000003443
ENSGGOG00000006848
ENSGGOG00000000020
ENSGGOG00000002922
ENSGGOG00000015004
ENSGGOG00000013255
ENSGGOG00000016078
ENSGGOG00000004071
ENSGGOG00000008510
ENSGGOG00000025206
ENSGGOG00000005697
ENSGGOG00000027880
ENSGGOG00000023556
ENSGGOG00000005464
ENSGGOG00000007636
ENSGGOG00000000286
ENSGGOG00000012958
ENSGGOG00000012036
ENSGGOG00000010618
ENSGGOG00000016790
ENSGGOG00000031870
ENSGGOG00000007201
ENSGGOG00000027340
ENSGGOG00000000991
ENSGGOG00000011501
ENSGGOG00000024437
ENSGGOG00000003124
ENSGGOG00000028612
ENSGGOG00000016530
ENSGGOG00000008795
ENSGGOG00000027032
ENSGGOG00000003498
ENSGGOG00000023034
ENSGGOG00000022754
ENSGGOG00000008455
ENSGGOG00000003727
ENSGGOG00000011666
ENSGGOG00000009220
ENSGGOG00000026144
ENSGGOG00000027099
ENSGGOG00000016998
ENSGGOG00000026201
ENSGGOG00000006472
ENSGGOG00000024015
ENSGGOG00000002474
ENSGGOG00000003691
ENSGGOG00000022182
ENSGGOG00000006504
ENSGGOG00000007894
ENSGGOG00000013117
ENSGGOG00000005616
ENSGGOG00000023856
ENSGGOG00000025535
ENSGGOG00000000460
ENSGGOG00000002623
ENSGGOG00000003308
ENSGGOG00000005745
ENSGGOG00000016170
ENSGGOG00000009435
ENSGGOG00000002627
ENSGGOG00000003910
ENSGGOG00000005195
ENSGGOG00000025551
ENSGGOG00000022462
ENSGGOG00000025390
ENSGGOG00000022665
ENSGGOG00000014577
ENSGGOG00000013085
ENSGGOG00000013355
ENSGGOG00000012689
ENSGGOG00000009044
ENSGGOG00000026763
ENSGGOG00000014809
ENSGGOG00000001174
ENSGGOG00000026621
ENSGGOG00000015783
ENSGGOG00000015716
ENSGGOG00000002426
ENSGGOG00000010511
ENSGGOG00000011636
ENSGGOG00000001188
ENSGGOG00000014371
ENSGGOG00000013217
ENSGGOG00000007550
ENSGGOG00000001304
ENSGGOG00000004100
ENSGGOG00000000341
ENSGGOG00000009296
ENSGGOG00000026317
ENSGGOG00000001179
ENSGGOG00000010223
ENSGGOG00000011490
ENSGGOG00000026450
ENSGGOG00000026726
ENSGGOG00000009180
ENSGGOG00000024765
ENSGGOG00000012914
ENSGGOG00000008205
ENSGGOG00000010481
ENSGGOG00000010774
ENSGGOG00000003801
ENSGGOG00000007148
ENSGGOG00000009082
ENSGGOG00000010864
ENSGGOG00000010375
ENSGGOG00000014643
ENSGGOG00000032032
ENSGGOG00000009687
ENSGGOG00000024787
ENSGGOG00000004281
ENSGGOG00000004480
ENSGGOG00000010711
ENSGGOG00000012884
ENSGGOG00000027207
ENSGGOG00000024756
ENSGGOG00000025135
ENSGGOG00000010402
ENSGGOG00000008242
ENSGGOG00000010149
ENSGGOG00000022394
ENSGGOG00000004688
ENSGGOG00000027137
ENSGGOG00000001391
ENSGGOG00000009810
ENSGGOG00000012278
ENSGGOG00000023719
ENSGGOG00000002756
ENSGGOG00000002447
ENSGGOG00000008853
ENSGGOG00000005556
ENSGGOG00000027492
ENSGGOG00000011336
ENSGGOG00000011746
ENSGGOG00000028565
ENSGGOG00000001816
ENSGGOG00000015071
ENSGGOG00000005624
ENSGGOG00000000499
ENSGGOG00000001522
ENSGGOG00000006200
ENSGGOG00000008095
ENSGGOG00000001000
ENSGGOG00000023107
ENSGGOG00000028205
ENSGGOG00000010895
ENSGGOG00000013150
ENSGGOG00000027836
ENSGGOG00000005999
ENSGGOG00000001437
ENSGGOG00000014867
ENSGGOG00000012869
ENSGGOG00000010090
ENSGGOG00000025367
ENSGGOG00000008226
ENSGGOG00000016462
ENSGGOG00000008007
ENSGGOG00000016892
ENSGGOG00000014083
ENSGGOG00000006571
ENSGGOG00000012762
ENSGGOG00000013183
ENSGGOG00000015933
ENSGGOG00000001560
ENSGGOG00000001880
ENSGGOG00000006758
ENSGGOG00000032593
ENSGGOG00000028128
ENSGGOG00000016194
ENSGGOG00000014759
ENSGGOG00000001579
ENSGGOG00000013646
ENSGGOG00000009693
ENSGGOG00000001137
ENSGGOG00000007067
ENSGGOG00000015411
ENSGGOG00000012164
ENSGGOG00000013028
ENSGGOG00000012498
ENSGGOG00000008699
ENSGGOG00000010508
ENSGGOG00000013147
ENSGGOG00000012850
ENSGGOG00000009972
ENSGGOG00000005047
ENSGGOG00000011326
ENSGGOG00000001498
ENSGGOG00000013365
ENSGGOG00000004805
ENSGGOG00000014109
ENSGGOG00000026603
ENSGGOG00000004586
ENSGGOG00000004958
ENSGGOG00000003934
ENSGGOG00000010193
ENSGGOG00000002759
ENSGGOG00000009610
ENSGGOG00000009955
ENSGGOG00000016007
ENSGGOG00000005472
ENSGGOG00000014907
ENSGGOG00000014938
ENSGGOG00000005000
ENSGGOG00000028048
ENSGGOG00000008016
ENSGGOG00000007868
ENSGGOG00000000503
ENSGGOG00000003518
ENSGGOG00000016021
ENSGGOG00000010142
ENSGGOG00000015707
ENSGGOG00000011027
ENSGGOG00000016416
ENSGGOG00000001507
ENSGGOG00000016978
ENSGGOG00000030723
ENSGGOG00000011774
ENSGGOG00000009728
ENSGGOG00000006559
ENSGGOG00000024950
ENSGGOG00000024968
ENSGGOG00000025225
ENSGGOG00000014897
ENSGGOG00000005774
ENSGGOG00000007391
ENSGGOG00000013682
ENSGGOG00000013358
ENSGGOG00000001404
ENSGGOG00000008678
ENSGGOG00000016951
ENSGGOG00000016004
ENSGGOG00000008259
ENSGGOG00000014624
ENSGGOG00000024081
ENSGGOG00000005975
ENSGGOG00000006866
ENSGGOG00000023179
ENSGGOG00000002389
ENSGGOG00000022311
ENSGGOG00000013842
ENSGGOG00000007981
ENSGGOG00000005767
ENSGGOG00000003806
ENSGGOG00000025290
ENSGGOG00000001641
ENSGGOG00000001337
ENSGGOG00000001645
ENSGGOG00000015481
ENSGGOG00000028574
ENSGGOG00000024539
ENSGGOG00000003294
ENSGGOG00000001240
ENSGGOG00000009927
ENSGGOG00000006907
ENSGGOG00000002643
ENSGGOG00000026442
ENSGGOG00000016500
ENSGGOG00000022577
ENSGGOG00000026822
ENSGGOG00000000217
ENSGGOG00000005160
ENSGGOG00000007916
ENSGGOG00000015116
ENSGGOG00000027913
ENSGGOG00000034448
ENSGGOG00000025636
ENSGGOG00000030022
ENSGGOG00000028141
ENSGGOG00000013141
ENSGGOG00000010932
ENSGGOG00000000938
ENSGGOG00000007100
ENSGGOG00000009755
ENSGGOG00000015454
ENSGGOG00000001932
ENSGGOG00000012458
ENSGGOG00000026049
ENSGGOG00000012888
ENSGGOG00000005208
ENSGGOG00000011793
ENSGGOG00000012032
ENSGGOG00000025888
ENSGGOG00000004768
ENSGGOG00000006501
ENSGGOG00000006019
ENSGGOG00000013961
ENSGGOG00000024090
ENSGGOG00000012530
ENSGGOG00000011706
ENSGGOG00000011947
ENSGGOG00000013586
ENSGGOG00000004317
ENSGGOG00000010135
ENSGGOG00000004424
ENSGGOG00000007036
ENSGGOG00000016098
ENSGGOG00000000166
ENSGGOG00000009445
ENSGGOG00000015421
ENSGGOG00000012070
ENSGGOG00000010053
ENSGGOG00000007518
ENSGGOG00000023232
ENSGGOG00000007370
ENSGGOG00000023000
ENSGGOG00000007346
ENSGGOG00000014472
ENSGGOG00000025423
ENSGGOG00000017149
ENSGGOG00000016954
ENSGGOG00000022046
ENSGGOG00000000697
ENSGGOG00000006060
ENSGGOG00000011229
ENSGGOG00000008576
ENSGGOG00000022138
ENSGGOG00000024933
ENSGGOG00000004491
ENSGGOG00000002864
ENSGGOG00000010620
ENSGGOG00000016216
ENSGGOG00000001517
ENSGGOG00000013003
ENSGGOG00000003665
ENSGGOG00000007903
ENSGGOG00000005995
ENSGGOG00000007955
ENSGGOG00000004931
ENSGGOG00000006542
ENSGGOG00000003256
ENSGGOG00000001117
ENSGGOG00000006448
ENSGGOG00000031000
ENSGGOG00000013835
ENSGGOG00000009981
ENSGGOG00000023015
ENSGGOG00000007959
ENSGGOG00000014667
ENSGGOG00000026919
ENSGGOG00000011259
ENSGGOG00000025856
ENSGGOG00000010558
ENSGGOG00000017186
ENSGGOG00000013565
ENSGGOG00000014256
ENSGGOG00000001362
ENSGGOG00000013830
ENSGGOG00000012495
ENSGGOG00000024810
ENSGGOG00000025031
ENSGGOG00000023633
ENSGGOG00000014544
ENSGGOG00000003076
ENSGGOG00000002671
ENSGGOG00000016280
ENSGGOG00000013438
ENSGGOG00000012947
ENSGGOG00000002933
ENSGGOG00000015678
ENSGGOG00000022881
ENSGGOG00000014520
ENSGGOG00000016642
ENSGGOG00000027643
ENSGGOG00000011817
ENSGGOG00000023403
ENSGGOG00000013423
ENSGGOG00000008441
ENSGGOG00000023996
ENSGGOG00000015279
ENSGGOG00000008705
ENSGGOG00000028228
ENSGGOG00000000962
ENSGGOG00000014446
ENSGGOG00000023865
ENSGGOG00000008311
ENSGGOG00000001608
ENSGGOG00000028466
ENSGGOG00000032354
ENSGGOG00000013984
ENSGGOG00000009671
ENSGGOG00000014406
ENSGGOG00000006759
ENSGGOG00000009277
ENSGGOG00000014262
ENSGGOG00000009996
ENSGGOG00000015302
ENSGGOG00000002708
ENSGGOG00000013886
ENSGGOG00000023714
ENSGGOG00000017024
ENSGGOG00000012046
ENSGGOG00000015618
ENSGGOG00000025784
ENSGGOG00000023151
ENSGGOG00000029629
ENSGGOG00000014560
ENSGGOG00000008739
ENSGGOG00000014823
ENSGGOG00000021990
ENSGGOG00000000613
ENSGGOG00000010532
ENSGGOG00000000153
ENSGGOG00000008530
ENSGGOG00000002323
ENSGGOG00000007555
ENSGGOG00000028115
ENSGGOG00000027926
ENSGGOG00000013820
ENSGGOG00000001580
ENSGGOG00000000483
ENSGGOG00000007594
ENSGGOG00000013799
ENSGGOG00000016461
ENSGGOG00000023587
ENSGGOG00000025370
ENSGGOG00000025492
ENSGGOG00000026739
ENSGGOG00000006684
ENSGGOG00000016272
ENSGGOG00000002605
ENSGGOG00000001813
ENSGGOG00000005608
ENSGGOG00000008526
ENSGGOG00000001829
ENSGGOG00000015837
ENSGGOG00000005558
ENSGGOG00000011201
ENSGGOG00000023350
ENSGGOG00000008215
ENSGGOG00000005285
ENSGGOG00000004246
ENSGGOG00000005629
ENSGGOG00000015535
ENSGGOG00000005325
ENSGGOG00000009053
ENSGGOG00000034375
ENSGGOG00000004675
ENSGGOG00000002317
ENSGGOG00000011812
ENSGGOG00000027202
ENSGGOG00000022111
ENSGGOG00000005009
ENSGGOG00000015570
ENSGGOG00000026714
ENSGGOG00000028308
ENSGGOG00000014151
ENSGGOG00000025125
ENSGGOG00000004986
ENSGGOG00000003037
ENSGGOG00000017049
ENSGGOG00000006111
ENSGGOG00000004585
ENSGGOG00000016365
ENSGGOG00000002699
ENSGGOG00000014662
ENSGGOG00000015403
ENSGGOG00000010159
ENSGGOG00000010152
ENSGGOG00000015737
ENSGGOG00000026958
ENSGGOG00000024049
ENSGGOG00000023966
ENSGGOG00000010663
ENSGGOG00000026373
ENSGGOG00000012211
ENSGGOG00000003428
ENSGGOG00000008164
ENSGGOG00000027622
ENSGGOG00000016326
ENSGGOG00000011541
ENSGGOG00000023944
ENSGGOG00000009007
ENSGGOG00000012978
ENSGGOG00000009831
ENSGGOG00000010637
ENSGGOG00000008976
ENSGGOG00000015151
ENSGGOG00000034521
ENSGGOG00000015814
ENSGGOG00000015787
ENSGGOG00000023386
ENSGGOG00000023295
ENSGGOG00000006199
ENSGGOG00000005343
ENSGGOG00000009417
ENSGGOG00000009406
ENSGGOG00000006256
ENSGGOG00000006324
ENSGGOG00000012536
ENSGGOG00000028538
ENSGGOG00000012753
ENSGGOG00000026214
ENSGGOG00000004275
ENSGGOG00000017023
ENSGGOG00000014501
ENSGGOG00000023442
ENSGGOG00000016736
ENSGGOG00000015941
ENSGGOG00000016685
ENSGGOG00000010695
ENSGGOG00000008531
ENSGGOG00000001862
ENSGGOG00000026893
ENSGGOG00000008199
ENSGGOG00000026667
ENSGGOG00000001980
ENSGGOG00000013581
ENSGGOG00000012136
ENSGGOG00000010372
ENSGGOG00000009892
ENSGGOG00000015110
ENSGGOG00000025751
ENSGGOG00000012984
ENSGGOG00000010079
ENSGGOG00000025653
ENSGGOG00000012539
ENSGGOG00000024761
ENSGGOG00000014332
ENSGGOG00000016965
ENSGGOG00000010070
ENSGGOG00000012213
ENSGGOG00000012796
ENSGGOG00000005692
ENSGGOG00000014744
ENSGGOG00000023359
ENSGGOG00000011439
ENSGGOG00000027529
ENSGGOG00000014548
ENSGGOG00000016008
ENSGGOG00000026525
ENSGGOG00000003123
ENSGGOG00000022750
ENSGGOG00000013520
ENSGGOG00000016481
ENSGGOG00000007584
ENSGGOG00000025148
ENSGGOG00000032923
ENSGGOG00000009540
ENSGGOG00000024965
ENSGGOG00000027024
ENSGGOG00000005137
ENSGGOG00000003382
ENSGGOG00000007681
ENSGGOG00000008626
ENSGGOG00000012016
ENSGGOG00000023553
ENSGGOG00000025172
ENSGGOG00000003509
ENSGGOG00000023239
ENSGGOG00000016809
ENSGGOG00000032835
ENSGGOG00000012336
ENSGGOG00000016540
ENSGGOG00000013330
ENSGGOG00000009549
ENSGGOG00000017072
ENSGGOG00000014582
ENSGGOG00000016787
ENSGGOG00000008377
ENSGGOG00000015606
ENSGGOG00000024930
ENSGGOG00000000098
ENSGGOG00000002852
ENSGGOG00000011484
ENSGGOG00000002470
ENSGGOG00000005064
ENSGGOG00000000671
ENSGGOG00000006628
ENSGGOG00000011171
ENSGGOG00000004049
ENSGGOG00000002349
ENSGGOG00000011217
ENSGGOG00000009096
ENSGGOG00000010401
ENSGGOG00000024491
ENSGGOG00000005039
ENSGGOG00000004226
ENSGGOG00000027893
ENSGGOG00000010740
ENSGGOG00000005199
ENSGGOG00000009823
ENSGGOG00000005077
ENSGGOG00000012310
ENSGGOG00000006719
ENSGGOG00000006702
ENSGGOG00000006295
ENSGGOG00000010729
ENSGGOG00000011059
ENSGGOG00000004512
ENSGGOG00000013574
ENSGGOG00000004155
ENSGGOG00000011615
ENSGGOG00000006482
ENSGGOG00000022265
ENSGGOG00000027448
ENSGGOG00000025630
ENSGGOG00000026419
ENSGGOG00000006819
ENSGGOG00000011360
ENSGGOG00000009767
ENSGGOG00000027771
ENSGGOG00000027409
ENSGGOG00000010405
ENSGGOG00000003514
ENSGGOG00000008012
ENSGGOG00000004330
ENSGGOG00000002325
ENSGGOG00000007805
ENSGGOG00000003437
ENSGGOG00000014007
ENSGGOG00000023665
ENSGGOG00000026012
ENSGGOG00000011443
ENSGGOG00000008891
ENSGGOG00000012635
ENSGGOG00000014861
ENSGGOG00000002378
ENSGGOG00000009173
ENSGGOG00000009357
ENSGGOG00000010482
ENSGGOG00000016025
ENSGGOG00000009906
ENSGGOG00000012892
ENSGGOG00000026889
ENSGGOG00000011869
ENSGGOG00000022688
ENSGGOG00000002791
ENSGGOG00000015500
ENSGGOG00000027722
ENSGGOG00000026856
ENSGGOG00000008091
ENSGGOG00000014281
ENSGGOG00000022390
ENSGGOG00000010805
ENSGGOG00000008507
ENSGGOG00000025824
ENSGGOG00000016285
ENSGGOG00000011591
ENSGGOG00000012095
ENSGGOG00000022950
ENSGGOG00000024085
ENSGGOG00000004441
ENSGGOG00000028489
ENSGGOG00000003277
ENSGGOG00000004667
ENSGGOG00000014207
ENSGGOG00000015323
ENSGGOG00000011346
ENSGGOG00000002332
ENSGGOG00000009885
ENSGGOG00000006661
ENSGGOG00000014755
ENSGGOG00000011898
ENSGGOG00000016124
ENSGGOG00000011535
ENSGGOG00000025843
ENSGGOG00000016815
ENSGGOG00000015379
ENSGGOG00000024360
ENSGGOG00000013186
ENSGGOG00000006206
ENSGGOG00000010747
ENSGGOG00000014658
ENSGGOG00000026323
ENSGGOG00000000496
ENSGGOG00000013699
ENSGGOG00000003215
ENSGGOG00000000072
ENSGGOG00000025093
ENSGGOG00000016700
ENSGGOG00000006570
ENSGGOG00000010306
ENSGGOG00000001872
ENSGGOG00000010359
ENSGGOG00000023917
ENSGGOG00000022129
ENSGGOG00000004315
ENSGGOG00000012105
ENSGGOG00000004220
ENSGGOG00000011320
ENSGGOG00000029892
ENSGGOG00000028421
ENSGGOG00000003224
ENSGGOG00000005851
ENSGGOG00000009248
ENSGGOG00000010748
ENSGGOG00000012727
ENSGGOG00000023716
ENSGGOG00000012843
ENSGGOG00000000470
ENSGGOG00000000623
ENSGGOG00000001082
ENSGGOG00000003935
ENSGGOG00000006418
ENSGGOG00000010172
ENSGGOG00000025606
ENSGGOG00000027660
ENSGGOG00000023175
ENSGGOG00000023526
ENSGGOG00000001481
ENSGGOG00000004700
ENSGGOG00000016584
ENSGGOG00000001397
ENSGGOG00000024725
ENSGGOG00000013484
ENSGGOG00000001902
ENSGGOG00000025967
ENSGGOG00000006422
ENSGGOG00000001521
ENSGGOG00000007571
ENSGGOG00000016390
ENSGGOG00000000196
ENSGGOG00000032875
ENSGGOG00000024845
ENSGGOG00000026248
ENSGGOG00000008003
ENSGGOG00000028095
ENSGGOG00000001660
ENSGGOG00000012499
ENSGGOG00000001217
ENSGGOG00000006072
ENSGGOG00000027544
ENSGGOG00000022128
ENSGGOG00000011200
ENSGGOG00000011616
ENSGGOG00000023470
ENSGGOG00000022120
ENSGGOG00000015580
ENSGGOG00000008212
ENSGGOG00000005270
ENSGGOG00000009457
ENSGGOG00000008837
ENSGGOG00000027592
ENSGGOG00000001656
ENSGGOG00000010398
ENSGGOG00000025746
ENSGGOG00000013392
ENSGGOG00000007780
ENSGGOG00000022090
ENSGGOG00000002083
ENSGGOG00000003650
ENSGGOG00000027047
ENSGGOG00000002611
ENSGGOG00000004680
ENSGGOG00000004027
ENSGGOG00000000713
ENSGGOG00000006468
ENSGGOG00000016029
ENSGGOG00000013919
ENSGGOG00000016100
ENSGGOG00000014652
ENSGGOG00000015799
ENSGGOG00000026623
ENSGGOG00000014137
ENSGGOG00000014648
ENSGGOG00000014341
ENSGGOG00000023501
ENSGGOG00000027970
ENSGGOG00000011574
ENSGGOG00000017121
ENSGGOG00000002956
ENSGGOG00000006484
ENSGGOG00000004464
ENSGGOG00000010119
ENSGGOG00000023736
ENSGGOG00000009430
ENSGGOG00000025386
ENSGGOG00000024985
ENSGGOG00000003789
ENSGGOG00000025053
ENSGGOG00000022016
ENSGGOG00000003941
ENSGGOG00000024693
ENSGGOG00000000589
ENSGGOG00000022549
ENSGGOG00000002622
ENSGGOG00000028386
ENSGGOG00000027280
ENSGGOG00000011699
ENSGGOG00000003251
ENSGGOG00000001274
ENSGGOG00000008982
ENSGGOG00000004355
ENSGGOG00000003699
ENSGGOG00000001119
ENSGGOG00000012000
ENSGGOG00000010804
ENSGGOG00000023680
ENSGGOG00000012138
ENSGGOG00000022304
ENSGGOG00000004521
ENSGGOG00000009025
ENSGGOG00000002120
ENSGGOG00000006699
[truncated: 1,712 more rows]

## Sheet: Opossum
Genes
ENSMODG00000004817
ENSMODG00000008581
ENSMODG00000015039
ENSMODG00000004243
ENSMODG00000017215
ENSMODG00000025415
ENSMODG00000006663
ENSMODG00000003261
ENSMODG00000024936
ENSMODG00000021551
ENSMODG00000010377
ENSMODG00000002685
ENSMODG00000013967
ENSMODG00000019479
ENSMODG00000017295
ENSMODG00000007436
ENSMODG00000009477
ENSMODG00000019241
ENSMODG00000009335
ENSMODG00000020378
ENSMODG00000000157
ENSMODG00000002760
ENSMODG00000015139
ENSMODG00000020584
ENSMODG00000003074
ENSMODG00000007290
ENSMODG00000019289
ENSMODG00000012306
ENSMODG00000009027
ENSMODG00000020715
ENSMODG00000015933
ENSMODG00000005931
ENSMODG00000001350
ENSMODG00000007926
ENSMODG00000011840
ENSMODG00000005940
ENSMODG00000000167
ENSMODG00000012763
ENSMODG00000006812
ENSMODG00000008352
ENSMODG00000019183
ENSMODG00000015078
ENSMODG00000014855
ENSMODG00000001557
ENSMODG00000018936
ENSMODG00000000969
ENSMODG00000006944
ENSMODG00000003017
ENSMODG00000019001
ENSMODG00000009164
ENSMODG00000007126
ENSMODG00000006034
ENSMODG00000004518
ENSMODG00000016091
ENSMODG00000004717
ENSMODG00000016777
ENSMODG00000012640
ENSMODG00000003439
ENSMODG00000010703
ENSMODG00000023309
ENSMODG00000016864
ENSMODG00000014536
ENSMODG00000023682
ENSMODG00000011757
ENSMODG00000013681
ENSMODG00000025792
ENSMODG00000000603
ENSMODG00000019733
ENSMODG00000014721
ENSMODG00000016356
ENSMODG00000009499
ENSMODG00000010029
ENSMODG00000017760
ENSMODG00000007155
ENSMODG00000001504
ENSMODG00000011261
ENSMODG00000001453
ENSMODG00000023638
ENSMODG00000004320
ENSMODG00000015566
ENSMODG00000002458
ENSMODG00000004201
ENSMODG00000002175
ENSMODG00000021175
ENSMODG00000007641
ENSMODG00000010136
ENSMODG00000007419
ENSMODG00000019490
ENSMODG00000016022
ENSMODG00000016619
ENSMODG00000013491
ENSMODG00000007802
ENSMODG00000021047
ENSMODG00000017748
ENSMODG00000015483
ENSMODG00000016212
ENSMODG00000003374
ENSMODG00000020822
ENSMODG00000004530
ENSMODG00000025735
ENSMODG00000018021
ENSMODG00000018836
ENSMODG00000024225
ENSMODG00000003729
ENSMODG00000006324
ENSMODG00000011354
ENSMODG00000021088
ENSMODG00000014726
ENSMODG00000010189
ENSMODG00000022831
ENSMODG00000005334
ENSMODG00000004115
ENSMODG00000014875
ENSMODG00000008817
ENSMODG00000024648
ENSMODG00000018172
ENSMODG00000017434
ENSMODG00000016188
ENSMODG00000004145
ENSMODG00000009380
ENSMODG00000024097
ENSMODG00000017157
ENSMODG00000014172
ENSMODG00000018871
ENSMODG00000003821
ENSMODG00000010467
ENSMODG00000011561
ENSMODG00000002215
ENSMODG00000017113
ENSMODG00000012929
ENSMODG00000002655
ENSMODG00000011326
ENSMODG00000007858
ENSMODG00000013434
ENSMODG00000007982
ENSMODG00000015735
ENSMODG00000008761
ENSMODG00000004862
ENSMODG00000006136
ENSMODG00000018974
ENSMODG00000013272
ENSMODG00000008475
ENSMODG00000009068
ENSMODG00000007512
ENSMODG00000021308
ENSMODG00000009391
ENSMODG00000007774
ENSMODG00000012667
ENSMODG00000017563
ENSMODG00000024100
ENSMODG00000013570
ENSMODG00000019137
ENSMODG00000013618
ENSMODG00000005252
ENSMODG00000011120
ENSMODG00000012320
ENSMODG00000013584
ENSMODG00000001402
ENSMODG00000012326
ENSMODG00000024403
ENSMODG00000009624
ENSMODG00000007023
ENSMODG00000015548
ENSMODG00000024253
ENSMODG00000003146
ENSMODG00000016039
ENSMODG00000011939
ENSMODG00000018373
ENSMODG00000008052
ENSMODG00000005667
ENSMODG00000019487
ENSMODG00000010198
ENSMODG00000005024
ENSMODG00000017006
ENSMODG00000002688
ENSMODG00000019548
ENSMODG00000017288
ENSMODG00000018077
ENSMODG00000015055
ENSMODG00000013325
ENSMODG00000003931
ENSMODG00000013052
ENSMODG00000015066
ENSMODG00000018482
ENSMODG00000013443
ENSMODG00000006145
ENSMODG00000004396
ENSMODG00000011347
ENSMODG00000023150
ENSMODG00000010070
ENSMODG00000018992
ENSMODG00000011090
ENSMODG00000014716
ENSMODG00000003106
ENSMODG00000024475
ENSMODG00000008947
ENSMODG00000015460
ENSMODG00000017497
ENSMODG00000004823
ENSMODG00000004303
ENSMODG00000009270
ENSMODG00000008371
ENSMODG00000017903
ENSMODG00000009571
ENSMODG00000019845
ENSMODG00000010231
ENSMODG00000017375
ENSMODG00000006399
ENSMODG00000009368
ENSMODG00000014295
ENSMODG00000014290
ENSMODG00000001814
ENSMODG00000005881
ENSMODG00000025357
ENSMODG00000014185
ENSMODG00000016595
ENSMODG00000017915
ENSMODG00000009872
ENSMODG00000001984
ENSMODG00000023594
ENSMODG00000015693
ENSMODG00000020112
ENSMODG00000014382
ENSMODG00000005698
ENSMODG00000000768
ENSMODG00000025782
ENSMODG00000009521
ENSMODG00000015291
ENSMODG00000003735
ENSMODG00000018962
ENSMODG00000007147
ENSMODG00000005596
ENSMODG00000012828
ENSMODG00000010043
ENSMODG00000015308
ENSMODG00000008904
ENSMODG00000002184
ENSMODG00000005285
ENSMODG00000013314
ENSMODG00000017168
ENSMODG00000003027
ENSMODG00000005079
ENSMODG00000020286
ENSMODG00000000748
ENSMODG00000021010
ENSMODG00000008436
ENSMODG00000001484
ENSMODG00000004824
ENSMODG00000020574
ENSMODG00000000809
ENSMODG00000000439
ENSMODG00000013702
ENSMODG00000011080
ENSMODG00000003191
ENSMODG00000011593
ENSMODG00000020427
ENSMODG00000013453
ENSMODG00000004302
ENSMODG00000011714
ENSMODG00000008225
ENSMODG00000005347
ENSMODG00000006457
ENSMODG00000013957
ENSMODG00000011003
ENSMODG00000024960
ENSMODG00000017200
ENSMODG00000019010
ENSMODG00000014308
ENSMODG00000006565
ENSMODG00000021199
ENSMODG00000024926
ENSMODG00000017923
ENSMODG00000020417
ENSMODG00000013238
ENSMODG00000016644
ENSMODG00000021271
ENSMODG00000006554
ENSMODG00000017303
ENSMODG00000010545
ENSMODG00000001892
ENSMODG00000018103
ENSMODG00000018745
ENSMODG00000016063
ENSMODG00000011245
ENSMODG00000019229
ENSMODG00000007480
ENSMODG00000007729
ENSMODG00000018012
ENSMODG00000000718
ENSMODG00000014579
ENSMODG00000018094
ENSMODG00000021013
ENSMODG00000009349
ENSMODG00000023342
ENSMODG00000008079
ENSMODG00000006644
ENSMODG00000023246
ENSMODG00000009585
ENSMODG00000003449
ENSMODG00000017941
ENSMODG00000006711
ENSMODG00000001280
ENSMODG00000009325
ENSMODG00000009485
ENSMODG00000025060
ENSMODG00000015541
ENSMODG00000013502
ENSMODG00000005983
ENSMODG00000021029
ENSMODG00000014963
ENSMODG00000016165
ENSMODG00000015313
ENSMODG00000016281
ENSMODG00000011692
ENSMODG00000014772
ENSMODG00000005119
ENSMODG00000009541
ENSMODG00000013693
ENSMODG00000014811
ENSMODG00000025072
ENSMODG00000016077
ENSMODG00000010358
ENSMODG00000004444
ENSMODG00000003459
ENSMODG00000012592
ENSMODG00000006825
ENSMODG00000014417
ENSMODG00000004957
ENSMODG00000001909
ENSMODG00000011942
ENSMODG00000019656
ENSMODG00000015404
ENSMODG00000010420
ENSMODG00000004889
ENSMODG00000013146
ENSMODG00000002583
ENSMODG00000003406
ENSMODG00000002992
ENSMODG00000002504
ENSMODG00000009990
ENSMODG00000010874
ENSMODG00000014503
ENSMODG00000013383
ENSMODG00000013265
ENSMODG00000020228
ENSMODG00000009039
ENSMODG00000000388
ENSMODG00000008099
ENSMODG00000014160
ENSMODG00000021142
ENSMODG00000015644
ENSMODG00000007277
ENSMODG00000012664
ENSMODG00000011208
ENSMODG00000004701
ENSMODG00000012781
ENSMODG00000023048
ENSMODG00000016652
ENSMODG00000004504
ENSMODG00000024081
ENSMODG00000004468
ENSMODG00000006586
ENSMODG00000012975
ENSMODG00000011421
ENSMODG00000015533
ENSMODG00000006163
ENSMODG00000012394
ENSMODG00000004231
ENSMODG00000006225
ENSMODG00000014169
ENSMODG00000005719
ENSMODG00000020900
ENSMODG00000000273
ENSMODG00000006516
ENSMODG00000021442
ENSMODG00000024969
ENSMODG00000009007
ENSMODG00000018952
ENSMODG00000016821
ENSMODG00000013365
ENSMODG00000015763
ENSMODG00000003479
ENSMODG00000009890
ENSMODG00000005494
ENSMODG00000014489
ENSMODG00000011190
ENSMODG00000020088
ENSMODG00000019237
ENSMODG00000015967
ENSMODG00000015527
ENSMODG00000013804
ENSMODG00000012808
ENSMODG00000005949
ENSMODG00000003698
ENSMODG00000013731
ENSMODG00000011618
ENSMODG00000014604
ENSMODG00000015374
ENSMODG00000004915
ENSMODG00000013375
ENSMODG00000019764
ENSMODG00000021363
ENSMODG00000007771
ENSMODG00000007961
ENSMODG00000017025
ENSMODG00000015328
ENSMODG00000016897
ENSMODG00000004515
ENSMODG00000025155
ENSMODG00000014387
ENSMODG00000004047
ENSMODG00000016267
ENSMODG00000019148
ENSMODG00000007798
ENSMODG00000012957
ENSMODG00000021327
ENSMODG00000003719
ENSMODG00000009970
ENSMODG00000020738
ENSMODG00000003183
ENSMODG00000007997
ENSMODG00000015090
ENSMODG00000004756
ENSMODG00000020305
ENSMODG00000020754
ENSMODG00000005990
ENSMODG00000003201
ENSMODG00000013961
ENSMODG00000024940
ENSMODG00000003824
ENSMODG00000002203
ENSMODG00000013613
ENSMODG00000008273
ENSMODG00000024568
ENSMODG00000019539
ENSMODG00000011747
ENSMODG00000014651
ENSMODG00000007352
ENSMODG00000011632
ENSMODG00000013761
ENSMODG00000014494
ENSMODG00000015724
ENSMODG00000023343
ENSMODG00000005552
ENSMODG00000010689
ENSMODG00000000458
ENSMODG00000013746
ENSMODG00000006889
ENSMODG00000002945
ENSMODG00000010732
ENSMODG00000015058
ENSMODG00000004961
ENSMODG00000008255
ENSMODG00000012053
ENSMODG00000014348
ENSMODG00000000563
ENSMODG00000001893
ENSMODG00000000660
ENSMODG00000004352
ENSMODG00000009901
ENSMODG00000014036
ENSMODG00000004685
ENSMODG00000007927
ENSMODG00000017744
ENSMODG00000009184
ENSMODG00000009574
ENSMODG00000000500
ENSMODG00000015542
ENSMODG00000018388
ENSMODG00000017435
ENSMODG00000012210
ENSMODG00000003945
ENSMODG00000013889
ENSMODG00000000355
ENSMODG00000020311
ENSMODG00000017562
ENSMODG00000001562
ENSMODG00000015996
ENSMODG00000010542
ENSMODG00000025100
ENSMODG00000016454
ENSMODG00000018493
ENSMODG00000009483
ENSMODG00000002595
ENSMODG00000023183
ENSMODG00000001750
ENSMODG00000006562
ENSMODG00000000964
ENSMODG00000006428
ENSMODG00000016799
ENSMODG00000017505
ENSMODG00000015851
ENSMODG00000005197
ENSMODG00000003782
ENSMODG00000020816
ENSMODG00000009439
ENSMODG00000011903
ENSMODG00000002529
ENSMODG00000011207
ENSMODG00000001911
ENSMODG00000017154
ENSMODG00000003505
ENSMODG00000004039
ENSMODG00000005310
ENSMODG00000012773
ENSMODG00000001545
ENSMODG00000025302
ENSMODG00000006845
ENSMODG00000014445
ENSMODG00000005522
ENSMODG00000024606
ENSMODG00000018151
ENSMODG00000018989
ENSMODG00000020491
ENSMODG00000008402
ENSMODG00000020891
ENSMODG00000004085
ENSMODG00000019004
ENSMODG00000001079
ENSMODG00000019505
ENSMODG00000009243
ENSMODG00000019084
ENSMODG00000019868
ENSMODG00000024865
ENSMODG00000019007
ENSMODG00000013248
ENSMODG00000000618
ENSMODG00000007990
ENSMODG00000009478
ENSMODG00000011412
ENSMODG00000005409
ENSMODG00000016296
ENSMODG00000002804
ENSMODG00000007430
ENSMODG00000006004
ENSMODG00000000081
ENSMODG00000018532
ENSMODG00000024684
ENSMODG00000015287
ENSMODG00000009685
ENSMODG00000001169
ENSMODG00000019031
ENSMODG00000023872
ENSMODG00000015545
ENSMODG00000025193
ENSMODG00000012685
ENSMODG00000002133
ENSMODG00000024703
ENSMODG00000017262
ENSMODG00000011622
ENSMODG00000014300
ENSMODG00000008464
ENSMODG00000018887
ENSMODG00000009314
ENSMODG00000010753
ENSMODG00000011407
ENSMODG00000007123
ENSMODG00000020380
ENSMODG00000014154
ENSMODG00000015346
ENSMODG00000021212
ENSMODG00000004170
ENSMODG00000015669
ENSMODG00000014519
ENSMODG00000011522
ENSMODG00000013486
ENSMODG00000002302
ENSMODG00000011290
ENSMODG00000021445
ENSMODG00000004383
ENSMODG00000021467
ENSMODG00000018754
ENSMODG00000002070
ENSMODG00000005371
ENSMODG00000001819
ENSMODG00000022955
ENSMODG00000016276
ENSMODG00000010880
ENSMODG00000001688
ENSMODG00000011515
ENSMODG00000002446
ENSMODG00000023148
ENSMODG00000007090
ENSMODG00000015581
ENSMODG00000005007
ENSMODG00000020957
ENSMODG00000010321
ENSMODG00000015156
ENSMODG00000021547
ENSMODG00000011975
ENSMODG00000021396
ENSMODG00000008118
ENSMODG00000010014
ENSMODG00000010727
ENSMODG00000018970
ENSMODG00000020912
ENSMODG00000006921
ENSMODG00000012636
ENSMODG00000023729
ENSMODG00000003715
ENSMODG00000015899
ENSMODG00000002440
ENSMODG00000008913
ENSMODG00000019028
ENSMODG00000016028
ENSMODG00000005897
ENSMODG00000021097
ENSMODG00000024157
ENSMODG00000016127
ENSMODG00000012126
ENSMODG00000006095
ENSMODG00000015149
ENSMODG00000018814
ENSMODG00000020667
ENSMODG00000005518
ENSMODG00000001553
ENSMODG00000021157
ENSMODG00000016623
ENSMODG00000021477
ENSMODG00000021200
ENSMODG00000010052
ENSMODG00000011935
ENSMODG00000007202
ENSMODG00000014888
ENSMODG00000005615
ENSMODG00000014363
ENSMODG00000015616
ENSMODG00000020099
ENSMODG00000014239
ENSMODG00000022822
ENSMODG00000014041
ENSMODG00000004295
ENSMODG00000024468
ENSMODG00000005232
ENSMODG00000004556
ENSMODG00000004372
ENSMODG00000005543
ENSMODG00000021416
ENSMODG00000004289
ENSMODG00000024776
ENSMODG00000020877
ENSMODG00000014412
ENSMODG00000011787
ENSMODG00000018238
ENSMODG00000011949
ENSMODG00000005173
ENSMODG00000012759
ENSMODG00000008295
ENSMODG00000008204
ENSMODG00000007219
ENSMODG00000017579
ENSMODG00000020654
ENSMODG00000003331
ENSMODG00000009489
ENSMODG00000015878
ENSMODG00000008814
ENSMODG00000006201
ENSMODG00000000219
ENSMODG00000006046
ENSMODG00000019068
ENSMODG00000009468
ENSMODG00000023665
ENSMODG00000024922
ENSMODG00000025091
ENSMODG00000017194
ENSMODG00000002341
ENSMODG00000008490
ENSMODG00000024548
ENSMODG00000019828
ENSMODG00000020557
ENSMODG00000009047
ENSMODG00000008961
ENSMODG00000011768
ENSMODG00000016081
ENSMODG00000017089
ENSMODG00000000582
ENSMODG00000013211
ENSMODG00000023083
ENSMODG00000019168
ENSMODG00000008837
ENSMODG00000010003
ENSMODG00000014479
ENSMODG00000014100
ENSMODG00000002690
ENSMODG00000007162
ENSMODG00000014132
ENSMODG00000015742
ENSMODG00000020389
ENSMODG00000015304
ENSMODG00000016812
ENSMODG00000010676
ENSMODG00000009456
ENSMODG00000016691
ENSMODG00000015640
ENSMODG00000010207
ENSMODG00000006903
ENSMODG00000024659
ENSMODG00000019914
ENSMODG00000021293
ENSMODG00000016373
ENSMODG00000013292
ENSMODG00000004725
ENSMODG00000019402
ENSMODG00000013073
ENSMODG00000003629
ENSMODG00000003532
ENSMODG00000002680
ENSMODG00000015706
ENSMODG00000006652
ENSMODG00000017778
ENSMODG00000008993
ENSMODG00000024782
ENSMODG00000011098
ENSMODG00000019497
ENSMODG00000003743
ENSMODG00000015789
ENSMODG00000014782
ENSMODG00000024499
ENSMODG00000016964
ENSMODG00000013429
ENSMODG00000004098
ENSMODG00000013800
ENSMODG00000010898
ENSMODG00000019014
ENSMODG00000009310
ENSMODG00000021040
ENSMODG00000001884
ENSMODG00000001448
ENSMODG00000006079
ENSMODG00000009328
ENSMODG00000017220
ENSMODG00000004188
ENSMODG00000023721
ENSMODG00000011952
ENSMODG00000004576
ENSMODG00000014601
ENSMODG00000016902
ENSMODG00000009997
ENSMODG00000011955
ENSMODG00000020673
ENSMODG00000015269
ENSMODG00000007103
ENSMODG00000016425
ENSMODG00000009373
ENSMODG00000025151
ENSMODG00000013371
ENSMODG00000002722
ENSMODG00000015262
ENSMODG00000013023
ENSMODG00000013131
ENSMODG00000018599
ENSMODG00000005068
ENSMODG00000019088
ENSMODG00000007172
ENSMODG00000000324
ENSMODG00000005299
ENSMODG00000015719
ENSMODG00000010810
ENSMODG00000009941
ENSMODG00000008585
ENSMODG00000018109
ENSMODG00000008083
ENSMODG00000006179
ENSMODG00000014957
ENSMODG00000013861
ENSMODG00000000290
ENSMODG00000019233
ENSMODG00000017676
ENSMODG00000024677
ENSMODG00000000008
ENSMODG00000023392
ENSMODG00000002471
ENSMODG00000007089
ENSMODG00000008923
ENSMODG00000001975
ENSMODG00000014399
ENSMODG00000024663
ENSMODG00000002941
ENSMODG00000016592
ENSMODG00000010449
ENSMODG00000023446
ENSMODG00000003828
ENSMODG00000003784
ENSMODG00000009277
ENSMODG00000014121
ENSMODG00000000598
ENSMODG00000017799
ENSMODG00000018752
ENSMODG00000009013
ENSMODG00000007730
ENSMODG00000016492
ENSMODG00000017848
ENSMODG00000010870
ENSMODG00000008594
ENSMODG00000013605
ENSMODG00000011999
ENSMODG00000009595
ENSMODG00000017634
ENSMODG00000016038
ENSMODG00000003976
ENSMODG00000007839
ENSMODG00000005708
ENSMODG00000002287
ENSMODG00000004296
ENSMODG00000013929
ENSMODG00000005644
ENSMODG00000002478
ENSMODG00000004547
ENSMODG00000000407
ENSMODG00000018833
ENSMODG00000018855
ENSMODG00000010799
ENSMODG00000015806
ENSMODG00000012906
ENSMODG00000000300
ENSMODG00000008702
ENSMODG00000002827
ENSMODG00000005164
ENSMODG00000019123
ENSMODG00000016402
ENSMODG00000005326
ENSMODG00000013274
ENSMODG00000001178
ENSMODG00000002570
ENSMODG00000010983
ENSMODG00000013433
ENSMODG00000016432
ENSMODG00000001517
ENSMODG00000023850
ENSMODG00000011978
ENSMODG00000014932
ENSMODG00000010684
ENSMODG00000016848
ENSMODG00000023609
ENSMODG00000015272
ENSMODG00000011898
ENSMODG00000004621
ENSMODG00000018091
ENSMODG00000000569
ENSMODG00000000305
ENSMODG00000018267
ENSMODG00000003575
ENSMODG00000015893
ENSMODG00000017547
ENSMODG00000013648
ENSMODG00000025023
ENSMODG00000010875
ENSMODG00000007864
ENSMODG00000020268
ENSMODG00000008789
ENSMODG00000011194
ENSMODG00000007208
ENSMODG00000014368
ENSMODG00000017608
ENSMODG00000000342
ENSMODG00000009069
ENSMODG00000017991
ENSMODG00000009100
ENSMODG00000011188
ENSMODG00000015199
ENSMODG00000019371
ENSMODG00000008616
ENSMODG00000018641
ENSMODG00000014555
ENSMODG00000010775
ENSMODG00000004611
ENSMODG00000000670
ENSMODG00000006783
ENSMODG00000003296
ENSMODG00000001810
ENSMODG00000019234
ENSMODG00000004297
ENSMODG00000013601
ENSMODG00000003330
ENSMODG00000006248
ENSMODG00000020672
ENSMODG00000002044
ENSMODG00000017966
ENSMODG00000001138
ENSMODG00000025628
ENSMODG00000005682
ENSMODG00000009496
ENSMODG00000018300
ENSMODG00000006633
ENSMODG00000013020
ENSMODG00000014589
ENSMODG00000007335
ENSMODG00000003341
ENSMODG00000017376
ENSMODG00000014886
ENSMODG00000012580
ENSMODG00000025281
ENSMODG00000011689
ENSMODG00000017750
ENSMODG00000005069
ENSMODG00000004095
ENSMODG00000005613
ENSMODG00000001918
ENSMODG00000020418
ENSMODG00000004386
ENSMODG00000009603
ENSMODG00000007541
ENSMODG00000000953
ENSMODG00000025085
ENSMODG00000008533
ENSMODG00000011627
ENSMODG00000001316
ENSMODG00000020503
ENSMODG00000018380
ENSMODG00000020366
ENSMODG00000017706
ENSMODG00000006114
ENSMODG00000010543
ENSMODG00000014089
ENSMODG00000019352
ENSMODG00000006592
ENSMODG00000009336
ENSMODG00000008181
ENSMODG00000006912
ENSMODG00000017977
ENSMODG00000021181
ENSMODG00000011794
ENSMODG00000020661
ENSMODG00000002590
ENSMODG00000017248
ENSMODG00000007778
ENSMODG00000016268
ENSMODG00000003471
ENSMODG00000004769
ENSMODG00000020813
ENSMODG00000015177
ENSMODG00000005474
ENSMODG00000004200
ENSMODG00000018161
ENSMODG00000016883
ENSMODG00000004337
ENSMODG00000017939
ENSMODG00000019323
ENSMODG00000004770
ENSMODG00000012147
ENSMODG00000014324
ENSMODG00000002603
ENSMODG00000015307
ENSMODG00000004274
ENSMODG00000024615
ENSMODG00000014199
ENSMODG00000018988
ENSMODG00000006398
ENSMODG00000001789
ENSMODG00000000223
ENSMODG00000024885
ENSMODG00000019063
ENSMODG00000011084
ENSMODG00000011809
ENSMODG00000007179
ENSMODG00000011427
ENSMODG00000016959
ENSMODG00000001558
ENSMODG00000000470
ENSMODG00000009938
ENSMODG00000015344
ENSMODG00000016685
ENSMODG00000013996
ENSMODG00000020795
ENSMODG00000021332
ENSMODG00000006792
ENSMODG00000015075
ENSMODG00000020530
ENSMODG00000018770
ENSMODG00000007903
ENSMODG00000010326
ENSMODG00000016992
ENSMODG00000016361
ENSMODG00000019518
ENSMODG00000007988
ENSMODG00000000821
ENSMODG00000003286
ENSMODG00000002783
ENSMODG00000019003
ENSMODG00000014853
ENSMODG00000006047
ENSMODG00000005766
ENSMODG00000004509
ENSMODG00000019445
ENSMODG00000017837
ENSMODG00000010456
ENSMODG00000013688
ENSMODG00000009218
ENSMODG00000005282
ENSMODG00000014067
ENSMODG00000018476
ENSMODG00000013412
ENSMODG00000010300
ENSMODG00000013677
ENSMODG00000001150
ENSMODG00000012199
ENSMODG00000013323
ENSMODG00000025361
ENSMODG00000005378
ENSMODG00000019413
ENSMODG00000014491
ENSMODG00000006970
ENSMODG00000018808
ENSMODG00000018816
ENSMODG00000011661
ENSMODG00000005572
ENSMODG00000013428
ENSMODG00000004777
ENSMODG00000003210
ENSMODG00000001006
ENSMODG00000001275
ENSMODG00000008841
ENSMODG00000001979
ENSMODG00000001173
ENSMODG00000006555
ENSMODG00000000588
ENSMODG00000002021
ENSMODG00000011966
ENSMODG00000022967
ENSMODG00000012136
ENSMODG00000020989
ENSMODG00000011744
ENSMODG00000013490
ENSMODG00000017309
ENSMODG00000004990
ENSMODG00000002903
ENSMODG00000020556
ENSMODG00000010754
ENSMODG00000006492
ENSMODG00000015612
ENSMODG00000010482
ENSMODG00000018020
ENSMODG00000003487
ENSMODG00000002311
ENSMODG00000007418
ENSMODG00000009991
ENSMODG00000011783
ENSMODG00000009107
ENSMODG00000012521
ENSMODG00000013581
ENSMODG00000010848
ENSMODG00000019904
ENSMODG00000011534
ENSMODG00000013363
ENSMODG00000005649
ENSMODG00000012560
ENSMODG00000003107
ENSMODG00000000989
ENSMODG00000013011
ENSMODG00000000267
ENSMODG00000000624
ENSMODG00000009829
ENSMODG00000010193
ENSMODG00000013105
ENSMODG00000018792
ENSMODG00000025201
ENSMODG00000002654
ENSMODG00000016841
ENSMODG00000013285
ENSMODG00000006461
ENSMODG00000009816
ENSMODG00000024679
ENSMODG00000013617
ENSMODG00000015595
ENSMODG00000025424
ENSMODG00000024902
ENSMODG00000006403
ENSMODG00000008270
ENSMODG00000014390
ENSMODG00000013483
ENSMODG00000008928
ENSMODG00000003339
ENSMODG00000025517
ENSMODG00000020454
ENSMODG00000002702
ENSMODG00000012915
ENSMODG00000011621
ENSMODG00000002937
ENSMODG00000005495
ENSMODG00000009191
ENSMODG00000011634
ENSMODG00000013535
ENSMODG00000002305
ENSMODG00000005424
ENSMODG00000003725
ENSMODG00000009839
ENSMODG00000017018
ENSMODG00000016739
ENSMODG00000014781
ENSMODG00000006616
ENSMODG00000010971
ENSMODG00000021490
ENSMODG00000001056
ENSMODG00000019192
ENSMODG00000023337
ENSMODG00000020364
ENSMODG00000006085
ENSMODG00000012032
ENSMODG00000002420
ENSMODG00000018943
ENSMODG00000002823
ENSMODG00000000904
ENSMODG00000016503
ENSMODG00000002469
ENSMODG00000011895
ENSMODG00000012802
ENSMODG00000013326
ENSMODG00000018247
ENSMODG00000017224
ENSMODG00000009360
ENSMODG00000014836
ENSMODG00000006265
ENSMODG00000002643
ENSMODG00000005785
ENSMODG00000004213
ENSMODG00000012389
ENSMODG00000019314
ENSMODG00000018114
ENSMODG00000006752
ENSMODG00000008104
ENSMODG00000014313
ENSMODG00000009296
ENSMODG00000002730
ENSMODG00000020962
ENSMODG00000000361
ENSMODG00000004427
ENSMODG00000007800
ENSMODG00000014302
ENSMODG00000007363
ENSMODG00000000168
ENSMODG00000004700
ENSMODG00000002034
ENSMODG00000017260
ENSMODG00000015810
ENSMODG00000004151
ENSMODG00000002011
ENSMODG00000008132
ENSMODG00000024808
ENSMODG00000005006
ENSMODG00000004362
ENSMODG00000020434
ENSMODG00000014097
ENSMODG00000015350
ENSMODG00000003094
ENSMODG00000019664
ENSMODG00000013842
ENSMODG00000010418
ENSMODG00000012144
ENSMODG00000025712
ENSMODG00000025484
ENSMODG00000001797
ENSMODG00000008086
ENSMODG00000014234
ENSMODG00000005594
ENSMODG00000016232
ENSMODG00000025472
ENSMODG00000005360
ENSMODG00000024448
ENSMODG00000001935
ENSMODG00000016287
ENSMODG00000012475
ENSMODG00000008870
ENSMODG00000004561
ENSMODG00000007851
ENSMODG00000021422
ENSMODG00000018133
ENSMODG00000011066
ENSMODG00000025416
ENSMODG00000010853
ENSMODG00000010227
ENSMODG00000021354
ENSMODG00000005346
ENSMODG00000016243
ENSMODG00000023241
ENSMODG00000000896
ENSMODG00000016394
ENSMODG00000016137
ENSMODG00000015670
ENSMODG00000013278
ENSMODG00000016357
ENSMODG00000016949
ENSMODG00000008643
ENSMODG00000017036
ENSMODG00000018746
ENSMODG00000006573
ENSMODG00000009076
ENSMODG00000006576
ENSMODG00000015064
ENSMODG00000005978
ENSMODG00000003441
ENSMODG00000017170
ENSMODG00000000158
ENSMODG00000020108
ENSMODG00000010882
ENSMODG00000009777
ENSMODG00000024541
ENSMODG00000017226
ENSMODG00000012028
ENSMODG00000013724
ENSMODG00000000576
ENSMODG00000003438
ENSMODG00000021843
ENSMODG00000010739
ENSMODG00000020653
ENSMODG00000015656
ENSMODG00000001033
ENSMODG00000006765
ENSMODG00000018232
ENSMODG00000010579
ENSMODG00000002579
ENSMODG00000003215
ENSMODG00000010128
ENSMODG00000001605
ENSMODG00000006872
ENSMODG00000015025
ENSMODG00000018095
ENSMODG00000010546
ENSMODG00000013771
ENSMODG00000005748
ENSMODG00000024689
ENSMODG00000006804
ENSMODG00000005957
ENSMODG00000012318
ENSMODG00000019722
ENSMODG00000008364
ENSMODG00000003277
ENSMODG00000018056
ENSMODG00000007759
ENSMODG00000010659
ENSMODG00000018598
ENSMODG00000025041
ENSMODG00000014904
ENSMODG00000002040
ENSMODG00000014565
ENSMODG00000012697
ENSMODG00000014518
ENSMODG00000004713
ENSMODG00000005960
ENSMODG00000022078
ENSMODG00000003056
ENSMODG00000009292
ENSMODG00000000141
ENSMODG00000019298
ENSMODG00000016012
ENSMODG00000014984
ENSMODG00000012264
ENSMODG00000016335
ENSMODG00000016152
ENSMODG00000023995
ENSMODG00000013879
ENSMODG00000013539
ENSMODG00000006232
ENSMODG00000003806
ENSMODG00000001591
ENSMODG00000007576
ENSMODG00000003689
ENSMODG00000012116
ENSMODG00000019761
ENSMODG00000010507
ENSMODG00000008199
ENSMODG00000010393
ENSMODG00000013876
ENSMODG00000002756
ENSMODG00000021182
ENSMODG00000007544
ENSMODG00000022806
ENSMODG00000002179
ENSMODG00000010534
ENSMODG00000001818
ENSMODG00000000031
ENSMODG00000024727
ENSMODG00000021487
ENSMODG00000010562
ENSMODG00000015338
ENSMODG00000002612
ENSMODG00000019297
ENSMODG00000023774
ENSMODG00000012807
ENSMODG00000011512
ENSMODG00000011715
ENSMODG00000004794
ENSMODG00000004534
ENSMODG00000024138
ENSMODG00000001566
ENSMODG00000023266
ENSMODG00000014155
ENSMODG00000013987
ENSMODG00000023603
ENSMODG00000001039
ENSMODG00000014823
ENSMODG00000005163
ENSMODG00000001711
ENSMODG00000011565
ENSMODG00000011238
ENSMODG00000013712
ENSMODG00000016750
ENSMODG00000008117
ENSMODG00000023407
ENSMODG00000024856
ENSMODG00000016627
ENSMODG00000010771
ENSMODG00000023147
ENSMODG00000002631
ENSMODG00000006238
ENSMODG00000019053
ENSMODG00000019598
ENSMODG00000012930
ENSMODG00000009393
ENSMODG00000004354
ENSMODG00000017834
ENSMODG00000016415
ENSMODG00000017132
ENSMODG00000003956
ENSMODG00000003946
ENSMODG00000000204
ENSMODG00000014530
ENSMODG00000011670
ENSMODG00000011389
ENSMODG00000000990
ENSMODG00000007675
ENSMODG00000015800
ENSMODG00000025664
ENSMODG00000002310
ENSMODG00000020860
ENSMODG00000010871
ENSMODG00000018459
ENSMODG00000000707
ENSMODG00000003481
ENSMODG00000021098
ENSMODG00000011763
ENSMODG00000012086
ENSMODG00000008684
ENSMODG00000001406
ENSMODG00000008471
ENSMODG00000002190
ENSMODG00000016757
ENSMODG00000002448
ENSMODG00000025362
ENSMODG00000019730
ENSMODG00000019855
ENSMODG00000011885
ENSMODG00000017710
ENSMODG00000019514
ENSMODG00000014871
ENSMODG00000013124
ENSMODG00000024113
ENSMODG00000012756
ENSMODG00000017161
ENSMODG00000003166
ENSMODG00000009746
ENSMODG00000009175
ENSMODG00000014284
ENSMODG00000010568
ENSMODG00000013400
ENSMODG00000018642
ENSMODG00000008642
ENSMODG00000021364
ENSMODG00000007984
ENSMODG00000007928
ENSMODG00000004716
ENSMODG00000007002
ENSMODG00000016382
ENSMODG00000021158
ENSMODG00000018195
ENSMODG00000008997
ENSMODG00000001170
ENSMODG00000009925
ENSMODG00000016816
ENSMODG00000010913
ENSMODG00000005041
ENSMODG00000006522
ENSMODG00000009633
ENSMODG00000022858
ENSMODG00000013334
ENSMODG00000021267
ENSMODG00000001393
ENSMODG00000023881
ENSMODG00000008194
ENSMODG00000001647
ENSMODG00000019204
ENSMODG00000011206
ENSMODG00000004012
ENSMODG00000001436
ENSMODG00000009323
ENSMODG00000013933
ENSMODG00000023123
ENSMODG00000019360
ENSMODG00000015152
ENSMODG00000007898
ENSMODG00000005330
ENSMODG00000010216
ENSMODG00000018753
ENSMODG00000012013
ENSMODG00000003504
ENSMODG00000001570
ENSMODG00000016643
ENSMODG00000016544
ENSMODG00000012772
ENSMODG00000020592
ENSMODG00000003570
ENSMODG00000023658
ENSMODG00000024458
ENSMODG00000024932
ENSMODG00000013305
ENSMODG00000025817
ENSMODG00000005131
ENSMODG00000020220
ENSMODG00000020697
ENSMODG00000014330
ENSMODG00000012192
ENSMODG00000023861
ENSMODG00000007171
ENSMODG00000018705
ENSMODG00000017244
ENSMODG00000021081
ENSMODG00000025713
ENSMODG00000005148
ENSMODG00000000508
ENSMODG00000012816
ENSMODG00000009686
ENSMODG00000010048
ENSMODG00000016725
ENSMODG00000006503
ENSMODG00000006951
ENSMODG00000023126
ENSMODG00000021329
ENSMODG00000000314
ENSMODG00000012064
ENSMODG00000005249
ENSMODG00000004456
ENSMODG00000011087
ENSMODG00000008283
ENSMODG00000021351
ENSMODG00000005403
ENSMODG00000016791
ENSMODG00000000346
ENSMODG00000019808
ENSMODG00000002978
ENSMODG00000016598
ENSMODG00000001152
ENSMODG00000017401
ENSMODG00000014034
ENSMODG00000019388
ENSMODG00000008717
ENSMODG00000006770
ENSMODG00000018964
ENSMODG00000001339
ENSMODG00000010700
ENSMODG00000015908
ENSMODG00000004747
ENSMODG00000012439
ENSMODG00000024020
ENSMODG00000011839
ENSMODG00000002228
ENSMODG00000017106
ENSMODG00000021510
ENSMODG00000001687
ENSMODG00000007691
ENSMODG00000008561
ENSMODG00000019357
ENSMODG00000009374
ENSMODG00000009473
ENSMODG00000010067
ENSMODG00000013766
ENSMODG00000001489
ENSMODG00000012163
ENSMODG00000002887
ENSMODG00000014799
ENSMODG00000019837
ENSMODG00000001721
ENSMODG00000010275
ENSMODG00000014293
ENSMODG00000003397
ENSMODG00000005706
ENSMODG00000006008
ENSMODG00000005175
ENSMODG00000005664
ENSMODG00000011041
ENSMODG00000012748
ENSMODG00000007289
ENSMODG00000004646
ENSMODG00000010741
ENSMODG00000008243
ENSMODG00000003585
ENSMODG00000001835
ENSMODG00000005382
ENSMODG00000005550
ENSMODG00000015201
ENSMODG00000001991
ENSMODG00000009316
ENSMODG00000012558
ENSMODG00000013134
ENSMODG00000018607
ENSMODG00000000369
ENSMODG00000016443
ENSMODG00000004180
ENSMODG00000024665
ENSMODG00000000068
ENSMODG00000017408
ENSMODG00000019591
ENSMODG00000006062
ENSMODG00000011917
ENSMODG00000024007
ENSMODG00000014756
ENSMODG00000001516
ENSMODG00000018659
ENSMODG00000001074
ENSMODG00000024788
ENSMODG00000003003
ENSMODG00000010197
ENSMODG00000009276
ENSMODG00000010435
ENSMODG00000009909
ENSMODG00000013784
ENSMODG00000021100
ENSMODG00000005896
ENSMODG00000014881
ENSMODG00000002479
ENSMODG00000005263
ENSMODG00000007836
ENSMODG00000012525
ENSMODG00000019587
ENSMODG00000019462
ENSMODG00000015916
ENSMODG00000011750
ENSMODG00000015416
ENSMODG00000008610
ENSMODG00000017159
ENSMODG00000008760
ENSMODG00000017801
ENSMODG00000014209
ENSMODG00000011311
ENSMODG00000004705
ENSMODG00000003552
ENSMODG00000024738
ENSMODG00000019685
ENSMODG00000005505
ENSMODG00000019364
ENSMODG00000008431
ENSMODG00000011641
ENSMODG00000004288
ENSMODG00000024536
ENSMODG00000019525
ENSMODG00000021228
ENSMODG00000024858
ENSMODG00000009053
ENSMODG00000015866
ENSMODG00000005158
ENSMODG00000017715
ENSMODG00000004487
ENSMODG00000017695
ENSMODG00000010473
ENSMODG00000017417
ENSMODG00000010995
ENSMODG00000021035
ENSMODG00000015842
ENSMODG00000015637
ENSMODG00000023330
ENSMODG00000004498
ENSMODG00000001900
ENSMODG00000014074
ENSMODG00000025064
ENSMODG00000023472
ENSMODG00000016766
ENSMODG00000016699
ENSMODG00000014364
ENSMODG00000020159
ENSMODG00000019301
ENSMODG00000015551
ENSMODG00000001593
ENSMODG00000022836
ENSMODG00000020091
ENSMODG00000012581
ENSMODG00000000118
ENSMODG00000019037
ENSMODG00000005229
ENSMODG00000008714
ENSMODG00000022741
ENSMODG00000016911
ENSMODG00000019678
ENSMODG00000008774
ENSMODG00000013041
ENSMODG00000001030
ENSMODG00000010663
ENSMODG00000013769
ENSMODG00000007428
ENSMODG00000014880
ENSMODG00000000572
ENSMODG00000010790
ENSMODG00000018902
ENSMODG00000017254
ENSMODG00000001827
ENSMODG00000025696
ENSMODG00000002715
ENSMODG00000012654
ENSMODG00000003206
ENSMODG00000013196
ENSMODG00000009120
ENSMODG00000013164
ENSMODG00000017573
ENSMODG00000009755
ENSMODG00000004368
ENSMODG00000006389
ENSMODG00000009940
ENSMODG00000008838
ENSMODG00000013158
ENSMODG00000021061
ENSMODG00000017481
ENSMODG00000004883
ENSMODG00000012978
ENSMODG00000003391
ENSMODG00000003534
ENSMODG00000008850
ENSMODG00000004155
ENSMODG00000020939
ENSMODG00000008639
ENSMODG00000003233
ENSMODG00000009449
ENSMODG00000019150
ENSMODG00000006779
ENSMODG00000006958
ENSMODG00000003737
ENSMODG00000017202
ENSMODG00000000974
ENSMODG00000008491
ENSMODG00000023557
ENSMODG00000003024
ENSMODG00000010423
ENSMODG00000000602
ENSMODG00000000891
ENSMODG00000005075
ENSMODG00000020983
ENSMODG00000021417
ENSMODG00000007916
ENSMODG00000005449
ENSMODG00000012727
ENSMODG00000020578
ENSMODG00000010511
ENSMODG00000010510
ENSMODG00000019355
ENSMODG00000014908
ENSMODG00000007136
ENSMODG00000020256
ENSMODG00000015752
ENSMODG00000025170
ENSMODG00000013645
ENSMODG00000001737
ENSMODG00000004728
ENSMODG00000024950
ENSMODG00000005512
ENSMODG00000012227
ENSMODG00000010208
ENSMODG00000025685
ENSMODG00000019142
ENSMODG00000009737
ENSMODG00000009377
ENSMODG00000009626
ENSMODG00000012701
ENSMODG00000023914
ENSMODG00000018160
ENSMODG00000009751
ENSMODG00000016319
ENSMODG00000006591
ENSMODG00000008322
ENSMODG00000018237
ENSMODG00000013884
ENSMODG00000015109
ENSMODG00000021347
ENSMODG00000015998
ENSMODG00000021066
ENSMODG00000004154
ENSMODG00000016672
ENSMODG00000023084
ENSMODG00000004024
ENSMODG00000010474
ENSMODG00000015646
ENSMODG00000009366
ENSMODG00000015468
ENSMODG00000015718
ENSMODG00000006904
ENSMODG00000008168
ENSMODG00000014187
ENSMODG00000010038
ENSMODG00000020951
ENSMODG00000014043
ENSMODG00000014380
ENSMODG00000004442
ENSMODG00000009549
ENSMODG00000013781
ENSMODG00000014318
ENSMODG00000017329
ENSMODG00000014549
ENSMODG00000011863
ENSMODG00000024616
ENSMODG00000011340
ENSMODG00000014981
ENSMODG00000010045
ENSMODG00000015330
ENSMODG00000000915
ENSMODG00000025740
ENSMODG00000006302
ENSMODG00000017043
ENSMODG00000000837
ENSMODG00000010755
ENSMODG00000018976
ENSMODG00000002563
ENSMODG00000001998
ENSMODG00000012968
ENSMODG00000025096
ENSMODG00000021306
ENSMODG00000007976
ENSMODG00000019412
ENSMODG00000012970
ENSMODG00000002949
ENSMODG00000013753
ENSMODG00000017011
ENSMODG00000014961
ENSMODG00000018284
ENSMODG00000011158
ENSMODG00000000002
ENSMODG00000011818
ENSMODG00000018216
ENSMODG00000015592
ENSMODG00000005014
ENSMODG00000002470
ENSMODG00000012423
ENSMODG00000018354
ENSMODG00000003802
ENSMODG00000000943
ENSMODG00000005258
ENSMODG00000001800
ENSMODG00000019421
ENSMODG00000019891
ENSMODG00000000336
ENSMODG00000004007
ENSMODG00000009372
ENSMODG00000001520
ENSMODG00000017412
ENSMODG00000011198
ENSMODG00000019638
ENSMODG00000017590
ENSMODG00000008112
ENSMODG00000019694
ENSMODG00000005573
ENSMODG00000013726
ENSMODG00000021330
ENSMODG00000001575
ENSMODG00000002106
ENSMODG00000015063
ENSMODG00000001323
ENSMODG00000017917
ENSMODG00000007134
ENSMODG00000008097
ENSMODG00000009756
ENSMODG00000005737
ENSMODG00000002472
ENSMODG00000008615
ENSMODG00000006016
ENSMODG00000007710
ENSMODG00000004703
ENSMODG00000018163
ENSMODG00000011547
ENSMODG00000004186
ENSMODG00000016533
ENSMODG00000011533
ENSMODG00000009983
ENSMODG00000005315
ENSMODG00000020339
ENSMODG00000012396
ENSMODG00000007012
ENSMODG00000007832
ENSMODG00000017103
ENSMODG00000006682
ENSMODG00000023432
ENSMODG00000016847
ENSMODG00000008834
ENSMODG00000010347
ENSMODG00000019681
ENSMODG00000023439
ENSMODG00000005454
ENSMODG00000016220
ENSMODG00000011980
ENSMODG00000017338
ENSMODG00000013267
ENSMODG00000018392
ENSMODG00000006214
ENSMODG00000023727
ENSMODG00000019742
ENSMODG00000014258
ENSMODG00000008788
ENSMODG00000011873
ENSMODG00000018427
ENSMODG00000017820
ENSMODG00000005496
ENSMODG00000004424
ENSMODG00000025024
ENSMODG00000002973
ENSMODG00000000533
ENSMODG00000009995
ENSMODG00000000820
ENSMODG00000014692
ENSMODG00000005559
ENSMODG00000025629
ENSMODG00000015506
ENSMODG00000006745
ENSMODG00000004217
ENSMODG00000021496
ENSMODG00000004418
ENSMODG00000002466
ENSMODG00000008711
ENSMODG00000015047
ENSMODG00000008796
ENSMODG00000009643
ENSMODG00000004671
ENSMODG00000009301
ENSMODG00000019235
ENSMODG00000018750
ENSMODG00000007941
ENSMODG00000021534
ENSMODG00000013362
ENSMODG00000009114
ENSMODG00000016966
ENSMODG00000017650
ENSMODG00000009337
ENSMODG00000010901
ENSMODG00000017609
ENSMODG00000001330
ENSMODG00000019094
ENSMODG00000011096
ENSMODG00000002856
ENSMODG00000018540
ENSMODG00000001864
ENSMODG00000004250
ENSMODG00000015861
ENSMODG00000016901
ENSMODG00000015703
ENSMODG00000008095
ENSMODG00000000035
ENSMODG00000021324
ENSMODG00000012305
ENSMODG00000018437
ENSMODG00000003621
ENSMODG00000023534
ENSMODG00000024425
ENSMODG00000010217
ENSMODG00000019208
ENSMODG00000001197
ENSMODG00000017572
ENSMODG00000020855
ENSMODG00000025012
ENSMODG00000009798
ENSMODG00000018701
ENSMODG00000010501
ENSMODG00000000225
ENSMODG00000020997
ENSMODG00000001215
ENSMODG00000001151
ENSMODG00000011434
ENSMODG00000005915
ENSMODG00000005753
ENSMODG00000013903
ENSMODG00000019450
ENSMODG00000015114
ENSMODG00000004687
ENSMODG00000024604
ENSMODG00000008131
ENSMODG00000012469
ENSMODG00000022636
ENSMODG00000017354
ENSMODG00000013214
ENSMODG00000000967
ENSMODG00000006560
ENSMODG00000024864
ENSMODG00000007124
ENSMODG00000018225
ENSMODG00000018934
ENSMODG00000006478
ENSMODG00000008812
ENSMODG00000006810
ENSMODG00000006268
ENSMODG00000005462
ENSMODG00000009065
ENSMODG00000020335
ENSMODG00000013919
ENSMODG00000003266
ENSMODG00000008538
ENSMODG00000004475
ENSMODG00000001414
ENSMODG00000012215
ENSMODG00000008801
ENSMODG00000000774
ENSMODG00000023303
ENSMODG00000023928
ENSMODG00000011923
ENSMODG00000003138
ENSMODG00000020205
ENSMODG00000004273
ENSMODG00000017624
ENSMODG00000004994
ENSMODG00000017156
ENSMODG00000002078
ENSMODG00000005546
ENSMODG00000005318
ENSMODG00000014505
ENSMODG00000023636
ENSMODG00000023756
ENSMODG00000012865
ENSMODG00000005979
ENSMODG00000022960
ENSMODG00000008034
ENSMODG00000000988
ENSMODG00000017996
ENSMODG00000017437
ENSMODG00000017638
ENSMODG00000014353
ENSMODG00000021094
ENSMODG00000007478
ENSMODG00000011356
ENSMODG00000018987
ENSMODG00000006997
ENSMODG00000014474
ENSMODG00000003886
ENSMODG00000006574
ENSMODG00000011089
ENSMODG00000024227
ENSMODG00000011600
ENSMODG00000002129
ENSMODG00000011460
ENSMODG00000025020
ENSMODG00000019830
ENSMODG00000016793
ENSMODG00000012416
ENSMODG00000002660
ENSMODG00000004290
ENSMODG00000000107
ENSMODG00000019219
ENSMODG00000019510
ENSMODG00000020303
ENSMODG00000003202
ENSMODG00000008592
ENSMODG00000016308
ENSMODG00000004968
ENSMODG00000016407
ENSMODG00000017499
ENSMODG00000015848
ENSMODG00000015096
ENSMODG00000005300
ENSMODG00000023373
ENSMODG00000015564
ENSMODG00000017913
ENSMODG00000013465
ENSMODG00000016120
ENSMODG00000008064
ENSMODG00000004627
ENSMODG00000000185
ENSMODG00000005032
ENSMODG00000000678
ENSMODG00000019884
ENSMODG00000008378
ENSMODG00000000981
ENSMODG00000018026
ENSMODG00000006927
ENSMODG00000019596
ENSMODG00000005129
ENSMODG00000008613
ENSMODG00000008169
ENSMODG00000016597
ENSMODG00000010429
ENSMODG00000007521
ENSMODG00000000559
ENSMODG00000000516
ENSMODG00000002275
ENSMODG00000004054
ENSMODG00000016192
ENSMODG00000015462
ENSMODG00000007320
ENSMODG00000018113
ENSMODG00000024095
ENSMODG00000025756
ENSMODG00000024279
ENSMODG00000013432
ENSMODG00000017853
ENSMODG00000002217
ENSMODG00000008278
ENSMODG00000016779
ENSMODG00000024587
ENSMODG00000003984
ENSMODG00000021086
ENSMODG00000013926
ENSMODG00000011566
ENSMODG00000013990
ENSMODG00000007746
ENSMODG00000015037
ENSMODG00000020703
ENSMODG00000004222
ENSMODG00000020447
ENSMODG00000025309
ENSMODG00000008487
ENSMODG00000015447
[truncated: 1,269 more rows]

## Sheet: Mouse
Genes
ENSMUSG00000020495
ENSMUSG00000085092
ENSMUSG00000058979
ENSMUSG00000006299
ENSMUSG00000041241
ENSMUSG00000021368
ENSMUSG00000085787
ENSMUSG00000034297
ENSMUSG00000030754
ENSMUSG00000081418
ENSMUSG00000026577
ENSMUSG00000034639
ENSMUSG00000030888
ENSMUSG00000032059
ENSMUSG00000037266
ENSMUSG00000082070
ENSMUSG00000074407
ENSMUSG00000030314
ENSMUSG00000042225
ENSMUSG00000037822
ENSMUSG00000036275
ENSMUSG00000029578
ENSMUSG00000009470
ENSMUSG00000032815
ENSMUSG00000026849
ENSMUSG00000028756
ENSMUSG00000003848
ENSMUSG00000056412
ENSMUSG00000044066
ENSMUSG00000040139
ENSMUSG00000081344
ENSMUSG00000003380
ENSMUSG00000020935
ENSMUSG00000028060
ENSMUSG00000084115
ENSMUSG00000073552
ENSMUSG00000022471
ENSMUSG00000049577
ENSMUSG00000024293
ENSMUSG00000020471
ENSMUSG00000033033
ENSMUSG00000083043
ENSMUSG00000050608
ENSMUSG00000075470
ENSMUSG00000028899
ENSMUSG00000073155
ENSMUSG00000020255
ENSMUSG00000084260
ENSMUSG00000071419
ENSMUSG00000041506
ENSMUSG00000024513
ENSMUSG00000010554
ENSMUSG00000021576
ENSMUSG00000024780
ENSMUSG00000014773
ENSMUSG00000042055
ENSMUSG00000085550
ENSMUSG00000039067
ENSMUSG00000001288
ENSMUSG00000053830
ENSMUSG00000019054
ENSMUSG00000037938
ENSMUSG00000058704
ENSMUSG00000035310
ENSMUSG00000074740
ENSMUSG00000042423
ENSMUSG00000059070
ENSMUSG00000086882
ENSMUSG00000037197
ENSMUSG00000032553
ENSMUSG00000083253
ENSMUSG00000054452
ENSMUSG00000036904
ENSMUSG00000028165
ENSMUSG00000004980
ENSMUSG00000024182
ENSMUSG00000056537
ENSMUSG00000033396
ENSMUSG00000031731
ENSMUSG00000005621
ENSMUSG00000003437
ENSMUSG00000002550
ENSMUSG00000031979
ENSMUSG00000028028
ENSMUSG00000053173
ENSMUSG00000034032
ENSMUSG00000061559
ENSMUSG00000031935
ENSMUSG00000017686
ENSMUSG00000047213
ENSMUSG00000031392
ENSMUSG00000029534
ENSMUSG00000027636
ENSMUSG00000032398
ENSMUSG00000031701
ENSMUSG00000024442
ENSMUSG00000082122
ENSMUSG00000078656
ENSMUSG00000020653
ENSMUSG00000057808
ENSMUSG00000037410
ENSMUSG00000028646
ENSMUSG00000079065
ENSMUSG00000063696
ENSMUSG00000022354
ENSMUSG00000084899
ENSMUSG00000037007
ENSMUSG00000020362
ENSMUSG00000022678
ENSMUSG00000043866
ENSMUSG00000053436
ENSMUSG00000038812
ENSMUSG00000009621
ENSMUSG00000035621
ENSMUSG00000021501
ENSMUSG00000037013
ENSMUSG00000046330
ENSMUSG00000064141
ENSMUSG00000000563
ENSMUSG00000034729
ENSMUSG00000004056
ENSMUSG00000029767
ENSMUSG00000020941
ENSMUSG00000023938
ENSMUSG00000026980
ENSMUSG00000059552
ENSMUSG00000040435
ENSMUSG00000041757
ENSMUSG00000022214
ENSMUSG00000037795
ENSMUSG00000085647
ENSMUSG00000000957
ENSMUSG00000028869
ENSMUSG00000037355
ENSMUSG00000020910
ENSMUSG00000013662
ENSMUSG00000043424
ENSMUSG00000006676
ENSMUSG00000034801
ENSMUSG00000057541
ENSMUSG00000075284
ENSMUSG00000010175
ENSMUSG00000035754
ENSMUSG00000024168
ENSMUSG00000022336
ENSMUSG00000075229
ENSMUSG00000006019
ENSMUSG00000025486
ENSMUSG00000071650
ENSMUSG00000028911
ENSMUSG00000051224
ENSMUSG00000014496
ENSMUSG00000003068
ENSMUSG00000057193
ENSMUSG00000083670
ENSMUSG00000031534
ENSMUSG00000043998
ENSMUSG00000075467
ENSMUSG00000020003
ENSMUSG00000005378
ENSMUSG00000001707
ENSMUSG00000021242
ENSMUSG00000061981
ENSMUSG00000053656
ENSMUSG00000047965
ENSMUSG00000021431
ENSMUSG00000004996
ENSMUSG00000022329
ENSMUSG00000026393
ENSMUSG00000020720
ENSMUSG00000010110
ENSMUSG00000026456
ENSMUSG00000059534
ENSMUSG00000040904
ENSMUSG00000026176
ENSMUSG00000068264
ENSMUSG00000030062
ENSMUSG00000025138
ENSMUSG00000082517
ENSMUSG00000042682
ENSMUSG00000034563
ENSMUSG00000014243
ENSMUSG00000081076
ENSMUSG00000032733
ENSMUSG00000021468
ENSMUSG00000068036
ENSMUSG00000029036
ENSMUSG00000006021
ENSMUSG00000081281
ENSMUSG00000058407
ENSMUSG00000066389
ENSMUSG00000029119
ENSMUSG00000006010
ENSMUSG00000029464
ENSMUSG00000020358
ENSMUSG00000026273
ENSMUSG00000042699
ENSMUSG00000025024
ENSMUSG00000024007
ENSMUSG00000070522
ENSMUSG00000027406
ENSMUSG00000037761
ENSMUSG00000056692
ENSMUSG00000022035
ENSMUSG00000032806
ENSMUSG00000034158
ENSMUSG00000086100
ENSMUSG00000029048
ENSMUSG00000001700
ENSMUSG00000009585
ENSMUSG00000002346
ENSMUSG00000031774
ENSMUSG00000072772
ENSMUSG00000030986
ENSMUSG00000072898
ENSMUSG00000074129
ENSMUSG00000026097
ENSMUSG00000020288
ENSMUSG00000056952
ENSMUSG00000029068
ENSMUSG00000024955
ENSMUSG00000032498
ENSMUSG00000087676
ENSMUSG00000052681
ENSMUSG00000063882
ENSMUSG00000005043
ENSMUSG00000031730
ENSMUSG00000052144
ENSMUSG00000033106
ENSMUSG00000081967
ENSMUSG00000039163
ENSMUSG00000042997
ENSMUSG00000002546
ENSMUSG00000030291
ENSMUSG00000031714
ENSMUSG00000084338
ENSMUSG00000050567
ENSMUSG00000021133
ENSMUSG00000038412
ENSMUSG00000051907
ENSMUSG00000038569
ENSMUSG00000022889
ENSMUSG00000036208
ENSMUSG00000021040
ENSMUSG00000042747
ENSMUSG00000004462
ENSMUSG00000032667
ENSMUSG00000029512
ENSMUSG00000084384
ENSMUSG00000000631
ENSMUSG00000057842
ENSMUSG00000034453
ENSMUSG00000081232
ENSMUSG00000052825
ENSMUSG00000030094
ENSMUSG00000021764
ENSMUSG00000029290
ENSMUSG00000019947
ENSMUSG00000074210
ENSMUSG00000006281
ENSMUSG00000024925
ENSMUSG00000021025
ENSMUSG00000063316
ENSMUSG00000051639
ENSMUSG00000012429
ENSMUSG00000022204
ENSMUSG00000059796
ENSMUSG00000051256
ENSMUSG00000020386
ENSMUSG00000064326
ENSMUSG00000059363
ENSMUSG00000027665
ENSMUSG00000048897
ENSMUSG00000051041
ENSMUSG00000049422
ENSMUSG00000031885
ENSMUSG00000025147
ENSMUSG00000032175
ENSMUSG00000028184
ENSMUSG00000020790
ENSMUSG00000062588
ENSMUSG00000031993
ENSMUSG00000018363
ENSMUSG00000029614
ENSMUSG00000038991
ENSMUSG00000024422
ENSMUSG00000036879
ENSMUSG00000020088
ENSMUSG00000016833
ENSMUSG00000054237
ENSMUSG00000010307
ENSMUSG00000030034
ENSMUSG00000055204
ENSMUSG00000026917
ENSMUSG00000027346
ENSMUSG00000021706
ENSMUSG00000016128
ENSMUSG00000019579
ENSMUSG00000035572
ENSMUSG00000086392
ENSMUSG00000051695
ENSMUSG00000037318
ENSMUSG00000019907
ENSMUSG00000005575
ENSMUSG00000079437
ENSMUSG00000061778
ENSMUSG00000085195
ENSMUSG00000017119
ENSMUSG00000031077
ENSMUSG00000028962
ENSMUSG00000020440
ENSMUSG00000079145
ENSMUSG00000028530
ENSMUSG00000029250
ENSMUSG00000026806
ENSMUSG00000021458
ENSMUSG00000029221
ENSMUSG00000033554
ENSMUSG00000069744
ENSMUSG00000040078
ENSMUSG00000001909
ENSMUSG00000020267
ENSMUSG00000082028
ENSMUSG00000084516
ENSMUSG00000081841
ENSMUSG00000063362
ENSMUSG00000050619
ENSMUSG00000032518
ENSMUSG00000022570
ENSMUSG00000063273
ENSMUSG00000058444
ENSMUSG00000056888
ENSMUSG00000081352
ENSMUSG00000051518
ENSMUSG00000044308
ENSMUSG00000039263
ENSMUSG00000026923
ENSMUSG00000050299
ENSMUSG00000026526
ENSMUSG00000031641
ENSMUSG00000037935
ENSMUSG00000027752
ENSMUSG00000061136
ENSMUSG00000038697
ENSMUSG00000026568
ENSMUSG00000078193
ENSMUSG00000028419
ENSMUSG00000010607
ENSMUSG00000031818
ENSMUSG00000003199
ENSMUSG00000034066
ENSMUSG00000018923
ENSMUSG00000042042
ENSMUSG00000028443
ENSMUSG00000032633
ENSMUSG00000042462
ENSMUSG00000055723
ENSMUSG00000039795
ENSMUSG00000019794
ENSMUSG00000031799
ENSMUSG00000021796
ENSMUSG00000023143
ENSMUSG00000078134
ENSMUSG00000039244
ENSMUSG00000066151
ENSMUSG00000033039
ENSMUSG00000020514
ENSMUSG00000067870
ENSMUSG00000020359
ENSMUSG00000024608
ENSMUSG00000020368
ENSMUSG00000073700
ENSMUSG00000032103
ENSMUSG00000064791
ENSMUSG00000039763
ENSMUSG00000024913
ENSMUSG00000068284
ENSMUSG00000083700
ENSMUSG00000057036
ENSMUSG00000085208
ENSMUSG00000084106
ENSMUSG00000002820
ENSMUSG00000073376
ENSMUSG00000006998
ENSMUSG00000078440
ENSMUSG00000041417
ENSMUSG00000060647
ENSMUSG00000067148
ENSMUSG00000018433
ENSMUSG00000019362
ENSMUSG00000026670
ENSMUSG00000063235
ENSMUSG00000028621
ENSMUSG00000022270
ENSMUSG00000003660
ENSMUSG00000024613
ENSMUSG00000002733
ENSMUSG00000022106
ENSMUSG00000046519
ENSMUSG00000086950
ENSMUSG00000037573
ENSMUSG00000003429
ENSMUSG00000044147
ENSMUSG00000020571
ENSMUSG00000086682
ENSMUSG00000020467
ENSMUSG00000020457
ENSMUSG00000041671
ENSMUSG00000031505
ENSMUSG00000079141
ENSMUSG00000030802
ENSMUSG00000021738
ENSMUSG00000026309
ENSMUSG00000035530
ENSMUSG00000078681
ENSMUSG00000041229
ENSMUSG00000051184
ENSMUSG00000074088
ENSMUSG00000010045
ENSMUSG00000054021
ENSMUSG00000079415
ENSMUSG00000048175
ENSMUSG00000023973
ENSMUSG00000043574
ENSMUSG00000035933
ENSMUSG00000083708
ENSMUSG00000043024
ENSMUSG00000025503
ENSMUSG00000067369
ENSMUSG00000030824
ENSMUSG00000015016
ENSMUSG00000038383
ENSMUSG00000040128
ENSMUSG00000061461
ENSMUSG00000024965
ENSMUSG00000036636
ENSMUSG00000069094
ENSMUSG00000021427
ENSMUSG00000080512
ENSMUSG00000081775
ENSMUSG00000087298
ENSMUSG00000020283
ENSMUSG00000031556
ENSMUSG00000014226
ENSMUSG00000003546
ENSMUSG00000021690
ENSMUSG00000063457
ENSMUSG00000063754
ENSMUSG00000057160
ENSMUSG00000020956
ENSMUSG00000000420
ENSMUSG00000043262
ENSMUSG00000027342
ENSMUSG00000030286
ENSMUSG00000025162
ENSMUSG00000083844
ENSMUSG00000031672
ENSMUSG00000023027
ENSMUSG00000056234
ENSMUSG00000027185
ENSMUSG00000028709
ENSMUSG00000045237
ENSMUSG00000025466
ENSMUSG00000001445
ENSMUSG00000030188
ENSMUSG00000079357
ENSMUSG00000028578
ENSMUSG00000085342
ENSMUSG00000020076
ENSMUSG00000032198
ENSMUSG00000074922
ENSMUSG00000027170
ENSMUSG00000037526
ENSMUSG00000046993
ENSMUSG00000027879
ENSMUSG00000003234
ENSMUSG00000031059
ENSMUSG00000079509
ENSMUSG00000020843
ENSMUSG00000001783
ENSMUSG00000000738
ENSMUSG00000031792
ENSMUSG00000023965
ENSMUSG00000025393
ENSMUSG00000052488
ENSMUSG00000029388
ENSMUSG00000019689
ENSMUSG00000024773
ENSMUSG00000038213
ENSMUSG00000031520
ENSMUSG00000068328
ENSMUSG00000015176
ENSMUSG00000027593
ENSMUSG00000029017
ENSMUSG00000039050
ENSMUSG00000071528
ENSMUSG00000056851
ENSMUSG00000056999
ENSMUSG00000001323
ENSMUSG00000026502
ENSMUSG00000031226
ENSMUSG00000043190
ENSMUSG00000041915
ENSMUSG00000031527
ENSMUSG00000074824
ENSMUSG00000023074
ENSMUSG00000031516
ENSMUSG00000082394
ENSMUSG00000024576
ENSMUSG00000027983
ENSMUSG00000026988
ENSMUSG00000020412
ENSMUSG00000084882
ENSMUSG00000003814
ENSMUSG00000037613
ENSMUSG00000042275
ENSMUSG00000027642
ENSMUSG00000070427
ENSMUSG00000024833
ENSMUSG00000083396
ENSMUSG00000081382
ENSMUSG00000058301
ENSMUSG00000082665
ENSMUSG00000028850
ENSMUSG00000075053
ENSMUSG00000033313
ENSMUSG00000024474
ENSMUSG00000001794
ENSMUSG00000037857
ENSMUSG00000029911
ENSMUSG00000067847
ENSMUSG00000029178
ENSMUSG00000062937
ENSMUSG00000028261
ENSMUSG00000029416
ENSMUSG00000021079
ENSMUSG00000028959
ENSMUSG00000022533
ENSMUSG00000082895
ENSMUSG00000047721
ENSMUSG00000062101
ENSMUSG00000079477
ENSMUSG00000027184
ENSMUSG00000046020
ENSMUSG00000044452
ENSMUSG00000031010
ENSMUSG00000087380
ENSMUSG00000027678
ENSMUSG00000021496
ENSMUSG00000055670
ENSMUSG00000080715
ENSMUSG00000042729
ENSMUSG00000015133
ENSMUSG00000048440
ENSMUSG00000032842
ENSMUSG00000019916
ENSMUSG00000020287
ENSMUSG00000062169
ENSMUSG00000070834
ENSMUSG00000013707
ENSMUSG00000025575
ENSMUSG00000086714
ENSMUSG00000002731
ENSMUSG00000038324
ENSMUSG00000067351
ENSMUSG00000004788
ENSMUSG00000024854
ENSMUSG00000043019
ENSMUSG00000031337
ENSMUSG00000024976
ENSMUSG00000035247
ENSMUSG00000042524
ENSMUSG00000081887
ENSMUSG00000055024
ENSMUSG00000087299
ENSMUSG00000028822
ENSMUSG00000029404
ENSMUSG00000082908
ENSMUSG00000006005
ENSMUSG00000016257
ENSMUSG00000027829
ENSMUSG00000081975
ENSMUSG00000019863
ENSMUSG00000079043
ENSMUSG00000039456
ENSMUSG00000073228
ENSMUSG00000021549
ENSMUSG00000041225
ENSMUSG00000024493
ENSMUSG00000036676
ENSMUSG00000026005
ENSMUSG00000025534
ENSMUSG00000079140
ENSMUSG00000020232
ENSMUSG00000022559
ENSMUSG00000041696
ENSMUSG00000039065
ENSMUSG00000087286
ENSMUSG00000036305
ENSMUSG00000027998
ENSMUSG00000020671
ENSMUSG00000025155
ENSMUSG00000005625
ENSMUSG00000028955
ENSMUSG00000046546
ENSMUSG00000030727
ENSMUSG00000053134
ENSMUSG00000087236
ENSMUSG00000026914
ENSMUSG00000000600
ENSMUSG00000026021
ENSMUSG00000022125
ENSMUSG00000002660
ENSMUSG00000050079
ENSMUSG00000046402
ENSMUSG00000043716
ENSMUSG00000083692
ENSMUSG00000040112
ENSMUSG00000031371
ENSMUSG00000017421
ENSMUSG00000002342
ENSMUSG00000038828
ENSMUSG00000063849
ENSMUSG00000087595
ENSMUSG00000082308
ENSMUSG00000027429
ENSMUSG00000028224
ENSMUSG00000026187
ENSMUSG00000001158
ENSMUSG00000036381
ENSMUSG00000031217
ENSMUSG00000037019
ENSMUSG00000042215
ENSMUSG00000020631
ENSMUSG00000044881
ENSMUSG00000045639
ENSMUSG00000081314
ENSMUSG00000024792
ENSMUSG00000023055
ENSMUSG00000085392
ENSMUSG00000045327
ENSMUSG00000022706
ENSMUSG00000081369
ENSMUSG00000035171
ENSMUSG00000009995
ENSMUSG00000083261
ENSMUSG00000021327
ENSMUSG00000025077
ENSMUSG00000028886
ENSMUSG00000013736
ENSMUSG00000048581
ENSMUSG00000027695
ENSMUSG00000020022
ENSMUSG00000075528
ENSMUSG00000052593
ENSMUSG00000018169
ENSMUSG00000042642
ENSMUSG00000027573
ENSMUSG00000020806
ENSMUSG00000040859
ENSMUSG00000042569
ENSMUSG00000047675
ENSMUSG00000032316
ENSMUSG00000032353
ENSMUSG00000028102
ENSMUSG00000003184
ENSMUSG00000070420
ENSMUSG00000085385
ENSMUSG00000038848
ENSMUSG00000048170
ENSMUSG00000000399
ENSMUSG00000078373
ENSMUSG00000035139
ENSMUSG00000085178
ENSMUSG00000043290
ENSMUSG00000083372
ENSMUSG00000023186
ENSMUSG00000022544
ENSMUSG00000007739
ENSMUSG00000056305
ENSMUSG00000021631
ENSMUSG00000057130
ENSMUSG00000031969
ENSMUSG00000022614
ENSMUSG00000022555
ENSMUSG00000058174
ENSMUSG00000081370
ENSMUSG00000042772
ENSMUSG00000017778
ENSMUSG00000005981
ENSMUSG00000054517
ENSMUSG00000030879
ENSMUSG00000052139
ENSMUSG00000052310
ENSMUSG00000018449
ENSMUSG00000080125
ENSMUSG00000040720
ENSMUSG00000005629
ENSMUSG00000044795
ENSMUSG00000033222
ENSMUSG00000086300
ENSMUSG00000029344
ENSMUSG00000024668
ENSMUSG00000081111
ENSMUSG00000040599
ENSMUSG00000046756
ENSMUSG00000026864
ENSMUSG00000082415
ENSMUSG00000022708
ENSMUSG00000034024
ENSMUSG00000063427
ENSMUSG00000033916
ENSMUSG00000039016
ENSMUSG00000026820
ENSMUSG00000045100
ENSMUSG00000025971
ENSMUSG00000026112
ENSMUSG00000084208
ENSMUSG00000079574
ENSMUSG00000009741
ENSMUSG00000071085
ENSMUSG00000036285
ENSMUSG00000015478
ENSMUSG00000022146
ENSMUSG00000026848
ENSMUSG00000036103
ENSMUSG00000029440
ENSMUSG00000051606
ENSMUSG00000008090
ENSMUSG00000020964
ENSMUSG00000029538
ENSMUSG00000005505
ENSMUSG00000022668
ENSMUSG00000062127
ENSMUSG00000032673
ENSMUSG00000021286
ENSMUSG00000026867
ENSMUSG00000032263
ENSMUSG00000015932
ENSMUSG00000040025
ENSMUSG00000038024
ENSMUSG00000063904
ENSMUSG00000081792
ENSMUSG00000042079
ENSMUSG00000043257
ENSMUSG00000039117
ENSMUSG00000002393
ENSMUSG00000023118
ENSMUSG00000051116
ENSMUSG00000072258
ENSMUSG00000036737
ENSMUSG00000030610
ENSMUSG00000020087
ENSMUSG00000036114
ENSMUSG00000022550
ENSMUSG00000004233
ENSMUSG00000026739
ENSMUSG00000029610
ENSMUSG00000083774
ENSMUSG00000087253
ENSMUSG00000081132
ENSMUSG00000063334
ENSMUSG00000028861
ENSMUSG00000010392
ENSMUSG00000030045
ENSMUSG00000081952
ENSMUSG00000050812
ENSMUSG00000039879
ENSMUSG00000068823
ENSMUSG00000074643
ENSMUSG00000030748
ENSMUSG00000026771
ENSMUSG00000083912
ENSMUSG00000029263
ENSMUSG00000021908
ENSMUSG00000081278
ENSMUSG00000025102
ENSMUSG00000082715
ENSMUSG00000014177
ENSMUSG00000023923
ENSMUSG00000022272
ENSMUSG00000024853
ENSMUSG00000059830
ENSMUSG00000063172
ENSMUSG00000045149
ENSMUSG00000024959
ENSMUSG00000085376
ENSMUSG00000017858
ENSMUSG00000005610
ENSMUSG00000025371
ENSMUSG00000028577
ENSMUSG00000056880
ENSMUSG00000020544
ENSMUSG00000020482
ENSMUSG00000052751
ENSMUSG00000027466
ENSMUSG00000027395
ENSMUSG00000018340
ENSMUSG00000032459
ENSMUSG00000059511
ENSMUSG00000040269
ENSMUSG00000001891
ENSMUSG00000082189
ENSMUSG00000083512
ENSMUSG00000083992
ENSMUSG00000018446
ENSMUSG00000070371
ENSMUSG00000066568
ENSMUSG00000032216
ENSMUSG00000075000
ENSMUSG00000042165
ENSMUSG00000028085
ENSMUSG00000045576
ENSMUSG00000043311
ENSMUSG00000022792
ENSMUSG00000032123
ENSMUSG00000031671
ENSMUSG00000037072
ENSMUSG00000028651
ENSMUSG00000032977
ENSMUSG00000018585
ENSMUSG00000000916
ENSMUSG00000040044
ENSMUSG00000022591
ENSMUSG00000084098
ENSMUSG00000018669
ENSMUSG00000036850
ENSMUSG00000032411
ENSMUSG00000078563
ENSMUSG00000083169
ENSMUSG00000031634
ENSMUSG00000029175
ENSMUSG00000005161
ENSMUSG00000033475
ENSMUSG00000005823
ENSMUSG00000025894
ENSMUSG00000019659
ENSMUSG00000031024
ENSMUSG00000030057
ENSMUSG00000032330
ENSMUSG00000025779
ENSMUSG00000082125
ENSMUSG00000017299
ENSMUSG00000024194
ENSMUSG00000028618
ENSMUSG00000029780
ENSMUSG00000039285
ENSMUSG00000025364
ENSMUSG00000020561
ENSMUSG00000001946
ENSMUSG00000037742
ENSMUSG00000049287
ENSMUSG00000004667
ENSMUSG00000011096
ENSMUSG00000071076
ENSMUSG00000027018
ENSMUSG00000028066
ENSMUSG00000085401
ENSMUSG00000008976
ENSMUSG00000048249
ENSMUSG00000024037
ENSMUSG00000004535
ENSMUSG00000065979
ENSMUSG00000078429
ENSMUSG00000020775
ENSMUSG00000075558
ENSMUSG00000078789
ENSMUSG00000025812
ENSMUSG00000024527
ENSMUSG00000066148
ENSMUSG00000040385
ENSMUSG00000000827
ENSMUSG00000017188
ENSMUSG00000040374
ENSMUSG00000032239
ENSMUSG00000027404
ENSMUSG00000021756
ENSMUSG00000003812
ENSMUSG00000024081
ENSMUSG00000002603
ENSMUSG00000037438
ENSMUSG00000084960
ENSMUSG00000036073
ENSMUSG00000057262
ENSMUSG00000040383
ENSMUSG00000026464
ENSMUSG00000016520
ENSMUSG00000060019
ENSMUSG00000038375
ENSMUSG00000021546
ENSMUSG00000034724
ENSMUSG00000047370
ENSMUSG00000046962
ENSMUSG00000049521
ENSMUSG00000083681
ENSMUSG00000018377
ENSMUSG00000028771
ENSMUSG00000020634
ENSMUSG00000048832
ENSMUSG00000028683
ENSMUSG00000012535
ENSMUSG00000031917
ENSMUSG00000021023
ENSMUSG00000022437
ENSMUSG00000083327
ENSMUSG00000086914
ENSMUSG00000029038
ENSMUSG00000056216
ENSMUSG00000020077
ENSMUSG00000038880
ENSMUSG00000020700
ENSMUSG00000029397
ENSMUSG00000049751
ENSMUSG00000026377
ENSMUSG00000022300
ENSMUSG00000080533
ENSMUSG00000036822
ENSMUSG00000014873
ENSMUSG00000019826
ENSMUSG00000013465
ENSMUSG00000017307
ENSMUSG00000083462
ENSMUSG00000038121
ENSMUSG00000073368
ENSMUSG00000025791
ENSMUSG00000078480
ENSMUSG00000025869
ENSMUSG00000051730
ENSMUSG00000025825
ENSMUSG00000046334
ENSMUSG00000032002
ENSMUSG00000020107
ENSMUSG00000060475
ENSMUSG00000032526
ENSMUSG00000044328
ENSMUSG00000026623
ENSMUSG00000083716
ENSMUSG00000034617
ENSMUSG00000028948
ENSMUSG00000020523
ENSMUSG00000021377
ENSMUSG00000018846
ENSMUSG00000028907
ENSMUSG00000027255
ENSMUSG00000009114
ENSMUSG00000056698
ENSMUSG00000030516
ENSMUSG00000047909
ENSMUSG00000058715
ENSMUSG00000085243
ENSMUSG00000028069
ENSMUSG00000015214
ENSMUSG00000061410
ENSMUSG00000029246
ENSMUSG00000026924
ENSMUSG00000024143
ENSMUSG00000031666
ENSMUSG00000030672
ENSMUSG00000046245
ENSMUSG00000022338
ENSMUSG00000022561
ENSMUSG00000056612
ENSMUSG00000062762
ENSMUSG00000028107
ENSMUSG00000083538
ENSMUSG00000028436
ENSMUSG00000001105
ENSMUSG00000047250
ENSMUSG00000020464
ENSMUSG00000037221
ENSMUSG00000041528
ENSMUSG00000040774
ENSMUSG00000038967
ENSMUSG00000038240
ENSMUSG00000005103
ENSMUSG00000056268
ENSMUSG00000051761
ENSMUSG00000024181
ENSMUSG00000020982
ENSMUSG00000048109
ENSMUSG00000041360
ENSMUSG00000054428
ENSMUSG00000026755
ENSMUSG00000024845
ENSMUSG00000040550
ENSMUSG00000041459
ENSMUSG00000057841
ENSMUSG00000039599
ENSMUSG00000032763
ENSMUSG00000040123
ENSMUSG00000023259
ENSMUSG00000052395
ENSMUSG00000029062
ENSMUSG00000042605
ENSMUSG00000072501
ENSMUSG00000031568
ENSMUSG00000021577
ENSMUSG00000019782
ENSMUSG00000021245
ENSMUSG00000025133
ENSMUSG00000055296
ENSMUSG00000031948
ENSMUSG00000026977
ENSMUSG00000031537
ENSMUSG00000079297
ENSMUSG00000027248
ENSMUSG00000009563
ENSMUSG00000022901
ENSMUSG00000031753
ENSMUSG00000083474
ENSMUSG00000039684
ENSMUSG00000038733
ENSMUSG00000063200
ENSMUSG00000074846
ENSMUSG00000022865
ENSMUSG00000045795
ENSMUSG00000042677
ENSMUSG00000044502
ENSMUSG00000042380
ENSMUSG00000028191
ENSMUSG00000047112
ENSMUSG00000029428
ENSMUSG00000025236
ENSMUSG00000054823
ENSMUSG00000038683
ENSMUSG00000000581
ENSMUSG00000082755
ENSMUSG00000085415
ENSMUSG00000015937
ENSMUSG00000027651
ENSMUSG00000019066
ENSMUSG00000026663
ENSMUSG00000049482
ENSMUSG00000037552
ENSMUSG00000081094
ENSMUSG00000062647
ENSMUSG00000071350
ENSMUSG00000047045
ENSMUSG00000025862
ENSMUSG00000036975
ENSMUSG00000023845
ENSMUSG00000027598
ENSMUSG00000006289
ENSMUSG00000058267
ENSMUSG00000014856
ENSMUSG00000067058
ENSMUSG00000020163
ENSMUSG00000010406
ENSMUSG00000032551
ENSMUSG00000028454
ENSMUSG00000003970
ENSMUSG00000054284
ENSMUSG00000021179
ENSMUSG00000035958
ENSMUSG00000086488
ENSMUSG00000027806
ENSMUSG00000029918
ENSMUSG00000034218
ENSMUSG00000020516
ENSMUSG00000026036
ENSMUSG00000045374
ENSMUSG00000075043
ENSMUSG00000082575
ENSMUSG00000003752
ENSMUSG00000030587
ENSMUSG00000032030
ENSMUSG00000037957
ENSMUSG00000002661
ENSMUSG00000034667
ENSMUSG00000027599
ENSMUSG00000027245
ENSMUSG00000024097
ENSMUSG00000021112
ENSMUSG00000081911
ENSMUSG00000028420
ENSMUSG00000048878
ENSMUSG00000029486
ENSMUSG00000002679
ENSMUSG00000025724
ENSMUSG00000051319
ENSMUSG00000043964
ENSMUSG00000015488
ENSMUSG00000001416
ENSMUSG00000060121
ENSMUSG00000015013
ENSMUSG00000082461
ENSMUSG00000026339
ENSMUSG00000082894
ENSMUSG00000022100
ENSMUSG00000081557
ENSMUSG00000049414
ENSMUSG00000037085
ENSMUSG00000085521
ENSMUSG00000032557
ENSMUSG00000022412
ENSMUSG00000000088
ENSMUSG00000042396
ENSMUSG00000038729
ENSMUSG00000008333
ENSMUSG00000010290
ENSMUSG00000019738
ENSMUSG00000026966
ENSMUSG00000062397
ENSMUSG00000081390
ENSMUSG00000040511
ENSMUSG00000042660
ENSMUSG00000025511
ENSMUSG00000031660
ENSMUSG00000027091
ENSMUSG00000033373
ENSMUSG00000039202
ENSMUSG00000029179
ENSMUSG00000050709
ENSMUSG00000083830
ENSMUSG00000029066
ENSMUSG00000032513
ENSMUSG00000023175
ENSMUSG00000063870
ENSMUSG00000043801
ENSMUSG00000042323
ENSMUSG00000029501
ENSMUSG00000029169
ENSMUSG00000032348
ENSMUSG00000040652
ENSMUSG00000023106
ENSMUSG00000020220
ENSMUSG00000025404
ENSMUSG00000084817
ENSMUSG00000025066
ENSMUSG00000062110
ENSMUSG00000075054
ENSMUSG00000043618
ENSMUSG00000028318
ENSMUSG00000027163
ENSMUSG00000031684
ENSMUSG00000022663
ENSMUSG00000010517
ENSMUSG00000040472
ENSMUSG00000070699
ENSMUSG00000041632
ENSMUSG00000018476
ENSMUSG00000044134
ENSMUSG00000060992
ENSMUSG00000029071
ENSMUSG00000038068
ENSMUSG00000017776
ENSMUSG00000020074
ENSMUSG00000053740
ENSMUSG00000033540
ENSMUSG00000069835
ENSMUSG00000021108
ENSMUSG00000036022
ENSMUSG00000067713
ENSMUSG00000019975
ENSMUSG00000055041
ENSMUSG00000028889
ENSMUSG00000030876
ENSMUSG00000021624
ENSMUSG00000049717
ENSMUSG00000085327
ENSMUSG00000048000
ENSMUSG00000000001
ENSMUSG00000030304
ENSMUSG00000001134
ENSMUSG00000024997
ENSMUSG00000035248
ENSMUSG00000044562
ENSMUSG00000029815
ENSMUSG00000067869
ENSMUSG00000021361
ENSMUSG00000037982
ENSMUSG00000025451
ENSMUSG00000041926
ENSMUSG00000062203
ENSMUSG00000024231
ENSMUSG00000022037
ENSMUSG00000025261
ENSMUSG00000030259
ENSMUSG00000030733
ENSMUSG00000082625
ENSMUSG00000025733
ENSMUSG00000069682
ENSMUSG00000034663
ENSMUSG00000032579
ENSMUSG00000057278
ENSMUSG00000023967
ENSMUSG00000081788
ENSMUSG00000037260
ENSMUSG00000061374
ENSMUSG00000003458
ENSMUSG00000033184
ENSMUSG00000039656
ENSMUSG00000083688
ENSMUSG00000033458
ENSMUSG00000020423
ENSMUSG00000045867
ENSMUSG00000029090
ENSMUSG00000020832
ENSMUSG00000038080
ENSMUSG00000021271
ENSMUSG00000033624
ENSMUSG00000019461
ENSMUSG00000010492
ENSMUSG00000024515
ENSMUSG00000007812
ENSMUSG00000029490
ENSMUSG00000068798
ENSMUSG00000034445
ENSMUSG00000001018
ENSMUSG00000060073
ENSMUSG00000039703
ENSMUSG00000025521
ENSMUSG00000026766
ENSMUSG00000037204
ENSMUSG00000062006
ENSMUSG00000041740
ENSMUSG00000079068
ENSMUSG00000057672
ENSMUSG00000020841
ENSMUSG00000057388
ENSMUSG00000028582
ENSMUSG00000021470
ENSMUSG00000021877
ENSMUSG00000020459
ENSMUSG00000015790
ENSMUSG00000039286
ENSMUSG00000030603
ENSMUSG00000060727
ENSMUSG00000039041
ENSMUSG00000049305
ENSMUSG00000087222
ENSMUSG00000059734
ENSMUSG00000024349
ENSMUSG00000068329
ENSMUSG00000026127
ENSMUSG00000033732
ENSMUSG00000034480
ENSMUSG00000033174
ENSMUSG00000027845
ENSMUSG00000040540
ENSMUSG00000058706
ENSMUSG00000038773
ENSMUSG00000024712
ENSMUSG00000005813
ENSMUSG00000026511
ENSMUSG00000019797
ENSMUSG00000035772
ENSMUSG00000084169
ENSMUSG00000027166
ENSMUSG00000044447
ENSMUSG00000024258
ENSMUSG00000042938
ENSMUSG00000081519
ENSMUSG00000029202
ENSMUSG00000030979
ENSMUSG00000026048
ENSMUSG00000034116
ENSMUSG00000061983
ENSMUSG00000004945
ENSMUSG00000029726
ENSMUSG00000032458
ENSMUSG00000026496
ENSMUSG00000021650
ENSMUSG00000026626
ENSMUSG00000057531
ENSMUSG00000028559
ENSMUSG00000020741
ENSMUSG00000024856
ENSMUSG00000025232
ENSMUSG00000032688
ENSMUSG00000074142
ENSMUSG00000085136
ENSMUSG00000050621
ENSMUSG00000002015
ENSMUSG00000025436
ENSMUSG00000036160
ENSMUSG00000053801
ENSMUSG00000078622
ENSMUSG00000027222
ENSMUSG00000038417
ENSMUSG00000022774
ENSMUSG00000034243
ENSMUSG00000051495
ENSMUSG00000029722
ENSMUSG00000004771
ENSMUSG00000085560
ENSMUSG00000057234
ENSMUSG00000023988
ENSMUSG00000041346
ENSMUSG00000071014
ENSMUSG00000086351
ENSMUSG00000018848
ENSMUSG00000032812
ENSMUSG00000026027
ENSMUSG00000041187
ENSMUSG00000044037
ENSMUSG00000046675
ENSMUSG00000030760
ENSMUSG00000041028
ENSMUSG00000086728
ENSMUSG00000082876
ENSMUSG00000000959
ENSMUSG00000062381
ENSMUSG00000026436
ENSMUSG00000071652
ENSMUSG00000028788
ENSMUSG00000073435
ENSMUSG00000003923
ENSMUSG00000023764
ENSMUSG00000085627
ENSMUSG00000068523
ENSMUSG00000072933
ENSMUSG00000074903
ENSMUSG00000082495
ENSMUSG00000020009
ENSMUSG00000003813
ENSMUSG00000020167
ENSMUSG00000039990
ENSMUSG00000044350
ENSMUSG00000031570
ENSMUSG00000029557
ENSMUSG00000022370
ENSMUSG00000081004
ENSMUSG00000007411
ENSMUSG00000044792
ENSMUSG00000003559
ENSMUSG00000034263
ENSMUSG00000033020
ENSMUSG00000081413
ENSMUSG00000026374
ENSMUSG00000063015
ENSMUSG00000031711
ENSMUSG00000045624
ENSMUSG00000022765
ENSMUSG00000066553
ENSMUSG00000079104
ENSMUSG00000038374
ENSMUSG00000068040
ENSMUSG00000009293
ENSMUSG00000030008
ENSMUSG00000024560
ENSMUSG00000038736
ENSMUSG00000024942
ENSMUSG00000006050
ENSMUSG00000029465
ENSMUSG00000025159
ENSMUSG00000082974
ENSMUSG00000053666
ENSMUSG00000034290
ENSMUSG00000046691
ENSMUSG00000030983
ENSMUSG00000034006
ENSMUSG00000049940
ENSMUSG00000063179
ENSMUSG00000061544
ENSMUSG00000003360
ENSMUSG00000021009
ENSMUSG00000014402
ENSMUSG00000026283
ENSMUSG00000071369
ENSMUSG00000032112
ENSMUSG00000054008
ENSMUSG00000055923
ENSMUSG00000049231
ENSMUSG00000024601
ENSMUSG00000085255
ENSMUSG00000037242
ENSMUSG00000025507
ENSMUSG00000068141
ENSMUSG00000083998
ENSMUSG00000022255
ENSMUSG00000045973
ENSMUSG00000085344
ENSMUSG00000028293
ENSMUSG00000024687
ENSMUSG00000083258
ENSMUSG00000034210
ENSMUSG00000063816
ENSMUSG00000016252
ENSMUSG00000011960
ENSMUSG00000059273
ENSMUSG00000035367
ENSMUSG00000078348
ENSMUSG00000080457
ENSMUSG00000049823
ENSMUSG00000017615
ENSMUSG00000037058
ENSMUSG00000054387
ENSMUSG00000024870
ENSMUSG00000032215
ENSMUSG00000040857
ENSMUSG00000059249
ENSMUSG00000082935
ENSMUSG00000034620
ENSMUSG00000057113
ENSMUSG00000035227
ENSMUSG00000021635
ENSMUSG00000028647
ENSMUSG00000032423
ENSMUSG00000029176
ENSMUSG00000084786
ENSMUSG00000018143
ENSMUSG00000026750
ENSMUSG00000044477
ENSMUSG00000067121
ENSMUSG00000073838
ENSMUSG00000009112
ENSMUSG00000029535
ENSMUSG00000024477
ENSMUSG00000022617
ENSMUSG00000006262
ENSMUSG00000037152
ENSMUSG00000003721
ENSMUSG00000080775
ENSMUSG00000022967
ENSMUSG00000001065
ENSMUSG00000029190
ENSMUSG00000025613
ENSMUSG00000034473
ENSMUSG00000021823
ENSMUSG00000019857
ENSMUSG00000084099
ENSMUSG00000021973
ENSMUSG00000039308
ENSMUSG00000002741
ENSMUSG00000036513
ENSMUSG00000028044
ENSMUSG00000020640
ENSMUSG00000049124
ENSMUSG00000078578
ENSMUSG00000000346
ENSMUSG00000028676
ENSMUSG00000038712
ENSMUSG00000041479
ENSMUSG00000038503
ENSMUSG00000022131
ENSMUSG00000030082
ENSMUSG00000041079
ENSMUSG00000031264
ENSMUSG00000030647
ENSMUSG00000034345
ENSMUSG00000027540
ENSMUSG00000026020
ENSMUSG00000002718
ENSMUSG00000019763
ENSMUSG00000051428
ENSMUSG00000062901
ENSMUSG00000087025
ENSMUSG00000028163
ENSMUSG00000050002
ENSMUSG00000068267
ENSMUSG00000082274
ENSMUSG00000078697
ENSMUSG00000075419
ENSMUSG00000029599
ENSMUSG00000036733
ENSMUSG00000030870
ENSMUSG00000027422
ENSMUSG00000036528
ENSMUSG00000037808
ENSMUSG00000022234
ENSMUSG00000030204
ENSMUSG00000019850
ENSMUSG00000065990
ENSMUSG00000020376
ENSMUSG00000044857
ENSMUSG00000031029
ENSMUSG00000038482
ENSMUSG00000054414
ENSMUSG00000080829
ENSMUSG00000040782
ENSMUSG00000021981
ENSMUSG00000025278
ENSMUSG00000038188
ENSMUSG00000030588
ENSMUSG00000024327
ENSMUSG00000033991
ENSMUSG00000033335
ENSMUSG00000061273
ENSMUSG00000001017
ENSMUSG00000028334
ENSMUSG00000004100
ENSMUSG00000022223
ENSMUSG00000028868
ENSMUSG00000054766
ENSMUSG00000030880
ENSMUSG00000075591
ENSMUSG00000035151
ENSMUSG00000039630
ENSMUSG00000024235
ENSMUSG00000033955
ENSMUSG00000026078
ENSMUSG00000019951
ENSMUSG00000020132
ENSMUSG00000037112
ENSMUSG00000020922
ENSMUSG00000047635
ENSMUSG00000022698
ENSMUSG00000086218
ENSMUSG00000031918
ENSMUSG00000014867
ENSMUSG00000026723
ENSMUSG00000082431
ENSMUSG00000019961
ENSMUSG00000005501
ENSMUSG00000039501
ENSMUSG00000020116
ENSMUSG00000014748
ENSMUSG00000084055
ENSMUSG00000050213
ENSMUSG00000010376
ENSMUSG00000029407
ENSMUSG00000034867
ENSMUSG00000024101
ENSMUSG00000002580
ENSMUSG00000023020
ENSMUSG00000037773
ENSMUSG00000025995
ENSMUSG00000025200
ENSMUSG00000082675
ENSMUSG00000019494
ENSMUSG00000040648
ENSMUSG00000032126
ENSMUSG00000028964
ENSMUSG00000035125
ENSMUSG00000074513
ENSMUSG00000031333
ENSMUSG00000063320
ENSMUSG00000056917
ENSMUSG00000029472
ENSMUSG00000018572
ENSMUSG00000079658
ENSMUSG00000014956
ENSMUSG00000074698
ENSMUSG00000058690
ENSMUSG00000078765
ENSMUSG00000026921
ENSMUSG00000026116
ENSMUSG00000052747
ENSMUSG00000029617
ENSMUSG00000044709
ENSMUSG00000087562
ENSMUSG00000071867
ENSMUSG00000032386
ENSMUSG00000049659
ENSMUSG00000048334
ENSMUSG00000053110
ENSMUSG00000062646
ENSMUSG00000035234
ENSMUSG00000025766
ENSMUSG00000024036
ENSMUSG00000000168
ENSMUSG00000000740
ENSMUSG00000024975
ENSMUSG00000025326
ENSMUSG00000030965
ENSMUSG00000070544
ENSMUSG00000052712
ENSMUSG00000004937
ENSMUSG00000026492
ENSMUSG00000031960
ENSMUSG00000050490
ENSMUSG00000046209
ENSMUSG00000035378
ENSMUSG00000038074
ENSMUSG00000075700
ENSMUSG00000039640
ENSMUSG00000081059
ENSMUSG00000028398
ENSMUSG00000026433
ENSMUSG00000023846
ENSMUSG00000045519
ENSMUSG00000006728
ENSMUSG00000048709
ENSMUSG00000025354
ENSMUSG00000053460
ENSMUSG00000041997
ENSMUSG00000028049
ENSMUSG00000003438
ENSMUSG00000032288
ENSMUSG00000055491
ENSMUSG00000025902
ENSMUSG00000026480
ENSMUSG00000027620
ENSMUSG00000026276
ENSMUSG00000025787
ENSMUSG00000020171
ENSMUSG00000027613
ENSMUSG00000020280
ENSMUSG00000027782
ENSMUSG00000036639
ENSMUSG00000025873
ENSMUSG00000074876
ENSMUSG00000005804
ENSMUSG00000001627
ENSMUSG00000038279
ENSMUSG00000085955
ENSMUSG00000036606
ENSMUSG00000015889
ENSMUSG00000080832
ENSMUSG00000034022
ENSMUSG00000084416
ENSMUSG00000023861
ENSMUSG00000078184
ENSMUSG00000056076
ENSMUSG00000004843
ENSMUSG00000049891
ENSMUSG00000050174
ENSMUSG00000056552
ENSMUSG00000026788
ENSMUSG00000019804
ENSMUSG00000029623
ENSMUSG00000040663
ENSMUSG00000024346
ENSMUSG00000038803
ENSMUSG00000025204
ENSMUSG00000008690
ENSMUSG00000024404
ENSMUSG00000003208
ENSMUSG00000022828
ENSMUSG00000019977
ENSMUSG00000081087
ENSMUSG00000020289
ENSMUSG00000032905
ENSMUSG00000021710
ENSMUSG00000021518
ENSMUSG00000021171
ENSMUSG00000017713
ENSMUSG00000021666
ENSMUSG00000029708
ENSMUSG00000086582
ENSMUSG00000018583
ENSMUSG00000041949
ENSMUSG00000002395
ENSMUSG00000022193
ENSMUSG00000027006
ENSMUSG00000002280
ENSMUSG00000079418
ENSMUSG00000025184
ENSMUSG00000063888
ENSMUSG00000026083
ENSMUSG00000022339
ENSMUSG00000033088
ENSMUSG00000030505
ENSMUSG00000038046
ENSMUSG00000031328
ENSMUSG00000024683
ENSMUSG00000058748
ENSMUSG00000020954
ENSMUSG00000086993
ENSMUSG00000066955
ENSMUSG00000069895
ENSMUSG00000000776
ENSMUSG00000073520
ENSMUSG00000009927
ENSMUSG00000045917
ENSMUSG00000027371
ENSMUSG00000034659
ENSMUSG00000028653
ENSMUSG00000021890
ENSMUSG00000036620
ENSMUSG00000026773
ENSMUSG00000032652
ENSMUSG00000048429
ENSMUSG00000040822
ENSMUSG00000034487
ENSMUSG00000005907
ENSMUSG00000070697
ENSMUSG00000004268
ENSMUSG00000026154
ENSMUSG00000010277
ENSMUSG00000028437
ENSMUSG00000021096
ENSMUSG00000032109
ENSMUSG00000005897
ENSMUSG00000020372
ENSMUSG00000032834
ENSMUSG00000042719
ENSMUSG00000026457
ENSMUSG00000059033
ENSMUSG00000022552
ENSMUSG00000022685
ENSMUSG00000083829
ENSMUSG00000000325
ENSMUSG00000016831
ENSMUSG00000072030
ENSMUSG00000031879
ENSMUSG00000062580
ENSMUSG00000083116
ENSMUSG00000028522
ENSMUSG00000019791
ENSMUSG00000043192
ENSMUSG00000039182
ENSMUSG00000026484
ENSMUSG00000024283
ENSMUSG00000028271
ENSMUSG00000055401
ENSMUSG00000028848
ENSMUSG00000044167
ENSMUSG00000033863
ENSMUSG00000028416
ENSMUSG00000083283
ENSMUSG00000078772
ENSMUSG00000021178
ENSMUSG00000006392
ENSMUSG00000078946
ENSMUSG00000028140
ENSMUSG00000030652
ENSMUSG00000022387
ENSMUSG00000084304
ENSMUSG00000030298
ENSMUSG00000028057
ENSMUSG00000081629
ENSMUSG00000047123
ENSMUSG00000015542
ENSMUSG00000028690
ENSMUSG00000028961
ENSMUSG00000033557
ENSMUSG00000020664
ENSMUSG00000041650
ENSMUSG00000053317
ENSMUSG00000082456
ENSMUSG00000062742
ENSMUSG00000032121
ENSMUSG00000078710
ENSMUSG00000019861
ENSMUSG00000041355
ENSMUSG00000040521
ENSMUSG00000024082
ENSMUSG00000027162
ENSMUSG00000084159
ENSMUSG00000086894
ENSMUSG00000017221
ENSMUSG00000074046
ENSMUSG00000020831
ENSMUSG00000025962
ENSMUSG00000073226
ENSMUSG00000003235
ENSMUSG00000082836
ENSMUSG00000033228
ENSMUSG00000032656
ENSMUSG00000028567
ENSMUSG00000034889
ENSMUSG00000027177
ENSMUSG00000028114
ENSMUSG00000043131
ENSMUSG00000027367
ENSMUSG00000041638
ENSMUSG00000086359
ENSMUSG00000022680
ENSMUSG00000070972
ENSMUSG00000034101
ENSMUSG00000031715
ENSMUSG00000040771
ENSMUSG00000020993
ENSMUSG00000024621
ENSMUSG00000061518
ENSMUSG00000020794
ENSMUSG00000073639
ENSMUSG00000038762
ENSMUSG00000076442
ENSMUSG00000025246
ENSMUSG00000020706
ENSMUSG00000053333
ENSMUSG00000067015
ENSMUSG00000033809
ENSMUSG00000030452
ENSMUSG00000004264
ENSMUSG00000014932
ENSMUSG00000086740
ENSMUSG00000027193
ENSMUSG00000012483
ENSMUSG00000028910
ENSMUSG00000026260
ENSMUSG00000037375
ENSMUSG00000024645
ENSMUSG00000010911
ENSMUSG00000021111
ENSMUSG00000005534
ENSMUSG00000040813
ENSMUSG00000036093
ENSMUSG00000004040
ENSMUSG00000048310
ENSMUSG00000020873
ENSMUSG00000028469
ENSMUSG00000020260
ENSMUSG00000056493
ENSMUSG00000001424
ENSMUSG00000042228
ENSMUSG00000031485
ENSMUSG00000025362
ENSMUSG00000041438
ENSMUSG00000047843
ENSMUSG00000027423
ENSMUSG00000020056
ENSMUSG00000039130
ENSMUSG00000019055
ENSMUSG00000017428
ENSMUSG00000047260
ENSMUSG00000020541
ENSMUSG00000004451
ENSMUSG00000030609
ENSMUSG00000041841
ENSMUSG00000027357
ENSMUSG00000030619
ENSMUSG00000014313
ENSMUSG00000036372
ENSMUSG00000083554
ENSMUSG00000062729
ENSMUSG00000049494
ENSMUSG00000021906
ENSMUSG00000011158
ENSMUSG00000048351
ENSMUSG00000041881
ENSMUSG00000034858
ENSMUSG00000015337
ENSMUSG00000024561
ENSMUSG00000027566
ENSMUSG00000024290
ENSMUSG00000028998
ENSMUSG00000029998
ENSMUSG00000001942
ENSMUSG00000039994
ENSMUSG00000050668
ENSMUSG00000016427
ENSMUSG00000016921
ENSMUSG00000022503
ENSMUSG00000018567
ENSMUSG00000015522
ENSMUSG00000057982
ENSMUSG00000021102
ENSMUSG00000073609
ENSMUSG00000028936
ENSMUSG00000006932
ENSMUSG00000042312
ENSMUSG00000029480
ENSMUSG00000083610
ENSMUSG00000037470
ENSMUSG00000028104
ENSMUSG00000038975
ENSMUSG00000084241
ENSMUSG00000039756
ENSMUSG00000028708
ENSMUSG00000078713
ENSMUSG00000022684
ENSMUSG00000014353
ENSMUSG00000000441
ENSMUSG00000036197
ENSMUSG00000021044
ENSMUSG00000042709
ENSMUSG00000043284
ENSMUSG00000030521
ENSMUSG00000020680
ENSMUSG00000063406
ENSMUSG00000087480
ENSMUSG00000042369
ENSMUSG00000066415
ENSMUSG00000043923
ENSMUSG00000034940
ENSMUSG00000002635
ENSMUSG00000034154
ENSMUSG00000084067
ENSMUSG00000057375
ENSMUSG00000031967
ENSMUSG00000036120
ENSMUSG00000083672
ENSMUSG00000031532
ENSMUSG00000000149
ENSMUSG00000045983
ENSMUSG00000028309
ENSMUSG00000015165
ENSMUSG00000019143
ENSMUSG00000031788
ENSMUSG00000041135
ENSMUSG00000070520
ENSMUSG00000029426
ENSMUSG00000001774
ENSMUSG00000027324
ENSMUSG00000036990
ENSMUSG00000025577
ENSMUSG00000032583
ENSMUSG00000020166
ENSMUSG00000022867
ENSMUSG00000067851
ENSMUSG00000028973
ENSMUSG00000030890
ENSMUSG00000070319
ENSMUSG00000020476
ENSMUSG00000033596
ENSMUSG00000086725
ENSMUSG00000036339
ENSMUSG00000081673
ENSMUSG00000021264
ENSMUSG00000024594
ENSMUSG00000030019
ENSMUSG00000038622
ENSMUSG00000030766
ENSMUSG00000021840
ENSMUSG00000076236
ENSMUSG00000052146
ENSMUSG00000078181
ENSMUSG00000024829
ENSMUSG00000020409
ENSMUSG00000009907
ENSMUSG00000020253
ENSMUSG00000031311
ENSMUSG00000040331
ENSMUSG00000057229
ENSMUSG00000026305
ENSMUSG00000029913
ENSMUSG00000045455
ENSMUSG00000078566
ENSMUSG00000034105
ENSMUSG00000085373
ENSMUSG00000084325
ENSMUSG00000041003
ENSMUSG00000051864
ENSMUSG00000002885
ENSMUSG00000050234
ENSMUSG00000026035
ENSMUSG00000021188
ENSMUSG00000024835
ENSMUSG00000070729
ENSMUSG00000020097
ENSMUSG00000025538
ENSMUSG00000020385
ENSMUSG00000042167
ENSMUSG00000022913
ENSMUSG00000020590
ENSMUSG00000037818
ENSMUSG00000020519
ENSMUSG00000013622
ENSMUSG00000082674
ENSMUSG00000027272
ENSMUSG00000021870
ENSMUSG00000070394
ENSMUSG00000028099
ENSMUSG00000031578
ENSMUSG00000056836
ENSMUSG00000042099
ENSMUSG00000069237
ENSMUSG00000005936
ENSMUSG00000032044
ENSMUSG00000006333
ENSMUSG00000063410
ENSMUSG00000040323
ENSMUSG00000018932
ENSMUSG00000020075
ENSMUSG00000031696
ENSMUSG00000047866
ENSMUSG00000003299
ENSMUSG00000058799
ENSMUSG00000067288
ENSMUSG00000078081
ENSMUSG00000070737
ENSMUSG00000073775
ENSMUSG00000020736
ENSMUSG00000016664
ENSMUSG00000060373
ENSMUSG00000086229
ENSMUSG00000026740
ENSMUSG00000054469
ENSMUSG00000027433
ENSMUSG00000032026
ENSMUSG00000002767
ENSMUSG00000063760
ENSMUSG00000027519
ENSMUSG00000025208
ENSMUSG00000049517
ENSMUSG00000051082
ENSMUSG00000017144
ENSMUSG00000046982
ENSMUSG00000017286
ENSMUSG00000029823
ENSMUSG00000081816
ENSMUSG00000038806
ENSMUSG00000020919
ENSMUSG00000032383
ENSMUSG00000051396
ENSMUSG00000033128
ENSMUSG00000015289
ENSMUSG00000015711
ENSMUSG00000020448
ENSMUSG00000030403
ENSMUSG00000020747
ENSMUSG00000002416
ENSMUSG00000055053
ENSMUSG00000037286
ENSMUSG00000085714
ENSMUSG00000029387
ENSMUSG00000038650
ENSMUSG00000087640
ENSMUSG00000074030
ENSMUSG00000026047
ENSMUSG00000078970
ENSMUSG00000032305
ENSMUSG00000083582
ENSMUSG00000029536
ENSMUSG00000017418
[truncated: 2,171 more rows]

[truncated: 7 more sheets: Macaque, Human, Platypus, Orangutan, Celegans, hamster, CHO]
